# Supplementary material for: Revisiting the hydrogenation behavior of NdGa and its hydride phases
Source: J Appl Crystallogr. 2024 Feb 16;57(Pt 2):248–57. doi: 10.1107/S1600576724000554 (PMC11001401; doi:10.1107/S1600576724000554)
Supplement: Supplementary file 1 [file j-57-00248-sup1.cif]

 
data_NdGa
#==============================================================================

# PROCESSING SUMMARY (IUCr Office Use Only)

_journal_date_recd_electronic      2023-11-02
_journal_date_to_coeditor         ?
_journal_date_from_coeditor       ?
_journal_date_accepted     ?
_journal_date_printers_first      ?
_journal_date_printers_final      ?
_journal_date_proofs_out          ?
_journal_date_proofs_in           ?
_journal_coeditor_name            ?
_journal_coeditor_code      NB5371
_journal_coeditor_notes
; ?
;
_journal_paper_category      FA
_journal_techeditor_code      ?
_iucr_compatibility_tag          ACTA95
_journal_techeditor_notes  
;
;
_journal_coden_ASTM               ?
_journal_name_full                ?
_journal_year                     ?
_journal_volume                   ?
_journal_issue                    ?
_journal_page_first               ?
_journal_page_last                ?
_journal_suppl_publ_number        ?
_journal_suppl_publ_pages         ?

#==============================================================================

 
_audit_creation_method            'SHELXL-2019/1'
_shelx_SHELXL_version_number      '2019/1'
_chemical_name_systematic         ?
_chemical_name_common             ?
_chemical_melting_point           ?
_chemical_formula_moiety          ?
_chemical_formula_sum
 'Ga Nd' 
_chemical_formula_weight          213.96

loop_
 _atom_type_symbol
 _atom_type_description
 _atom_type_scat_dispersion_real
 _atom_type_scat_dispersion_imag
 _atom_type_scat_source
 'Ga'  'Ga'   0.2307   1.6083
 'International Tables Vol C Tables 4.2.6.8 and 6.1.1.4'
 'Nd'  'Nd'  -0.1943   3.0179
 'International Tables Vol C Tables 4.2.6.8 and 6.1.1.4'
 
_space_group_crystal_system       orthorhombic
_space_group_IT_number            63
_space_group_name_H-M_alt         'C m c m'
_space_group_name_Hall            '-C 2c 2'
 
_shelx_space_group_comment
;
The symmetry employed for this shelxl refinement is uniquely defined
by the following loop, which should always be used as a source of
symmetry information in preference to the above space-group names.
They are only intended as comments.
;
 
loop_
 _space_group_symop_operation_xyz
 'x, y, z'
 '-x, -y, z+1/2'
 '-x, y, -z+1/2'
 'x, -y, -z'
 'x+1/2, y+1/2, z'
 '-x+1/2, -y+1/2, z+1/2'
 '-x+1/2, y+1/2, -z+1/2'
 'x+1/2, -y+1/2, -z'
 '-x, -y, -z'
 'x, y, -z-1/2'
 'x, -y, z-1/2'
 '-x, y, z'
 '-x+1/2, -y+1/2, -z'
 'x+1/2, y+1/2, -z-1/2'
 'x+1/2, -y+1/2, z-1/2'
 '-x+1/2, y+1/2, z'
 
_cell_length_a                    4.4329(12)
_cell_length_b                    11.246(3)
_cell_length_c                    4.1735(11)
_cell_angle_alpha                 90
_cell_angle_beta                  90
_cell_angle_gamma                 90
_cell_volume                      208.06(10)
_cell_formula_units_Z             4
_cell_measurement_temperature     296(2)
_cell_measurement_reflns_used     2217
_cell_measurement_theta_min       3.623
_cell_measurement_theta_max       31.719
 
_exptl_crystal_description        'needle'
_exptl_crystal_colour             ?
_exptl_crystal_density_meas       ?
_exptl_crystal_density_method     ?
_exptl_crystal_density_diffrn     6.830          
_exptl_crystal_F_000              364
_exptl_transmission_factor_min    ?
_exptl_transmission_factor_max    ?
_exptl_crystal_size_max           0.03
_exptl_crystal_size_mid           0.01
_exptl_crystal_size_min           0.01
_exptl_absorpt_coefficient_mu     37.104
_shelx_estimated_absorpt_T_min    ?
_shelx_estimated_absorpt_T_max    ?
_exptl_absorpt_correction_type    multi-scan
_exptl_absorpt_correction_T_min   0.641
_exptl_absorpt_correction_T_max   0.698
_exptl_absorpt_process_details    SADABS
_exptl_absorpt_special_details    ?
_diffrn_ambient_temperature       296(2)
_diffrn_radiation_wavelength      0.71073
_diffrn_radiation_type            MoK\a
_diffrn_source                    ?
_diffrn_measurement_device_type   'Bruker D8'
_diffrn_measurement_method        ?
_diffrn_detector_area_resol_mean  ?
_diffrn_reflns_number             2217
_diffrn_reflns_av_unetI/netI      0.0180
_diffrn_reflns_av_R_equivalents   0.0296
_diffrn_reflns_limit_h_min        -6
_diffrn_reflns_limit_h_max        6
_diffrn_reflns_limit_k_min        -15
_diffrn_reflns_limit_k_max        16
_diffrn_reflns_limit_l_min        -6
_diffrn_reflns_limit_l_max        6
_diffrn_reflns_theta_min          3.623
_diffrn_reflns_theta_max          31.719
_diffrn_reflns_theta_full         25.242
_diffrn_measured_fraction_theta_max   1.000
_diffrn_measured_fraction_theta_full  1.000
_diffrn_reflns_Laue_measured_fraction_max    1.000
_diffrn_reflns_Laue_measured_fraction_full   1.000
_diffrn_reflns_point_group_measured_fraction_max   1.000
_diffrn_reflns_point_group_measured_fraction_full  1.000
_reflns_number_total              220
_reflns_number_gt                 187
_reflns_threshold_expression      'I > 2\s(I)'
_reflns_Friedel_coverage          0.000
_reflns_Friedel_fraction_max      .
_reflns_Friedel_fraction_full     .
 
_reflns_special_details
;
 Reflections were merged by SHELXL according to the crystal
 class for the calculation of statistics and refinement.
 
 _reflns_Friedel_fraction is defined as the number of unique
 Friedel pairs measured divided by the number that would be
 possible theoretically, ignoring centric projections and
 systematic absences.
;
 
_computing_data_collection        ?
_computing_cell_refinement        ?
_computing_data_reduction         ?
_computing_structure_solution     ?
_computing_structure_refinement 'SHELXL-2019/1 (Sheldrick, 2019)'
_computing_molecular_graphics     ?
_computing_publication_material   ?
_refine_special_details           ?
_refine_ls_structure_factor_coef  Fsqd
_refine_ls_matrix_type            full
_refine_ls_weighting_scheme       calc
_refine_ls_weighting_details
'w=1/[\s^2^(Fo^2^)+(0.0044P)^2^+0.5138P] where P=(Fo^2^+2Fc^2^)/3'
_atom_sites_solution_primary      20
_atom_sites_solution_secondary    ?
_atom_sites_solution_hydrogens    .
_refine_ls_hydrogen_treatment     undef
_refine_ls_extinction_method      ?
_refine_ls_extinction_coef        .
_refine_ls_extinction_expression
 'Fc^*^=kFc[1+0.001xFc^2^\l^3^/sin(2\q)]^-1/4^'
_refine_ls_number_reflns          220
_refine_ls_number_parameters      10
_refine_ls_number_restraints      0
_refine_ls_R_factor_all           0.0225
_refine_ls_R_factor_gt            0.0147
_refine_ls_wR_factor_ref          0.0201
_refine_ls_wR_factor_gt           0.0193
_refine_ls_goodness_of_fit_ref    1.107
_refine_ls_restrained_S_all       1.107
_refine_ls_shift/su_max           0.000
_refine_ls_shift/su_mean          0.000
 
loop_
 _atom_site_label
 _atom_site_type_symbol
 _atom_site_fract_x
 _atom_site_fract_y
 _atom_site_fract_z
 _atom_site_U_iso_or_equiv
 _atom_site_adp_type
 _atom_site_occupancy
 _atom_site_site_symmetry_order  
 _atom_site_calc_flag
 _atom_site_refinement_flags_posn
 _atom_site_refinement_flags_adp
 _atom_site_refinement_flags_occupancy
 _atom_site_disorder_assembly
 _atom_site_disorder_group
Nd1 Nd 0.000000 0.35806(3) 0.250000 0.01023(11) Uani 1 4 d S T P . .
Ga2 Ga 0.000000 0.07009(6) 0.250000 0.01126(14) Uani 1 4 d S T P . .
 
loop_
 _atom_site_aniso_label
 _atom_site_aniso_U_11
 _atom_site_aniso_U_22
 _atom_site_aniso_U_33
 _atom_site_aniso_U_23
 _atom_site_aniso_U_13
 _atom_site_aniso_U_12
Nd1 0.00954(14) 0.01052(16) 0.01065(14) 0.000 0.000 0.000
Ga2 0.0127(3) 0.0121(3) 0.0090(3) 0.000 0.000 0.000
 
_geom_special_details
;
 All esds (except the esd in the dihedral angle between two l.s. planes)
 are estimated using the full covariance matrix.  The cell esds are taken
 into account individually in the estimation of esds in distances, angles
 and torsion angles; correlations between esds in cell parameters are only
 used when they are defined by crystal symmetry.  An approximate (isotropic)
 treatment of cell esds is used for estimating esds involving l.s. planes.
;
 
loop_
 _geom_bond_atom_site_label_1
 _geom_bond_atom_site_label_2
 _geom_bond_distance
 _geom_bond_site_symmetry_2
 _geom_bond_publ_flag
Nd1 Ga2 3.1497(6) 13_556 ?
Nd1 Ga2 3.1497(6) 13_455 ?
Nd1 Ga2 3.1497(6) 13_456 ?
Nd1 Ga2 3.1497(6) 13 ?
Nd1 Ga2 3.2386(12) . ?
Nd1 Ga2 3.2556(8) 5 ?
Nd1 Ga2 3.2556(8) 5_455 ?
Nd1 Nd1 3.8142(10) 9_566 ?
Nd1 Nd1 3.8142(10) 9_565 ?
Nd1 Nd1 3.8954(8) 13_455 ?
Nd1 Nd1 3.8954(8) 13 ?
Nd1 Nd1 3.8954(8) 13_456 ?
Ga2 Ga2 2.6153(9) 9 ?
Ga2 Ga2 2.6153(9) 9_556 ?
 
loop_
 _geom_angle_atom_site_label_1
 _geom_angle_atom_site_label_2
 _geom_angle_atom_site_label_3
 _geom_angle
 _geom_angle_site_symmetry_1
 _geom_angle_site_symmetry_3
 _geom_angle_publ_flag
Ga2 Nd1 Ga2 150.26(3) 13_556 13_455 ?
Ga2 Nd1 Ga2 89.45(2) 13_556 13_456 ?
Ga2 Nd1 Ga2 82.99(2) 13_455 13_456 ?
Ga2 Nd1 Ga2 82.99(2) 13_556 13 ?
Ga2 Nd1 Ga2 89.45(2) 13_455 13 ?
Ga2 Nd1 Ga2 150.26(3) 13_456 13 ?
Ga2 Nd1 Ga2 104.868(14) 13_556 . ?
Ga2 Nd1 Ga2 104.868(13) 13_455 . ?
Ga2 Nd1 Ga2 104.868(13) 13_456 . ?
Ga2 Nd1 Ga2 104.868(14) 13 . ?
Ga2 Nd1 Ga2 48.161(15) 13_556 5 ?
Ga2 Nd1 Ga2 106.928(18) 13_455 5 ?
Ga2 Nd1 Ga2 106.928(17) 13_456 5 ?
Ga2 Nd1 Ga2 48.161(15) 13 5 ?
Ga2 Nd1 Ga2 137.092(14) . 5 ?
Ga2 Nd1 Ga2 106.928(17) 13_556 5_455 ?
Ga2 Nd1 Ga2 48.161(15) 13_455 5_455 ?
Ga2 Nd1 Ga2 48.161(15) 13_456 5_455 ?
Ga2 Nd1 Ga2 106.928(17) 13 5_455 ?
Ga2 Nd1 Ga2 137.092(14) . 5_455 ?
Ga2 Nd1 Ga2 85.82(3) 5 5_455 ?
Ga2 Nd1 Nd1 54.742(13) 13_556 9_566 ?
Ga2 Nd1 Nd1 98.493(19) 13_455 9_566 ?
Ga2 Nd1 Nd1 54.742(13) 13_456 9_566 ?
Ga2 Nd1 Nd1 98.493(19) 13 9_566 ?
Ga2 Nd1 Nd1 146.831(12) . 9_566 ?
Ga2 Nd1 Nd1 52.185(14) 5 9_566 ?
Ga2 Nd1 Nd1 52.185(14) 5_455 9_566 ?
Ga2 Nd1 Nd1 98.493(19) 13_556 9_565 ?
Ga2 Nd1 Nd1 54.742(13) 13_455 9_565 ?
Ga2 Nd1 Nd1 98.493(19) 13_456 9_565 ?
Ga2 Nd1 Nd1 54.742(13) 13 9_565 ?
Ga2 Nd1 Nd1 146.831(12) . 9_565 ?
Ga2 Nd1 Nd1 52.185(14) 5 9_565 ?
Ga2 Nd1 Nd1 52.185(14) 5_455 9_565 ?
Nd1 Nd1 Nd1 66.34(2) 9_566 9_565 ?
Ga2 Nd1 Nd1 156.265(18) 13_556 13_455 ?
Ga2 Nd1 Nd1 53.471(18) 13_455 13_455 ?
Ga2 Nd1 Nd1 96.581(19) 13_456 13_455 ?
Ga2 Nd1 Nd1 101.864(18) 13 13_455 ?
Ga2 Nd1 Nd1 51.397(13) . 13_455 ?
Ga2 Nd1 Nd1 147.605(9) 5 13_455 ?
Ga2 Nd1 Nd1 93.99(2) 5_455 13_455 ?
Nd1 Nd1 Nd1 144.622(11) 9_566 13_455 ?
Nd1 Nd1 Nd1 103.249(18) 9_565 13_455 ?
Ga2 Nd1 Nd1 96.581(19) 13_556 13 ?
Ga2 Nd1 Nd1 101.864(18) 13_455 13 ?
Ga2 Nd1 Nd1 156.265(19) 13_456 13 ?
Ga2 Nd1 Nd1 53.471(18) 13 13 ?
Ga2 Nd1 Nd1 51.397(13) . 13 ?
Ga2 Nd1 Nd1 93.99(2) 5 13 ?
Ga2 Nd1 Nd1 147.605(9) 5_455 13 ?
Nd1 Nd1 Nd1 144.622(11) 9_566 13 ?
Nd1 Nd1 Nd1 103.249(18) 9_565 13 ?
Nd1 Nd1 Nd1 69.36(2) 13_455 13 ?
Ga2 Nd1 Nd1 101.864(18) 13_556 13_456 ?
Ga2 Nd1 Nd1 96.581(19) 13_455 13_456 ?
Ga2 Nd1 Nd1 53.471(18) 13_456 13_456 ?
Ga2 Nd1 Nd1 156.265(18) 13 13_456 ?
Ga2 Nd1 Nd1 51.397(13) . 13_456 ?
Ga2 Nd1 Nd1 147.605(9) 5 13_456 ?
Ga2 Nd1 Nd1 93.99(2) 5_455 13_456 ?
Nd1 Nd1 Nd1 103.249(18) 9_566 13_456 ?
Nd1 Nd1 Nd1 144.622(11) 9_565 13_456 ?
Nd1 Nd1 Nd1 64.782(19) 13_455 13_456 ?
Nd1 Nd1 Nd1 102.79(3) 13 13_456 ?
Ga2 Ga2 Ga2 105.86(5) 9 9_556 ?
Ga2 Ga2 Nd1 133.103(17) 9 13_556 ?
Ga2 Ga2 Nd1 68.038(16) 9_556 13_556 ?
Ga2 Ga2 Nd1 68.038(16) 9 13_455 ?
Ga2 Ga2 Nd1 133.103(16) 9_556 13_455 ?
Nd1 Ga2 Nd1 150.27(3) 13_556 13_455 ?
Ga2 Ga2 Nd1 133.103(16) 9 13_456 ?
Ga2 Ga2 Nd1 68.038(16) 9_556 13_456 ?
Nd1 Ga2 Nd1 89.45(2) 13_556 13_456 ?
Nd1 Ga2 Nd1 82.99(2) 13_455 13_456 ?
Ga2 Ga2 Nd1 68.038(16) 9 13 ?
Ga2 Ga2 Nd1 133.103(17) 9_556 13 ?
Nd1 Ga2 Nd1 82.99(2) 13_556 13 ?
Nd1 Ga2 Nd1 89.45(2) 13_455 13 ?
Nd1 Ga2 Nd1 150.27(3) 13_456 13 ?
Ga2 Ga2 Nd1 127.07(2) 9 . ?
Ga2 Ga2 Nd1 127.07(2) 9_556 . ?
Nd1 Ga2 Nd1 75.133(14) 13_556 . ?
Nd1 Ga2 Nd1 75.133(13) 13_455 . ?
Nd1 Ga2 Nd1 75.133(13) 13_456 . ?
Nd1 Ga2 Nd1 75.133(13) 13 . ?
Ga2 Ga2 Nd1 63.80(2) 9 5_445 ?
Ga2 Ga2 Nd1 63.80(2) 9_556 5_445 ?
Nd1 Ga2 Nd1 131.839(15) 13_556 5_445 ?
Nd1 Ga2 Nd1 73.072(18) 13_455 5_445 ?
Nd1 Ga2 Nd1 73.072(17) 13_456 5_445 ?
Nd1 Ga2 Nd1 131.839(15) 13 5_445 ?
Nd1 Ga2 Nd1 137.093(14) . 5_445 ?
Ga2 Ga2 Nd1 63.80(2) 9 5_545 ?
Ga2 Ga2 Nd1 63.80(2) 9_556 5_545 ?
Nd1 Ga2 Nd1 73.072(17) 13_556 5_545 ?
Nd1 Ga2 Nd1 131.839(15) 13_455 5_545 ?
Nd1 Ga2 Nd1 131.839(15) 13_456 5_545 ?
Nd1 Ga2 Nd1 73.072(18) 13 5_545 ?
Nd1 Ga2 Nd1 137.093(14) . 5_545 ?
Nd1 Ga2 Nd1 85.81(3) 5_445 5_545 ?
 
_refine_diff_density_max    0.933
_refine_diff_density_min   -1.246
_refine_diff_density_rms    0.238

_shelx_res_file
;

TITL NdGa_dec21_900C5d_0m_a.res in Cmcm
    NdGa_dec21_900C5d_0m_e.res
    created by SHELXL-2019/1 at 15:13:58 on 16-May-2023
REM Old TITL NdGa_dec21_900C5d_0m in Cmcm

REM SHELXT solution in Cmcm
REM R1 0.015,  Rweak 0.001,  Alpha 0.003,  Orientation as input
REM Formula found by SHELXT:  Ga Nd

CELL  0.71073   4.4329  11.2463   4.1735   90.000   90.000   90.000
ZERR    4.000   0.0012   0.0034   0.0011    0.000    0.000    0.000
LATT  7
SYMM -X, -Y, 1/2+Z
SYMM -X, Y, 1/2-Z
SYMM X, -Y, -Z
SFAC GA ND
UNIT 4 4
TEMP 23.000
L.S. 10
acta
LIST 4
FMAP 2
PLAN 20
WGHT    0.004400    0.513800
FVAR       0.36777
ND1  2    0.000000    0.358056    0.250000    10.25000    0.00954    0.01052 =
         0.01065    0.00000    0.00000    0.00000
GA2  1    0.000000    0.070087    0.250000    10.25000    0.01269    0.01212 =
         0.00897    0.00000    0.00000    0.00000
HKLF 4


REM  NdGa_dec21_900C5d_0m_a.res in Cmcm
REM wR2 = 0.0201, GooF = S = 1.107, Restrained GooF = 1.107 for all data
REM R1 = 0.0147 for 187 Fo > 4sig(Fo) and 0.0225 for all 220 data
REM 10 parameters refined using 0 restraints

END

WGHT      0.0044      0.5138

REM Highest difference peak  0.933,  deepest hole -1.246,  1-sigma level  0.238
Q1    1   0.0000  0.0164 -0.0134  10.50000  0.05    0.93
Q2    1   0.0429  0.4596  0.2500  10.50000  0.05    0.92
Q3    1   0.0000  0.4008  0.2500  10.25000  0.05    0.92
Q4    1   0.3256  0.3826  0.2500  10.50000  0.05    0.78
Q5    1  -0.0546  0.5307  0.2500  10.50000  0.05    0.67
Q6    1   0.2728  0.0260  0.2500  10.50000  0.05    0.66
Q7    1   0.0000  0.1936  0.1070  10.50000  0.05    0.65
Q8    1   0.0910  0.2618  0.2500  10.50000  0.05    0.65
Q9    1   0.0000  0.5000  0.0000  10.25000  0.05    0.64
Q10   1   0.3256  0.0387  0.0518  11.00000  0.05    0.61
Q11   1   0.0000  0.2744 -0.0074  10.50000  0.05    0.59
Q12   1   0.0000 -0.0520  0.1274  10.50000  0.05    0.58
Q13   1   0.1627  0.3410  0.2500  10.50000  0.05    0.57
Q14   1  -0.1588  0.0000  0.0000  10.50000  0.05    0.57
Q15   1   0.0000  0.2751 -0.2500  10.25000  0.05    0.56
Q16   1   0.1574  0.0810 -0.0326  11.00000  0.05    0.55
Q17   1   0.0793  0.0082  0.2500  10.50000  0.05    0.55
Q18   1   0.1749  0.2344 -0.0336  11.00000  0.05    0.52
Q19   1  -0.5000  0.3493  0.2500  10.25000  0.05    0.50
Q20   1   0.0000  0.3598 -0.2500  10.25000  0.05    0.49
;
_shelx_res_checksum   96344

_shelx_hkl_file
;
  -2   0   0 9972.00  168.28
  -2   0   0 9730.53  178.18
  -2   0   0 9999.00  175.58
  -2   0   0 9953.70  177.58
  -2   0   0 9959.50  183.28
  -4   0   0 3999.10  106.59
  -4   0   0 3861.51   97.09
   4   0   0 4178.68   98.69
  -4   0   0 4024.70   95.49
  -6   0   0 1631.84   83.59
   6   0   0 1594.04   72.89
  -6   0   0 1575.44   66.69
  -1  -1   0  147.39   12.90
   1   1   0  139.99    5.30
  -1  -1   0  152.68   13.20
  -1   1   0  189.68   14.60
  -1  -1   0  158.58    7.70
  -1   1   0  137.59    9.00
  -1  -1   0  133.19   10.00
   1  -1   0  168.58   10.70
  -1   1   0  159.18   11.20
  -1   1   0  171.98   15.20
  -1   1   0  115.49    7.50
  -1  -1   0  137.69    6.00
  -3  -1   0  111.49   17.00
   3   1   0   94.39   15.20
  -3   1   0   72.89   13.50
  -3   1   0   95.39   10.10
  -3  -1   0   99.19    9.70
  -3  -1   0  104.49   19.60
  -3  -1   0  109.99   15.50
  -3   1   0  120.29   21.00
  -3   1   0   85.49   14.40
  -3   1   0   71.29   14.10
   5   1   0   91.19   26.00
  -5   1   0   64.79   22.90
  -5  -1   0   91.79   22.50
  -5  -1   0  100.79   32.20
   5  -1   0   73.49   24.60
  -5   1   0   57.59   28.80
   0   2   0  105.49   10.80
   0  -2   0   91.09    9.40
   0   2   0  111.59    8.50
   0   2   0   90.09    9.90
   0  -2   0  124.59   12.40
   0   2   0  100.59    5.80
   0   2   0   96.79    5.00
   0  -2   0   96.49    7.00
  -2  -2   0   54.69    9.80
   2   2   0   41.80   10.00
  -2  -2   0   52.19    7.30
  -2  -2   0   50.89   13.60
  -2   2   0   54.09   11.80
   2   2   0   51.19    4.70
   2  -2   0   66.49   10.40
  -2   2   0   57.29   12.90
  -2   2   0   49.20   12.50
  -2   2   0   63.49   10.10
  -2  -2   0   50.39   13.50
  -2   2   0   39.40    8.10
  -4  -2   0   -2.60   13.90
  -4  -2   0   22.80   15.90
  -4  -2   0   46.90   21.30
  -4   2   0    7.40   13.00
   4   2   0    6.60   15.50
  -4   2   0   -0.50   18.20
  -6   2   0   45.00   37.40
   6  -2   0    9.20   25.90
  -6  -2   0   -1.10   31.60
  -6  -2   0   49.70   25.10
  -6   2   0   20.10   26.30
   6   2   0  -21.70   24.00
  -1  -3   0 5420.46   98.39
   1   3   0 5346.96   95.49
  -1   3   0 5345.56   97.99
  -1   3   0 5422.56  100.69
  -1  -3   0 5493.85   99.69
   1   3   0 5468.45   96.59
   1  -3   0 5561.64  101.39
  -1   3   0 5435.26  101.49
  -1  -3   0 5518.05  111.09
  -1   3   0 5595.54   97.29
  -1  -3   0 5372.46   93.59
   1   3   0 5386.26  102.69
   1   3   0 5377.06   92.29
  -1   3   0 5456.85  111.29
   1  -3   0 5505.25  111.79
  -3   3   0 2739.73   60.19
  -3  -3   0 2713.33   58.19
  -3   3   0 2724.63   75.89
  -3  -3   0 2610.44   73.49
   3   3   0 2704.63   67.29
  -3   3   0 2714.03   64.19
  -3   3   0 2708.23   68.09
  -3  -3   0 2719.13   62.89
   3   3   0 2788.22   64.19
  -3  -3   0 2745.73   76.99
  -5  -3   0 1281.87   65.79
  -5   3   0 1121.99   53.79
  -5   3   0 1257.67   66.19
  -5  -3   0 1089.69   47.20
   5   3   0 1038.30   52.79
   5  -3   0 1180.28   55.79
   0   4   0 5255.37   88.49
   0   4   0 5225.48   90.59
   0   4   0 5177.78  104.29
   0  -4   0 5326.87  108.09
   0  -4   0 5263.07   98.49
   0   4   0 5347.87   99.09
   0   4   0 5198.78  104.39
  -2   4   0 3413.16   73.99
  -2  -4   0 3527.35   88.99
   2   4   0 3525.75   61.49
   2   4   0 3540.05   64.19
   2   4   0 3471.05   72.49
  -2   4   0 3540.65   71.29
  -2  -4   0 3428.06   77.99
   2  -4   0 3446.06   76.19
  -2   4   0 3536.85   74.19
   2   4   0 3484.45   76.99
  -2   4   0 3511.85   79.99
  -2   4   0 3519.15   89.69
  -4   4   0 1554.94   64.89
  -4   4   0 1655.23   57.89
  -4  -4   0 1611.84   64.69
   4   4   0 1635.84   56.09
  -4  -4   0 1586.14   65.69
  -4  -4   0 1673.63   50.49
  -6   4   0  671.93   67.39
   6  -4   0  658.23   53.69
  -6  -4   0  711.03   43.20
  -6  -4   0  679.93   63.99
   6   4   0  702.53   52.99
  -1   5   0   24.90    8.30
  -1   5   0   -7.70    6.70
  -1   5   0    5.70    8.70
   1   5   0    8.40    8.00
  -1  -5   0    2.60   11.60
   1   5   0    2.30    4.80
   1   5   0   10.30    6.40
   1   5   0    1.90    5.20
  -1   5   0   15.70    8.50
  -1   5   0   20.20   11.90
   1   5   0   -6.20   11.60
   1  -5   0   19.60    9.10
  -3  -5   0   10.70    8.50
  -3   5   0    8.20   10.20
   3   5   0    7.60    4.10
  -3   5   0  -18.40   12.10
  -3   5   0    7.30   10.60
   3   5   0   -0.90   13.20
  -3  -5   0   23.30   18.20
  -3  -5   0   17.10   17.10
   3   5   0    1.30   12.40
  -3  -5   0    6.10    9.30
  -3   5   0   -6.90   17.20
  -5   5   0   40.00   22.50
   5   5   0   -6.00   19.40
  -5  -5   0   -5.50   15.40
  -5   5   0   15.50   26.90
  -5  -5   0  -38.60   23.20
  -5  -5   0    4.00   24.60
   5  -5   0  -12.30   20.00
   0   6   0   79.79   17.10
   0   6   0   91.99    8.50
   0   6   0   83.89    6.20
   0  -6   0   70.19   18.20
   0   6   0   94.19   13.90
   0   6   0   74.59   14.70
   2  -6   0   56.19   13.30
   2   6   0   58.49    7.00
   2   6   0   69.29    9.30
  -2   6   0   68.59   12.70
  -2   6   0  104.99   16.30
   2   6   0   63.59   15.70
  -2   6   0   61.79   15.30
   2   6   0   55.09   11.50
  -2   6   0   63.59   11.90
  -2  -6   0   59.19   20.90
  -2  -6   0   77.19    8.90
  -2   6   0   77.29   18.70
   4   6   0   82.89   21.10
  -4   6   0   65.59   24.40
  -4  -6   0   68.39   15.80
  -4  -6   0   39.80   25.10
  -4   6   0   82.79   21.20
  -6   6   0   89.49   36.90
   6   6   0   49.40   29.50
   6  -6   0   21.30   28.10
  -1   7   0 6516.15  120.99
  -1   7   0 6591.54  145.49
  -1   7   0 6470.95  137.59
  -1   7   0 6560.34  127.59
   1   7   0 6599.84  132.29
   1  -7   0 6570.44  129.09
   1   7   0 6395.96  137.89
  -1   7   0 6621.84  117.29
   1   7   0 6506.35  110.59
   1   7   0 6503.65  117.39
   1   7   0 6390.46  120.39
  -1  -7   0 6683.83  151.58
   3   7   0 3924.61   88.89
   3   7   0 3861.21   97.69
  -3   7   0 3921.71   98.79
  -3   7   0 3818.42   92.29
   3   7   0 3789.52   72.59
  -3   7   0 3920.11   89.79
  -3  -7   0 3862.81  116.29
  -3  -7   0 4052.39   84.49
  -5   7   0 1802.72   67.39
  -5   7   0 1700.43   77.19
   5   7   0 1756.52   67.19
  -5  -7   0 1599.54   85.59
   0  -8   0  108.79   24.30
   0   8   0   99.89   17.00
   0   8   0  103.09   19.10
   0   8   0   92.59   20.50
  -2  -8   0   72.59   26.70
   2  -8   0   51.99   15.10
   2   8   0   81.09   14.10
  -2   8   0   95.39   20.20
  -2   8   0   90.89   14.40
  -2   8   0   87.69   16.60
  -2   8   0   85.79   16.50
  -2   8   0   82.79   22.30
   2   8   0   87.29   13.70
   2   8   0   63.89   19.60
  -4   8   0  115.49   29.40
   4   8   0   62.99   19.70
  -4  -8   0   61.19   32.00
  -4   8   0   76.79   20.50
  -1   9   0   74.59   17.30
  -1  -9   0   55.39   25.30
  -1   9   0   53.49   20.50
   1   9   0   49.70   15.40
   1   9   0   55.79   17.90
  -1   9   0   61.69   20.00
   1   9   0   70.19   21.00
   3   9   0   74.39   22.60
  -3  -9   0   61.09   31.50
  -3   9   0   40.80   15.80
   3   9   0   59.49    9.90
  -3   9   0   33.00   17.80
  -5   9   0   12.10   19.20
  -5  -9   0   34.60   37.30
   0 -10   0 2144.49   78.99
   0  10   0 1987.00   62.59
   0  10   0 2082.79   72.29
   0  10   0 2006.80   70.49
  -2  10   0 1589.14   62.49
  -2  10   0 1536.25   52.49
   2  10   0 1670.33   66.39
   2  10   0 1520.75   58.99
   2  10   0 1572.44   52.49
  -2 -10   0 1512.45   75.89
  -4 -10   0  925.51   69.99
  -1 -11   0 1535.15   74.59
  -1  11   0 1448.36   53.59
   1  11   0 1515.55   57.89
  -1  11   0 1488.75   63.19
   1  11   0 1515.35   59.89
  -1  11   0 1460.35   67.39
   1  11   0 1548.84   64.09
  -3 -11   0 1005.00   70.69
   3  11   0 1083.79   55.39
   3  11   0 1025.70   36.20
   3  11   0  923.91   51.69
  -3  11   0 1052.59   56.19
   0  12   0  -11.10   19.80
   0  12   0   11.30   17.80
   0  12   0    1.30   21.30
   2  12   0   17.50   22.70
   2  12   0  -14.30   19.30
  -2  12   0   20.60   21.40
  -2 -12   0  -28.20   28.20
   2  12   0   -6.30   14.50
   4  12   0   -8.10   22.10
  -4 -12   0  -30.60   33.70
   1  13   0   71.99   24.10
  -1  13   0   15.70   23.60
  -1 -13   0   28.50   35.00
  -1  13   0   54.99   25.00
  -1  13   0   20.70   21.90
   1  13   0   66.39   26.40
   1  13   0   28.50   22.90
  -3  13   0  -12.10   24.90
   3  13   0   63.39   28.80
   3  13   0   52.39   26.00
  -3 -13   0   17.50   34.50
   0  14   0 1879.91   79.09
   0  14   0 1878.51   72.69
   2  14   0 1536.45   71.19
   2  14   0 1684.23   75.99
  -2 -14   0 1526.85   89.59
  -2  14   0 1570.84   76.39
  -1  15   0   49.10   27.50
  -1  15   0    8.40   22.30
   1  15   0   58.29   28.00
   1  15   0   41.80   26.90
   0  16   0   12.40   24.20
   0   0   1  -13.70    6.90
   0   0  -1  -21.20    9.00
   0   0  -1  -15.00    6.90
   0   0  -1  -15.90    5.10
   0   0   1  -13.10    6.70
   0   0   1  -15.90    4.90
   0   0   1  -12.50    8.10
   2   0   1   -0.30    7.80
   2   0   1   -5.80    4.70
  -2   0  -1   -7.60   11.50
  -2   0  -1  -15.00    7.80
  -2   0   1   -8.40    9.00
  -2   0  -1    5.10    7.30
  -2   0   1  -16.20    9.60
  -2   0  -1   -4.70    7.20
  -2   0  -1   -6.80    5.10
   2   0  -1  -12.30    9.30
  -4   0  -1   -6.00   19.70
  -4   0  -1    0.50   14.60
  -4   0   1   11.90   15.30
  -4   0   1  -34.50   18.10
  -4   0  -1    4.20    7.80
   4   0  -1  -20.20   15.30
   4   0   1   -7.10    8.40
  -4   0   1   12.10   16.40
  -6   0   1   -5.50   21.80
   6   0   1  -17.10   25.20
  -6   0  -1  -23.90   29.40
  -6   0  -1   25.30   24.80
   6   0  -1    3.50   27.00
   1  -1   1 5050.29   98.89
   1  -1   1 5345.77   93.59
  -1   1   1 5336.57   92.49
   1   1  -1 5284.17  100.89
  -1   1   1 5214.28   94.39
   1   1  -1 5270.27   98.79
  -1  -1  -1 5342.07   96.39
   1  -1   1 5296.37  100.99
  -1   1   1 5136.29   98.39
  -1   1   1 5396.66  100.59
   1   1  -1 5238.68   88.39
  -1  -1  -1 5271.77   94.19
   1  -1   1 5056.79   87.29
  -1  -1  -1 5357.06   95.59
  -1  -1  -1 5212.98   99.39
   1   1   1 5364.56   93.19
  -1  -1   1 5179.68   96.09
  -1   1  -1 5208.78   96.59
   1   1   1 5392.16   90.29
   1  -1  -1 5179.88   89.89
  -1   1  -1 5347.67  102.09
   1   1   1 5321.57   94.79
   1   1   1 5264.57   99.59
  -1   1  -1 5031.20   94.59
  -1  -1   1 5392.96   93.39
  -1  -1   1 5285.67  103.09
  -1   1  -1 5308.47  100.29
   1  -1  -1 5345.56   97.19
  -3   1   1 2636.74   74.89
  -3  -1  -1 2603.84   63.79
  -3  -1  -1 2561.54   73.99
  -3   1   1 2761.72   68.09
   3  -1   1 2530.65   69.49
  -3   1   1 2671.83   71.79
  -3  -1  -1 2547.15   59.79
   3   1  -1 2563.64   67.59
   3  -1   1 2592.54   59.49
  -3   1  -1 2642.04   60.69
  -3  -1   1 2509.85   63.49
  -3  -1   1 2652.53   74.49
  -3  -1   1 2550.14   74.19
  -3   1  -1 2654.83   65.39
   3  -1  -1 2611.74   67.29
  -3   1  -1 2681.13   76.09
   3   1   1 2581.04   54.19
  -5   1   1 1090.49   51.59
  -5   1   1 1143.89   64.09
  -5  -1  -1  984.10   59.59
   5   1  -1 1075.69   54.99
  -5  -1  -1 1091.09   49.70
   5  -1  -1 1064.79   54.79
  -5  -1   1 1059.39   49.00
  -5   1  -1 1158.18   52.69
  -5   1  -1 1105.79   62.99
  -5  -1   1 1022.10   57.99
   0  -2   1 1793.42   44.50
   0   2  -1 1836.72   39.50
   0  -2   1 1822.82   37.80
   0  -2  -1 1816.02   39.00
   0   2   1 1844.52   41.00
   0   2   1 1897.01   41.20
   0  -2   1 1853.11   38.50
   0  -2   1 1818.72   41.90
   0   2  -1 1878.31   43.00
   0  -2  -1 1828.92   37.30
  -2   2   1 1200.58   40.70
  -2   2   1 1214.58   28.20
  -2   2   1 1187.68   37.30
  -2  -2  -1 1230.98   34.10
  -2  -2  -1 1232.58   34.40
  -2   2   1 1258.57   39.90
  -2  -2  -1 1302.07   41.10
   2  -2   1 1319.87   34.90
   2   2  -1 1220.08   37.80
   2   2  -1 1278.57   25.40
   2  -2   1 1281.77   43.70
   2   2  -1 1269.17   30.80
  -2  -2  -1 1285.37   41.70
  -2   2  -1 1264.17   35.80
   2  -2  -1 1307.67   37.20
  -2   2  -1 1286.17   40.90
   2   2   1 1301.77   29.10
  -2   2  -1 1206.68   35.10
  -2   2  -1 1266.17   42.70
   2   2   1 1243.08   34.30
  -2  -2   1 1261.67   44.60
  -2  -2   1 1234.38   34.30
   2   2   1 1290.37   25.20
  -4   2   1  591.64   35.70
   4   2  -1  611.54   37.70
   4  -2   1  609.84   30.70
  -4  -2  -1  671.83   43.00
  -4  -2  -1  617.94   33.30
  -4   2   1  652.43   39.00
  -4   2   1  674.93   41.40
  -4  -2   1  662.33   42.60
  -4   2  -1  633.04   44.90
  -4   2  -1  615.24   28.40
  -4  -2   1  660.73   33.10
  -4   2  -1  599.34   35.70
   4  -2  -1  690.23   38.30
   6  -2   1  260.37   39.90
  -6  -2  -1  302.27   49.30
   6   2  -1  240.18   42.40
  -6  -2  -1  365.36   40.40
  -6   2   1  286.67   38.60
   6  -2  -1  366.96   47.70
  -6   2  -1  354.06   44.70
  -6   2  -1  335.07   53.09
   6   2   1  464.95   48.30
  -6  -2   1  344.87   37.30
  -1  -3  -1 4268.17   90.99
   1  -3   1 3923.11   75.99
   1  -3   1 4119.59   90.49
   1  -3   1 4137.29   79.69
  -1  -3  -1 4120.39   80.49
   1   3  -1 4153.48   84.39
  -1  -3  -1 4132.39   79.49
  -1   3   1 4176.48   81.99
  -1   3   1 4136.59   83.49
   1   3  -1 4167.38   82.29
   1   3  -1 4171.18   76.79
   1   3  -1 4027.20   77.59
   1   3   1 4156.48   81.69
   1  -3  -1 4120.69   76.99
   1   3   1 4238.18   76.29
  -1   3  -1 4176.18   86.19
  -1  -3   1 4118.09   90.29
   1   3   1 3924.21   80.49
  -1   3  -1 4131.19   90.19
  -1   3  -1 4127.09   82.39
  -1  -3   1 4087.59   75.09
  -1   3  -1 4089.89   76.89
  -3  -3  -1 2140.89   64.19
  -3   3   1 2047.30   45.10
  -3  -3  -1 2104.49   54.59
   3  -3   1 2086.29   55.79
  -3   3   1 2141.99   61.99
  -3   3   1 2075.49   60.09
   3   3  -1 2127.09   59.89
  -3  -3  -1 2050.19   52.49
  -3   3   1 2136.39   65.99
  -3   3  -1 2213.38   68.99
  -3   3  -1 2129.09   54.69
   3  -3  -1 2125.39   58.89
  -3  -3   1 2093.29   69.49
   3   3   1 2147.69   40.40
  -3  -3   1 2078.39   52.89
  -3   3  -1 2013.90   56.89
  -5  -3  -1  862.21   43.50
  -5   3   1  805.42   46.70
  -5   3   1  761.52   59.79
  -5  -3  -1  848.02   55.09
   5   3  -1  798.32   49.10
   5  -3  -1  816.82   51.39
  -5  -3   1  794.92   41.30
   5   3   1  761.12   45.70
  -5   3  -1  771.72   57.39
  -5   3  -1  829.72   47.30
  -5  -3   1  794.92   55.79
   0   4   1 3875.91   79.19
   0  -4   1 3938.51   83.39
   0  -4  -1 3802.92   77.29
   0   4  -1 3835.12   78.19
   0   4   1 3821.42   83.49
   0   4   1 3796.92   75.09
   0   4  -1 3909.01   79.09
   0  -4   1 3769.32   68.39
   0  -4  -1 3834.72   65.79
   0  -4   1 3783.32   74.39
   0   4  -1 4029.70   86.19
   2   4  -1 2666.03   62.69
  -2   4   1 2698.73   64.49
  -2   4   1 2590.34   65.09
   2   4  -1 2538.15   54.09
  -2  -4  -1 2668.13   76.09
   2  -4   1 2519.35   75.59
  -2  -4  -1 2675.43   64.29
   2  -4   1 2697.53   62.99
   2   4  -1 2539.75   58.39
  -2   4   1 2658.53   65.49
  -2   4   1 2656.23   60.39
   2   4  -1 2676.03   63.69
  -2  -4  -1 2653.33   58.09
  -2  -4  -1 2685.73   61.19
   2  -4  -1 2666.23   60.49
   2   4   1 2695.63   64.49
  -2   4  -1 2682.23   48.50
   2   4   1 2700.43   63.99
  -2   4  -1 2673.03   74.79
  -2  -4   1 2789.22   77.59
  -2   4  -1 2770.02   64.19
  -2   4  -1 2657.43   59.89
  -2   4  -1 2722.03   70.19
  -2  -4   1 2639.64   55.49
   4   4  -1 1188.88   47.70
  -4  -4  -1 1074.39   56.59
  -4  -4  -1 1143.89   42.60
  -4  -4  -1 1167.38   40.40
  -4  -4  -1 1222.28   54.49
  -4   4   1 1217.18   50.99
  -4   4   1 1140.19   55.99
  -4   4   1 1197.48   48.30
   4  -4   1 1148.39   45.60
   4   4   1 1142.09   46.40
  -4   4  -1 1160.38   41.50
   4  -4  -1 1183.28   49.50
  -4  -4   1 1143.19   41.80
  -4   4  -1 1179.08   59.29
  -4  -4   1 1106.19   58.69
  -4   4  -1 1187.08   48.60
  -6   4   1  436.86   55.19
  -6  -4  -1  382.16   37.70
   6   4  -1  364.56   47.50
  -6  -4  -1  399.86   52.49
  -6   4  -1  466.45   56.59
   6   4   1  381.76   43.90
  -6  -4   1  406.56   37.10
   6  -4  -1  361.16   46.00
   1   5  -1 1150.48   37.40
   1   5  -1 1153.58   34.30
  -1   5   1 1091.89   33.70
  -1  -5  -1 1108.59   28.40
   1   5  -1 1061.09   30.00
  -1   5   1 1099.29   39.10
   1  -5   1 1136.89   34.70
  -1  -5  -1 1154.68   46.30
  -1   5   1 1104.29   36.30
   1   5  -1 1217.58   39.40
  -1  -5  -1 1059.89   34.50
   1  -5   1 1103.59   35.30
  -1   5  -1 1066.09   27.70
  -1   5  -1 1138.19   44.80
  -1   5  -1 1099.49   37.50
  -1   5  -1 1099.19   36.40
  -1   5  -1 1070.59   29.10
  -1  -5   1 1095.99   23.30
   1   5   1 1150.98   37.30
   1   5   1 1113.59   41.00
   1  -5  -1 1138.09   26.80
   1   5   1 1078.79   31.10
  -1  -5   1 1195.38   44.80
   1   5   1 1161.78   34.30
  -3   5   1  687.73   27.30
  -3   5   1  748.13   38.30
   3  -5   1  689.43   32.90
  -3   5   1  687.23   35.10
  -3  -5  -1  669.23   30.80
  -3  -5  -1  655.03   34.80
  -3   5   1  714.33   35.50
  -3  -5  -1  650.53   43.00
   3   5  -1  680.53   33.80
  -3  -5  -1  696.73   28.40
   3   5   1  707.63   33.80
  -3   5  -1  656.93   40.70
   3   5   1  624.64   32.50
  -3  -5   1  732.23   44.80
   3   5   1  666.43   37.40
  -3   5  -1  626.14   31.10
   3  -5  -1  707.73   32.70
  -3   5  -1  691.73   32.20
   5   5  -1  357.06   40.50
  -5  -5  -1  419.96   32.20
  -5   5   1  427.46   40.80
  -5   5   1  370.16   45.30
  -5  -5  -1  413.56   45.60
  -5  -5   1  362.46   31.90
  -5   5  -1  357.56   37.30
  -5  -5   1  435.76   51.49
   5   5   1  465.35   43.20
  -5   5  -1  346.47   48.10
   5   5   1  404.76   39.70
   5  -5  -1  377.26   39.60
   0   6  -1 3753.02   91.29
   0   6   1 3748.82   83.69
   0  -6   1 3751.42   91.49
   0   6   1 3874.31   91.19
   0   6   1 3719.53   89.09
   0   6  -1 3768.42   79.49
   0   6  -1 3961.00   87.39
   0   6   1 3781.92   74.89
   0  -6   1 3586.54   63.29
   0  -6   1 3673.23   77.29
   2   6  -1 2762.22   68.59
   2  -6   1 2729.83   68.79
  -2   6   1 2638.74   65.69
  -2  -6  -1 2657.53   84.79
  -2   6   1 2807.12   70.19
  -2  -6  -1 2762.82   67.99
  -2   6   1 2724.03   84.09
   2   6  -1 2736.73   67.89
  -2  -6  -1 2721.43   64.39
  -2   6   1 2758.92   70.69
   2   6  -1 2774.92   67.19
  -2   6   1 2754.02   66.69
   2   6   1 2689.43   75.49
   2  -6  -1 2747.23   61.39
   2   6   1 2794.82   71.49
   2   6   1 2724.83   58.89
  -2   6  -1 2721.93   61.19
  -2   6  -1 2609.74   82.29
   2   6   1 2709.23   64.59
   2   6   1 2659.33   51.69
   2   6   1 2767.52   54.59
  -2   6  -1 2709.03   72.79
  -2  -6   1 2709.63   54.29
  -2  -6   1 2799.82   85.19
  -2   6  -1 2830.92   70.59
  -2   6  -1 2737.53   56.59
  -4  -6  -1 1499.95   61.09
   4  -6   1 1373.46   53.89
  -4   6   1 1400.26   54.59
  -4  -6  -1 1393.96   48.40
  -4  -6  -1 1379.86   46.10
  -4  -6  -1 1375.66   70.59
  -4   6   1 1287.27   59.19
   4   6  -1 1401.16   55.19
   4  -6  -1 1357.26   53.29
  -4   6  -1 1384.56   49.99
   4   6   1 1441.16   54.59
  -4   6  -1 1467.95   55.09
  -4  -6   1 1359.26   69.69
   4   6   1 1360.06   51.59
   4   6   1 1337.07   54.29
   4   6   1 1348.07   56.39
  -4   6  -1 1307.47   63.79
  -6  -6  -1  658.43   63.19
   6  -6  -1  530.45   53.79
   6   6   1  563.74   52.39
  -1   7   1    7.40   10.10
   1   7  -1   14.40   12.60
  -1  -7  -1   -4.80   17.20
   1  -7   1    5.20    9.40
  -1   7   1   -0.40   13.60
  -1   7   1    9.70   12.10
   1   7  -1    0.50    9.30
   1   7  -1   -2.80   10.70
  -1   7   1   27.40   15.40
   1  -7   1    2.20   12.10
  -1   7  -1    4.40   12.40
   1   7   1    5.70   10.50
   1   7   1    3.00    7.80
   1   7   1   -8.10   13.80
   1   7   1   -1.40    5.60
   1   7   1   -0.20   12.50
  -1   7  -1  -11.90    7.70
  -1   7  -1   -3.70    9.90
  -1   7  -1    2.90   13.30
  -1   7  -1   -9.80    5.30
  -1  -7   1    2.00   15.80
   3  -7   1  -15.70   11.60
  -3  -7  -1   18.00   14.40
  -3  -7  -1   -7.60   14.10
  -3   7   1  -12.30   15.50
  -3   7   1    7.60   15.60
  -3   7   1    2.30    5.80
   3   7  -1  -11.40    9.30
   3   7  -1   -2.80   16.10
  -3  -7  -1   -2.50    4.60
  -3   7   1   -6.20   12.80
  -3  -7  -1   51.59   26.30
  -3   7  -1  -22.00   16.60
  -3   7  -1    1.70   13.30
  -3  -7   1  -27.50   13.30
  -3   7  -1   -3.20   14.10
   3   7   1    5.80   16.60
   3   7   1  -19.90   10.50
   3  -7  -1    2.40   13.60
   3   7   1   -2.10    3.30
   3   7   1  -12.10   14.10
   3   7   1   22.30   12.90
  -5  -7  -1  -15.10   26.50
   5   7  -1  -11.60   23.20
  -5   7   1   21.40   23.20
  -5   7   1  -10.20   29.20
  -5   7  -1   -7.60   30.70
  -5  -7   1   36.80   35.60
  -5   7  -1    8.40   20.80
   5   7   1  -11.50   20.50
   5  -7  -1   18.40   22.10
   0  -8   1 2128.09   71.49
   0   8   1 2163.98   49.80
   0   8  -1 2220.88   66.79
   0   8   1 2194.28   69.29
   0   8   1 2075.39   68.59
   0   8   1 2220.68   62.99
   0   8  -1 2226.18   70.89
   0   8  -1 2152.68   55.19
   2  -8   1 1654.73   54.49
  -2   8   1 1718.83   70.99
  -2   8   1 1610.94   57.99
  -2  -8  -1 1826.02   75.29
   2   8  -1 1709.13   56.59
  -2   8   1 1704.83   49.70
  -2   8   1 1752.02   56.39
   2   8  -1 1739.93   52.39
   2   8  -1 1727.53   54.89
   2   8   1 1696.33   63.79
  -2   8  -1 1732.93   58.69
   2   8   1 1688.83   45.70
  -2   8  -1 1707.23   44.10
   2   8   1 1736.93   50.49
   2   8   1 1823.92   59.39
  -2   8  -1 1613.94   54.79
  -2  -8   1 1602.34   70.79
   4   8  -1  937.91   46.80
  -4  -8  -1  875.41   42.60
  -4  -8  -1  949.90   66.79
  -4   8   1  915.11   45.60
   4  -8   1  925.01   47.40
  -4   8  -1  926.21   44.00
   4   8   1  947.71   49.90
  -4  -8   1  830.22   63.79
   4   8   1  900.21   50.79
  -4   8  -1  917.81   57.29
  -4   8  -1  862.11   44.20
   1   9  -1  794.72   42.20
   1  -9   1  746.43   42.30
  -1   9   1  783.92   43.50
  -1   9   1  923.41   50.19
  -1   9   1  756.92   38.10
   1   9  -1  730.93   31.60
   1   9  -1  783.42   41.60
  -1   9   1  719.23   28.50
  -1  -9  -1  808.02   52.19
   1   9   1  758.32   45.20
  -1  -9   1  785.42   50.19
  -1   9  -1  788.42   33.90
  -1   9  -1  778.82   42.30
   1   9   1  787.62   38.50
  -1   9  -1  784.62   46.80
  -1   9  -1  779.22   33.10
   1   9   1  796.12   40.00
  -3  -9  -1  545.85   55.19
  -3   9   1  567.34   32.50
   3   9  -1  569.84   34.40
  -3   9   1  510.85   37.00
  -3   9   1  561.44   35.50
   3   9  -1  523.05   31.40
  -3  -9   1  540.85   56.29
  -3   9  -1  605.14   39.40
   3   9   1  524.35   37.50
   3   9   1  594.64   43.40
  -3   9  -1  523.25   40.20
  -5   9   1  264.97   34.80
   5   9  -1  344.47   59.89
  -5   9  -1  253.67   31.10
  -5  -9   1  222.38   49.99
   0  10  -1 1583.44   53.99
   0  10  -1 1540.05   61.09
   0 -10   1 1636.24   69.39
   0  10  -1 1594.14   64.79
   0  10   1 1541.75   62.99
   0  10   1 1640.84   58.09
   0  10   1 1494.15   63.59
  -2 -10  -1 1211.68   68.99
  -2  10   1 1288.57   53.49
   2  10  -1 1269.27   51.29
   2  10  -1 1223.28   53.59
  -2  10   1  939.21   56.19
  -2  10   1 1306.87   56.59
   2  10   1 1171.18   42.60
  -2 -10   1 1307.67   70.39
   2  10   1 1308.87   61.19
   2  10   1 1183.98   52.59
  -2  10  -1 1185.68   54.69
  -4 -10  -1  591.84   65.19
  -4  10   1  661.63   41.10
   4  10   1  607.34   46.40
  -4 -10   1  737.13   74.49
  -4  10  -1  656.23   44.30
  -1  11   1 1038.60   54.29
  -1  11   1  973.50   47.90
   1  11  -1  984.50   52.79
   1  11  -1 1000.20   47.90
  -1  11   1 1006.80   57.69
   1  11  -1  956.50   49.99
  -1 -11   1 1036.10   63.19
   1  11   1 1034.40   50.09
   1  11   1 1024.70   49.70
  -1  11  -1  990.00   42.60
  -1  11  -1  934.61   51.29
   1  11   1 1019.20   56.69
  -1  11  -1 1066.29   58.59
  -3 -11  -1  489.35   58.19
  -3  11   1  711.23   44.90
  -3  11  -1  519.75   43.60
   3  11   1  604.94   55.39
   3  11   1  633.14   43.50
  -3 -11   1  714.23   62.89
   0  12   1  463.25   40.90
   0  12  -1  354.26   38.90
   0  12   1  365.66   43.50
   0  12  -1  475.25   40.80
   0  12  -1  404.76   31.60
   0  12   1  447.76   37.00
   0 -12   1  409.06   48.80
  -2 -12  -1  307.17   50.49
  -2  12   1  380.16   38.70
  -2  12   1  322.87   38.60
   2  12  -1  369.46   38.10
  -2 -12   1  215.48   44.80
   2  12   1  354.66   44.10
   2  12   1  378.46   39.90
  -2  12  -1  378.66   42.30
  -4 -12  -1  144.49   44.70
  -4 -12   1  213.98   53.09
  -4  12  -1  242.58   37.20
   4  12   1  217.88   36.40
  -1  13   1 1102.49   64.29
  -1  13   1 1180.78   58.99
   1  13  -1 1136.89   59.09
  -1  13   1 1097.19   61.59
   1  13  -1 1083.19   55.99
  -1  13  -1 1017.30   63.89
  -1  13  -1 1269.57   63.49
   1  13   1 1179.78   64.89
  -1 -13   1 1038.80   69.89
   1  13   1 1157.48   57.49
   3  13  -1  726.13   52.79
  -3 -13  -1  847.02   71.49
  -3  13   1  701.33   51.39
   3  13   1  802.02   52.29
   3  13   1  759.42   58.59
  -3 -13   1  822.52   72.69
  -3  13  -1  715.23   56.89
   0  14   1   -3.10   28.10
   0  14  -1   -1.60   17.70
   0 -14   1  -51.69   28.30
   0  14   1  -11.90   21.00
   0  14  -1   21.60   25.60
   2  14  -1   33.20   23.60
  -2  14   1   44.80   25.50
   2  14  -1  -14.50   22.70
  -2  14   1   15.50   26.60
   2  14   1  -34.60   22.80
  -2  14  -1    8.80   24.60
  -2 -14   1   57.59   38.30
   2  14   1   43.50   31.20
   1  15  -1  358.96   44.10
  -1  15   1  468.55   49.70
  -1  15   1  449.26   49.70
   1  15  -1  507.65   45.70
  -1  15  -1  449.26   48.90
   1  15   1  578.34   59.19
  -1 -15   1  427.96   60.79
   1  15   1  534.75   46.60
   0  16  -1  228.28   37.60
   0  16   1  250.77   40.50
   0   0  -2 9435.26  173.88
   0   0  -2 9384.36  166.68
   0   0   2 9590.84  171.68
   0   0  -2 9769.82  177.78
   0   0   2 9345.67  177.18
   0   0   2 9212.38  171.88
   0   0   2 9475.65  166.58
  -2   0  -2 6550.84  139.79
   2   0  -2 6829.02  135.69
   2   0   2 6825.02  122.69
   2   0   2 6719.23  137.49
   2   0   2 6615.44  117.19
  -2   0   2 6683.03  125.79
  -2   0  -2 6807.82  131.29
  -2   0   2 6667.53  133.29
  -2   0  -2 6868.21  129.99
   2   0   2 6701.53  133.49
  -2   0   2 6382.26  112.29
  -2   0   2 6909.61  143.49
   4   0   2 3412.16   97.19
  -4   0   2 3125.89   85.69
   4   0  -2 3087.89   89.89
  -4   0  -2 3034.20   97.59
  -4   0   2 3083.69   98.29
  -4   0  -2 3272.57   85.19
  -4   0  -2 3191.28   80.79
   4   0   2 3190.68   73.99
   6   0  -2 1071.19  115.69
  -1   1   2   86.69   15.30
  -1   1   2   87.89   11.00
   1  -1   2  101.59   11.10
   1   1  -2   98.29   17.00
   1   1  -2   88.59   14.80
   1  -1   2   93.39   14.00
  -1  -1  -2  153.18   18.40
  -1   1   2  114.29   16.90
   1  -1   2   91.79   15.50
   1  -1   2  110.39   10.90
  -1  -1  -2  107.09   13.20
   1   1  -2   97.19    9.00
  -1  -1  -2   74.69   11.70
   1   1   2   99.89   11.30
   1  -1  -2   92.09   15.20
  -1   1  -2   86.59   12.10
  -1  -1   2   85.39   15.90
   1   1   2   98.79   13.40
  -1  -1   2  114.99   12.00
   1  -1  -2   91.89    9.00
  -1   1  -2   99.69   14.30
   1   1   2   95.59   10.40
  -1  -1   2  104.19   15.00
  -1   1  -2   70.69   14.40
   1   1   2  100.89   16.20
  -3   1   2   33.80   17.40
   3   1  -2   78.49   17.90
  -3  -1  -2   67.19   16.70
  -3  -1  -2   80.19   16.00
  -3  -1  -2   53.49   17.40
   3  -1   2   69.49   12.10
  -3   1   2   65.99   19.90
   3  -1   2   71.49   20.90
  -3   1  -2   79.19   15.70
  -3   1  -2   82.69   17.00
  -3  -1   2   87.29   22.30
   3   1   2   90.89   11.00
   3  -1  -2  108.69   21.70
  -3  -1   2   90.39   18.30
  -3   1  -2   95.59   23.30
   3   1   2   71.69   13.90
   3   1   2   73.39   20.40
   5  -1   2   20.20   28.50
  -5   1   2   97.79   28.60
   5  -1   2   46.80   16.50
  -5   1   2   53.89   23.70
  -5  -1  -2   19.40   28.70
   5   1  -2  109.39   29.90
  -5  -1  -2   84.79   24.50
  -5  -1   2   49.90   22.60
  -5   1  -2    1.00   26.30
  -5  -1   2   70.49   28.80
  -5   1  -2   23.70   22.50
   5   1   2   76.99   15.10
   5   1   2   24.80   25.00
   5  -1  -2   69.89   28.40
  -5   1  -2   82.29   22.90
   0   2   2   50.49   13.60
   0   2   2   84.19   13.10
   0   2   2   57.29    9.20
   0  -2  -2   61.59    9.90
   0  -2  -2   53.79   13.20
   0  -2   2   72.59   13.40
   0   2  -2   64.29   13.90
   0  -2   2   55.89   14.20
   0  -2   2   60.49    9.90
   0   2  -2   62.09   13.40
   0   2  -2   70.79   10.30
   0   2   2   43.30   11.40
   0  -2   2   75.19   12.70
  -2  -2  -2   31.40   11.60
   2  -2   2   40.80   13.40
  -2  -2  -2   49.50   15.10
  -2  -2  -2   40.80   11.20
   2   2  -2   31.00   13.80
  -2   2   2   20.80    8.60
  -2   2   2   32.60   14.60
  -2   2   2   39.20    8.70
   2   2  -2   37.00    4.40
   2  -2   2   42.20   15.70
   2  -2   2   42.50    9.90
   2   2  -2   31.40   12.60
  -2   2   2   70.39   16.00
  -2  -2   2   27.40   13.60
   2   2   2   38.40    9.50
  -2   2  -2   26.80   10.70
  -2  -2   2   25.40   11.60
   2   2   2   40.50    9.90
  -2   2  -2   32.70   17.10
   2   2   2   32.10    7.10
   2  -2  -2   48.60   14.60
   2   2   2   57.49   16.20
  -2   2  -2   46.60   12.60
  -2   2  -2   40.80   11.90
   4   2  -2   24.30   21.00
   4  -2   2    7.20   12.70
  -4  -2  -2   27.20   17.20
  -4  -2  -2    0.10   12.30
  -4  -2  -2   -1.50   21.60
  -4   2   2   -8.30   15.30
  -4   2   2   -5.10   18.40
  -4   2  -2  -11.10   22.40
  -4   2  -2   43.20   18.20
  -4  -2   2    9.10   19.90
  -4  -2   2   -2.10   15.40
   4  -2  -2   -0.80   19.40
   4   2   2   17.00    9.30
  -4   2  -2    8.00   13.50
   4   2   2   29.80   21.70
  -6  -2  -2    2.20   33.30
   6  -2  -2  -24.90   33.80
   1  -3   2 3408.56   84.79
   1   3  -2 3657.53   86.19
   1  -3   2 3180.98   69.39
   1   3  -2 3640.64   82.89
  -1   3   2 3549.04   79.69
   1  -3   2 3371.96   76.69
   1   3  -2 3519.45   69.39
  -1   3   2 3602.44   81.99
   1  -3   2 3515.75   73.79
  -1   3   2 3553.44   73.99
  -1  -3  -2 3358.86   74.69
  -1  -3  -2 3579.04   76.69
   1   3   2 3626.84   68.99
  -1   3  -2 3563.34   85.89
   1   3   2 3429.56   78.79
  -1  -3   2 3477.75   72.99
  -1  -3   2 3402.26   71.59
  -1  -3   2 3467.35   85.59
   1   3   2 3508.75   75.19
   1  -3  -2 3398.26   70.49
  -1   3  -2 3623.04   77.49
  -1   3  -2 3436.96   84.29
   1  -3  -2 3536.45   74.89
   1   3   2 3478.85   76.79
   3   3  -2 2026.90   63.89
  -3  -3  -2 2036.30   57.49
  -3  -3  -2 2002.00   65.39
  -3   3   2 2037.00   68.29
   3  -3   2 1959.70   55.29
  -3  -3  -2 2026.80   57.19
  -3   3   2 2062.19   63.69
   3  -3   2 1960.50   66.09
  -3   3  -2 2066.59   71.19
  -3  -3   2 2045.20   56.79
   3   3   2 1957.80   63.69
  -3   3  -2 1932.21   56.99
   3   3   2 2028.60   43.20
   3   3   2 1912.51   51.99
   3   3   2 1945.11   47.50
   3  -3  -2 2011.20   61.89
  -3   3  -2 1917.81   57.59
  -3  -3   2 2031.90   73.49
   5  -3   2  921.31   44.80
  -5  -3  -2  858.01   47.00
  -5   3   2  891.41   51.89
  -5  -3  -2  918.51   58.09
  -5   3   2  977.50   58.39
   5   3  -2  906.41   56.29
   5   3   2  965.10   57.19
  -5  -3   2  902.11   44.80
  -5  -3   2  943.81   65.09
  -5   3  -2  918.11   43.90
  -5   3  -2  923.11   50.39
  -5   3  -2  859.81   62.39
   0   4   2 3509.95   77.59
   0  -4   2 3376.46   72.49
   0   4   2 3419.96   81.69
   0   4   2 3411.26   70.79
   0   4  -2 3444.06   80.49
   0   4  -2 3438.46   74.39
   0   4   2 3450.75   78.59
   0  -4  -2 3453.85   70.19
   0  -4   2 3447.05   71.19
   0  -4  -2 3404.36   74.39
   0   4   2 3481.65   81.19
   0  -4   2 3408.56   80.29
   0   4  -2 3464.35   85.79
  -2   4   2 2496.25   61.59
  -2  -4  -2 2497.55   65.59
   2   4  -2 2485.95   68.89
   2   4  -2 2601.94   71.19
   2   4  -2 2501.35   52.19
  -2   4   2 2493.25   70.69
   2  -4   2 2378.16   66.89
  -2   4   2 2630.44   68.99
  -2   4   2 2377.06   61.29
  -2  -4  -2 2489.55   63.39
   2  -4   2 2660.93   62.79
  -2  -4   2 2636.04   80.09
  -2   4  -2 2599.04   74.89
   2   4   2 2570.84   51.59
   2  -4  -2 2485.65   63.29
  -2   4  -2 2633.24   66.89
  -2   4  -2 2551.54   61.09
   2   4   2 2551.94   62.59
   2   4   2 2546.85   68.69
   2   4   2 2521.45   56.59
  -4  -4  -2 1365.26   50.19
   4   4  -2 1238.18   57.09
  -4  -4  -2 1318.47   59.29
   4  -4   2 1320.77   49.80
  -4   4   2 1274.57   59.09
  -4  -4  -2 1235.78   48.60
  -4   4   2 1308.77   56.29
  -4   4  -2 1363.56   52.59
   4  -4  -2 1335.17   56.19
  -4   4  -2 1314.27   51.09
  -4   4  -2 1237.78   65.09
  -4  -4   2 1316.87   46.50
   4   4   2 1369.66   58.19
   4   4   2 1320.67   32.00
  -4  -4   2 1388.66   69.49
  -6  -4   2  651.13   71.39
  -1  -5  -2    6.00    8.70
   1   5  -2    8.80    8.50
   1  -5   2    1.80    8.40
   1   5  -2    4.40   11.30
  -1   5   2   24.70   13.40
  -1  -5  -2    9.80   10.60
   1  -5   2    4.80    9.40
  -1   5   2   -7.70   10.60
   1  -5   2   13.80    9.40
   1   5  -2   14.20   12.10
  -1   5   2   10.00   12.50
  -1   5  -2   27.90   16.10
   1   5   2   14.00   11.30
  -1   5  -2   17.40   11.80
   1   5   2    2.10    6.10
   1   5   2   21.30    9.40
  -1   5  -2   -1.90   11.50
   1   5   2   11.80   12.00
  -1  -5   2   13.80   14.90
  -1  -5   2    8.50    7.80
   1  -5  -2   16.50    9.20
  -3  -5  -2   12.30   12.90
  -3   5   2   -1.80   16.00
   3  -5   2   23.90   18.60
   3  -5   2    1.60   11.80
   3   5  -2    6.60   13.70
  -3  -5  -2  -16.70   15.20
  -3   5   2    4.20   17.10
   3   5  -2   -8.60   16.70
  -3  -5  -2  -14.30   11.90
   3   5   2    2.10   16.00
  -3  -5   2   -7.00   17.80
  -3   5  -2    4.80   13.90
   3   5   2   22.20   15.70
  -3   5  -2  -10.90   18.90
   3   5   2    0.50    5.20
   3  -5  -2   18.10   17.90
  -3  -5   2    8.00    5.90
  -3   5  -2  -18.10   11.80
  -5   5   2   -4.80   21.80
  -5  -5  -2  -13.80   20.10
  -5  -5  -2    8.20   26.30
   5   5  -2   26.10   27.20
   5  -5   2   -3.70   17.20
  -5   5  -2  -25.90   28.00
   5  -5  -2  -30.00   22.20
  -5   5  -2    8.80   21.80
  -5   5  -2   -5.40   15.90
   5   5   2   -2.60   25.40
  -5  -5   2   17.80   28.80
   0   6   2   61.39   15.90
   0  -6   2   49.90   11.00
   0  -6  -2   64.19   12.50
   0   6  -2   75.99   17.50
   0   6  -2   48.70   17.10
   0  -6   2   55.19   15.50
   0   6   2   57.99   18.20
   0   6  -2   62.29   14.40
   0   6   2   53.59   15.00
   0  -6   2   73.29   10.50
   0  -6  -2   39.80   12.70
  -2   6   2   14.90    7.80
  -2   6   2   87.39   18.60
  -2  -6  -2   75.39   15.60
  -2  -6  -2   70.19   16.20
   2   6  -2   43.60   16.40
   2   6  -2   32.20   11.10
   2   6  -2   68.39   19.30
   2  -6   2   12.80   12.30
  -2   6   2   40.90   17.60
   2  -6   2   67.69   17.20
  -2  -6   2   58.29   11.10
   2   6   2   55.99   10.20
   2   6   2   49.00    8.00
   2   6   2   63.99   17.00
  -2   6  -2   61.89   14.80
  -2   6  -2   52.79   13.60
   2  -6  -2   63.29   14.10
  -2  -6   2   44.40   20.50
   2   6   2   56.89   16.30
  -2   6  -2   61.39   21.00
   2   6   2   97.89   21.90
  -4   6   2   63.09   24.40
  -4  -6  -2   33.80   18.10
  -4  -6  -2   75.79   19.70
   4  -6   2   58.59   19.00
   4   6  -2   55.39   24.90
  -4  -6  -2   43.10   22.50
  -4   6   2   67.29   25.90
  -4   6  -2   21.30   17.80
   4   6   2    5.70   20.30
  -4  -6   2   36.40   27.30
  -4   6  -2   39.60   27.90
  -4   6  -2   23.70   18.00
   4   6   2   53.29   21.90
   4  -6  -2   25.60   22.10
   1  -7   2 4710.23   96.89
   1   7  -2 4827.02  106.39
   1  -7   2 4844.22  105.49
  -1  -7  -2 4984.80  109.69
   1   7  -2 4911.01  118.59
  -1   7   2 4946.81  105.79
   1   7  -2 4952.80  110.89
   1  -7   2 4566.84  108.29
  -1   7   2 4868.11  112.99
  -1   7   2 4761.02  115.29
   1   7   2 4850.41  103.49
   1   7   2 4875.61  119.79
  -1   7  -2 4909.11  113.39
   1   7   2 4884.01  111.99
  -1   7  -2 5076.89  112.39
  -1  -7   2 4923.71  123.89
  -1   7  -2 4954.40  125.09
  -3   7   2 3093.79   84.39
  -3  -7  -2 3079.09   82.79
  -3   7   2 3022.20   90.69
   3  -7   2 3054.79   86.39
   3   7  -2 2989.60   85.49
   3   7  -2 3088.99   86.99
   3  -7   2 2781.72   81.19
   3   7   2 3022.80   57.89
   3   7   2 2947.71   84.59
   3   7   2 3018.50   93.89
  -3   7  -2 3101.69   76.09
   3   7   2 3108.99   83.59
  -3   7  -2 3069.39   94.29
  -3   7  -2 3146.49   85.99
  -3  -7   2 2855.41  103.19
  -5   7   2 1447.86   65.09
   5  -7   2 1476.25   63.69
   5   7  -2 1400.26   68.19
  -5   7  -2 1214.48   58.89
  -5   7  -2 1372.26   60.29
  -5  -7   2 1231.98   81.29
  -5   7  -2 1334.07   76.79
   0   8  -2   87.49   22.20
   0   8   2  101.09   24.10
   0   8   2   97.69   18.30
   0   8   2   55.49   17.80
   0   8  -2   50.79   17.40
   0  -8   2   88.39   23.60
   0   8  -2   90.99   20.20
   0   8   2  116.79   20.80
   2   8  -2   76.39   22.80
   2   8  -2   74.19   20.50
   2  -8   2   59.79   17.60
  -2   8   2   97.29   23.50
  -2  -8  -2  102.59   20.70
   2   8  -2   88.79   18.50
  -2   8   2   63.29   18.80
  -2   8   2   48.70   19.90
  -2  -8   2   85.19   28.20
  -2   8  -2   80.29   20.90
   2   8   2   70.49   23.30
   2   8   2   63.49   21.00
   2   8   2   64.99   14.10
   2   8   2   91.89   19.60
  -2   8  -2   75.69   24.10
  -4   8   2   71.09   24.40
   4  -8   2   37.30   23.40
  -4   8   2  102.39   28.10
   4  -8   2   47.10   20.40
  -4  -8  -2   85.99   21.90
   4   8  -2   64.09   29.50
  -4   8  -2   64.39   19.60
   4   8   2   26.80   22.30
  -4   8  -2   59.79   22.20
  -4  -8   2   66.79   33.50
  -4   8  -2   45.10   28.90
   4   8   2   75.99   28.10
   1   9  -2   15.80   18.10
  -1   9   2   34.40   20.60
  -1   9   2   26.50   19.30
  -1   9   2   62.69   21.10
   1   9  -2   41.30   18.40
   1   9  -2   34.70   17.50
  -1   9   2   29.90   14.90
   1   9   2   41.30   22.30
  -1   9  -2   46.20   21.50
  -1   9  -2   15.80   18.90
   1   9   2   23.60   19.70
   1   9   2   22.10   16.90
  -1  -9   2    8.50   21.00
  -1   9  -2   38.70   16.30
   1   9   2   53.29   15.50
  -3  -9  -2   25.70   18.30
  -3   9   2   50.69   22.90
  -3   9   2   32.00   19.50
   3   9  -2   29.60   17.40
   3   9  -2   15.90   21.10
   3   9   2   31.30   22.30
  -3   9  -2   31.80   20.10
  -3   9  -2   41.00   23.20
   3   9   2    3.80    6.80
   3   9   2   20.80   23.30
  -3  -9   2    1.30   26.30
   5   9  -2   26.80   29.10
  -5   9  -2   37.30   31.10
   0  10  -2 1607.74   62.39
   0  10  -2 1535.95   55.59
   0  10   2 1517.75   67.19
   0  10   2 1516.65   61.39
   0  10   2 1628.24   69.39
   0 -10   2 1536.05   69.09
   0  10  -2 1466.05   68.09
  -2  10   2 1309.17   58.69
   2  10  -2 1175.68   52.99
  -2  10   2 1321.67   59.99
   2  10  -2 1352.16   60.29
  -2  10   2 1292.87   48.30
  -2  10  -2 1284.77   58.29
   2  10   2 1275.07   57.39
   2  10   2 1317.07   47.40
   2  10   2 1238.58   63.69
  -2 -10   2 1142.69   69.59
  -2  10  -2 1271.27   55.39
  -4  10   2  692.73   47.10
   4  10  -2  732.53   49.70
  -4 -10   2  774.92   69.49
   4  10   2  676.83   48.00
  -4  10  -2  701.83   48.20
  -4  10  -2  550.04   64.79
   4  10   2  763.52   59.09
  -1  11   2 1234.68   66.69
   1  11  -2 1156.98   54.99
  -1  11   2 1154.88   60.29
  -1  11   2 1108.29   56.29
   1  11  -2 1148.39   61.29
  -1 -11   2 1214.28   69.19
  -1  11  -2 1131.99   57.49
   1  11   2 1168.88   64.09
   1  11   2 1238.78   57.39
   1  11   2 1201.28   57.49
  -3  11   2  845.22   54.19
   3  11   2  859.21   52.29
  -3  11  -2  866.61   53.19
   3  11   2  908.31   63.49
  -3 -11   2  775.92   67.59
   0  12   2    5.90   19.50
   0  12  -2  -11.40   14.80
   0 -12   2   45.20   28.50
   0  12   2   23.00   24.20
   0  12  -2   -5.20   22.70
   0  12   2   16.60   28.00
   0  12  -2  -10.00   21.50
  -2  12   2   42.90   26.90
  -2  12   2  -44.90   22.30
   2  12   2   13.40   26.50
  -2  12  -2  -15.40   20.60
  -2 -12   2   -6.10   29.50
   2  12   2    6.10   23.30
   4  12   2   17.80   27.60
  -1  13   2   27.30   25.60
   1  13  -2   23.60   22.10
   1  13  -2   46.00   24.10
  -1  13   2   29.60   27.60
  -1  13  -2   46.30   28.30
   1  13   2   32.00   30.10
   1  13   2   38.40   27.50
  -1 -13   2    3.50   30.50
  -3  13   2   10.90   24.80
   3  13   2    8.60   28.70
  -3 -13   2   17.10   38.90
   0  14   2 1492.55   78.49
   0  14   2 1490.35   71.99
   0  14  -2 1542.05   74.79
  -2  14   2 1296.07   70.49
  -2  14   2 1363.56   72.39
   2  14   2 1087.49   64.59
  -2 -14   2 1326.47   90.59
  -1  15   2   34.10   29.90
   1  15  -2   20.90   24.20
   1  15  -2   34.70   28.50
  -1 -15   2   75.79   43.00
   0   0  -3   -2.10   11.00
   0   0   3   -1.50   14.00
   0   0   3   -3.40    8.20
   0   0  -3   -7.40    7.90
   0   0   3   12.50   12.50
   0   0  -3   -0.70   14.20
  -2   0   3  -24.90   15.10
  -2   0  -3   -3.70   17.10
   2   0   3   16.90   10.10
   2   0  -3   -4.90   13.40
  -2   0  -3    9.80   10.10
   2   0   3    2.00   17.40
  -2   0   3   14.10   18.20
   4   0   3  -12.60   24.30
  -4   0   3  -16.50   22.00
   4   0   3   -0.70   12.80
  -4   0  -3    1.20   14.40
  -4   0  -3   -8.10   19.00
  -4   0   3   -7.70   21.90
   4   0  -3    3.00   25.50
  -4   0  -3    1.80   26.10
   1   1  -3 2393.46   54.49
  -1   1   3 2443.16   71.89
   1   1  -3 2349.36   70.99
   1   1  -3 2327.57   72.79
   1  -1   3 2426.56   59.09
   1  -1   3 2351.96   59.29
  -1  -1  -3 2449.25   62.29
  -1   1   3 2351.86   67.09
   1  -1   3 2411.86   67.89
  -1   1   3 2397.76   59.99
  -1  -1  -3 2457.55   69.99
  -1   1  -3 2410.16   62.39
   1  -1  -3 2473.55   69.39
   1   1   3 2398.16   68.59
  -1  -1   3 2362.36   59.49
  -1  -1   3 2364.76   65.49
   1   1   3 2445.36   60.99
   1  -1  -3 2288.37   53.99
  -1  -1   3 2410.86   71.59
  -1   1  -3 2340.17   72.09
   1   1   3 2504.35   58.39
  -3   1   3 1478.35   57.79
   3  -1   3 1540.95   61.19
   3  -1   3 1493.75   46.20
  -3  -1  -3 1441.26   52.09
  -3   1   3 1439.06   64.79
  -3  -1  -3 1459.95   61.79
   3   1  -3 1490.25   61.69
  -3   1  -3 1428.56   64.39
  -3  -1   3 1539.15   56.29
   3   1   3 1511.25   62.19
  -3   1  -3 1549.84   52.59
  -3   1  -3 1473.55   53.39
   3   1   3 1510.65   43.80
  -3  -1   3 1459.05   65.89
   3  -1  -3 1441.96   60.29
   5  -1   3  699.53   61.39
   5   1  -3  703.33   60.99
  -5   1   3  768.82   61.19
   5  -1   3  769.92   41.10
  -5  -1  -3  745.73   49.50
  -5  -1  -3  720.43   66.29
  -5   1   3  702.53   50.89
  -5  -1  -3  687.63   42.40
  -5   1  -3  700.33   48.50
   5   1   3  647.24   57.39
   5  -1  -3  579.84   57.69
  -5   1  -3  747.43   45.70
  -5  -1   3  690.83   57.99
  -5   1  -3  624.34   63.59
  -5  -1   3  780.42   51.69
   5   1   3  700.83   36.20
   0   2  -3  824.52   40.70
   0   2   3  802.52   30.30
   0   2  -3  845.82   30.60
   0  -2   3  767.72   35.10
   0   2   3  792.72   37.90
   0  -2  -3  813.12   30.60
   0  -2   3  829.32   35.60
   0   2  -3  861.41   41.80
   0  -2   3  801.32   30.60
   0   2   3  825.72   36.70
   0  -2  -3  869.41   37.10
  -2  -2  -3  634.84   32.30
   2  -2   3  747.23   40.90
   2  -2   3  693.63   30.50
  -2   2   3  609.84   40.20
  -2  -2  -3  703.63   39.20
  -2   2   3  680.73   38.70
   2   2  -3  769.02   42.50
   2   2  -3  611.84   39.10
  -2   2  -3  661.53   33.10
  -2  -2   3  658.93   34.80
   2   2   3  671.43   26.80
  -2  -2   3  627.04   41.60
   2   2   3  717.83   29.00
   2  -2  -3  716.13   38.20
   2   2   3  679.83   40.00
  -2   2  -3  527.85   40.60
  -4  -2  -3  471.35   50.69
   4  -2   3  420.46   46.20
   4   2  -3  544.55   49.80
   4  -2   3  460.65   32.20
  -4   2   3  392.66   40.90
  -4  -2  -3  444.26   33.80
  -4  -2  -3  453.45   38.40
  -4   2   3  530.55   54.49
  -4  -2   3  476.85   52.29
  -4  -2   3  495.85   37.40
   4   2   3  519.25   47.80
  -4   2  -3  373.76   36.20
   4   2   3  435.56   25.70
  -4   2  -3  446.06   52.79
   4  -2  -3  547.15   51.49
  -4   2  -3  425.26   34.20
  -1  -3  -3 2008.80   59.99
  -1  -3  -3 2007.50   56.29
   1   3  -3 2024.00   49.70
  -1   3   3 1999.60   63.89
   1  -3   3 1968.80   59.39
  -1   3   3 1997.00   54.59
   1   3  -3 2020.10   66.59
   1  -3   3 1957.60   53.29
   1   3  -3 1928.21   65.79
   1  -3   3 2034.20   54.29
  -1   3   3 2026.80   62.09
  -1   3  -3 2121.59   57.69
   1   3   3 2000.50   57.29
  -1  -3   3 2024.50   66.59
  -1   3  -3 2025.80   67.99
   1   3   3 2043.00   62.39
   1  -3  -3 2032.20   59.89
   1   3   3 2023.90   51.39
   1  -3  -3 2034.40   51.59
  -1  -3   3 1992.80   56.49
   3   3  -3 1283.67   57.49
  -3  -3  -3 1214.18   48.40
  -3   3   3 1192.48   59.79
   3  -3   3 1241.78   57.29
  -3   3   3 1215.78   54.59
  -3  -3  -3 1246.38   57.49
   3  -3   3 1290.47   45.70
   3  -3  -3 1202.08   53.69
  -3  -3   3 1291.07   48.40
  -3  -3   3 1250.37   63.09
  -3   3  -3 1186.08   47.50
   3   3   3 1248.08   37.40
   3   3   3 1176.18   55.79
  -3   3  -3 1267.27   61.79
  -3   3  -3 1266.67   49.99
  -5   3   3  512.15   49.50
   5  -3   3  492.15   54.29
  -5  -3  -3  498.15   54.79
  -5  -3  -3  427.26   36.50
   5   3  -3  550.74   56.69
   5  -3   3  568.74   40.70
  -5   3   3  508.55   54.19
  -5  -3  -3  513.95   46.40
  -5   3  -3  535.85   42.70
   5   3   3  571.24   28.10
   5   3   3  627.24   56.19
  -5  -3   3  583.34   40.60
  -5   3  -3  657.53   66.19
   5  -3  -3  441.86   53.59
  -5  -3   3  707.23   70.89
  -5   3  -3  473.85   44.50
   0   4   3 1847.32   59.09
   0  -4  -3 1917.01   52.89
   0   4   3 1879.71   50.49
   0   4   3 1823.02   57.79
   0  -4   3 1906.61   53.69
   0  -4  -3 1874.31   53.59
   0  -4   3 1731.93   50.49
   0   4  -3 1851.41   51.79
   0   4  -3 1810.92   65.29
   0   4  -3 1782.52   61.09
   0  -4   3 1901.41   59.79
  -2   4   3 1488.15   58.59
   2   4  -3 1449.76   59.79
   2  -4   3 1443.46   54.19
   2   4  -3 1355.86   57.59
  -2  -4  -3 1411.66   52.89
  -2   4   3 1494.55   54.19
   2  -4   3 1397.56   47.00
  -2  -4  -3 1502.85   50.49
  -2   4  -3 1444.46   50.99
   2   4   3 1406.76   39.80
  -2  -4   3 1424.66   46.60
   2   4   3 1389.26   47.90
   2   4   3 1452.25   55.89
  -2   4  -3 1368.86   58.79
   2  -4  -3 1402.56   49.99
  -2  -4   3 1437.66   62.79
  -4  -4  -3  795.02   53.89
   4  -4   3  729.43   41.70
  -4   4   3  772.52   54.19
  -4  -4  -3  744.53   43.50
   4   4  -3  665.53   50.89
  -4   4   3  700.93   49.30
   4  -4   3  852.11   55.79
  -4  -4   3  740.43   39.60
  -4  -4   3  645.44   55.49
  -4   4  -3  715.83   42.20
  -4   4  -3  772.62   44.30
   4   4   3  765.82   50.89
   4  -4  -3  676.23   51.09
  -4   4  -3  647.24   61.19
   4   4   3  741.83   28.20
   1   5  -3  591.54   39.70
   1   5  -3  586.64   27.40
  -1   5   3  636.84   35.20
  -1  -5  -3  613.64   30.60
  -1   5   3  522.35   35.00
   1  -5   3  618.74   31.90
  -1  -5  -3  619.94   31.80
   1   5  -3  601.74   40.00
  -1   5   3  576.24   30.40
   1  -5   3  640.74   30.60
  -1   5   3  561.64   35.40
   1   5   3  619.14   26.30
  -1   5  -3  534.35   40.10
   1  -5  -3  575.34   29.50
  -1  -5   3  597.14   39.50
   1   5   3  593.14   33.30
   1   5   3  625.04   35.90
  -1  -5   3  640.84   29.60
  -1   5  -3  633.54   32.80
   1  -5  -3  608.74   28.80
   3   5  -3  426.36   37.20
   3   5  -3  410.66   43.30
   3  -5   3  444.86   32.80
  -3  -5  -3  384.46   37.10
  -3  -5  -3  480.35   33.20
  -3   5   3  465.25   41.00
  -3   5   3  456.75   35.60
   3  -5   3  420.66   39.10
  -3   5  -3  538.95   51.89
   3   5   3  447.76   40.60
  -3  -5   3  366.36   44.80
   3   5   3  458.25   21.90
  -3  -5   3  449.46   50.09
   3  -5  -3  399.16   37.40
  -3   5  -3  469.45   32.50
  -3   5  -3  453.05   31.30
   5  -5   3  230.38   43.70
   5  -5   3  264.57   33.70
  -5   5   3  209.48   41.60
  -5  -5  -3  278.77   35.30
   5   5  -3  233.08   45.80
   5   5   3  283.57   41.00
   5   5   3  262.37   15.40
  -5  -5   3  303.17   50.79
  -5   5  -3  243.58   32.80
  -5   5  -3  291.77   51.19
  -5   5  -3  259.87   35.60
   0   6   3 1989.70   55.69
   0   6   3 2142.79   63.29
   0  -6   3 2050.89   67.79
   0   6  -3 1933.71   68.29
   0   6  -3 2057.69   73.79
   0   6   3 2063.19   70.09
   0  -6   3 2020.10   54.39
   0   6   3 1901.41   64.19
   0   6  -3 2075.99   60.19
   0  -6  -3 2019.70   59.89
   2   6  -3 1611.34   63.89
   2  -6   3 1612.74   53.69
   2  -6   3 1631.34   57.49
  -2  -6  -3 1538.35   55.39
  -2   6   3 1621.84   59.29
   2   6  -3 1643.34   65.39
  -2   6   3 1525.85   62.59
   2   6   3 1586.64   58.89
  -2  -6   3 1604.04   70.59
   2   6   3 1574.04   43.50
  -2   6  -3 1579.94   57.29
  -2   6  -3 1466.75   65.99
   2   6   3 1577.74   56.69
  -4  -6  -3  976.20   49.40
   4  -6   3 1020.40   58.49
   4  -6   3  930.11   48.50
  -4   6   3  907.01   59.69
   4   6  -3  903.51   57.49
  -4   6   3  910.51   53.99
   4   6   3  995.70   55.89
  -4   6  -3  969.70   50.89
  -4  -6   3  961.30   67.99
  -4   6  -3  886.51   64.19
   4   6   3  890.51   28.10
  -4   6  -3  927.61   46.70
   1   7  -3   -0.60   16.90
   1   7  -3  -21.80    9.80
  -1  -7  -3    2.10   13.50
  -1   7   3   10.10   16.90
   1   7  -3  -36.40   18.10
  -1   7   3  -18.70   15.20
  -1   7   3   27.00   19.00
  -1   7   3   -2.50   10.60
  -1   7  -3  -20.20   13.20
  -1   7  -3  -13.20   19.40
   1   7   3  -21.30   15.50
   1   7   3  -32.90   14.60
   1   7   3   -1.10   10.00
   1   7   3    3.10   18.70
  -1  -7   3    4.20   18.80
   3  -7   3    9.10   16.10
   3  -7   3   36.40   23.10
   3   7  -3   29.90   26.00
  -3   7   3   16.20   22.50
  -3   7   3   10.60   20.60
  -3  -7  -3   -9.50   15.90
   3   7  -3    3.30   16.30
  -3   7  -3    4.90   17.10
  -3   7  -3   12.10   25.40
  -3   7  -3   -4.90   16.60
   3   7   3   27.40   24.40
   3   7   3    3.60    8.40
  -3  -7   3   52.89   30.50
   3   7   3  -11.40   19.20
   3   7   3   13.60   20.80
   5  -7   3   14.00   40.50
   0   8  -3 1297.47   56.89
   0  -8   3 1322.07   59.19
   0   8   3 1366.16   46.20
   0   8  -3 1226.38   61.49
   0  -8  -3 1311.37   51.89
   0   8   3 1316.67   56.99
   0   8   3 1153.78   58.69
   0   8  -3 1328.37   51.29
   0   8   3 1284.37   51.89
  -2  -8  -3 1034.10   48.50
  -2   8   3  972.90   48.00
   2   8  -3  922.11   55.49
   2   8  -3 1053.79   54.09
  -2   8   3 1135.99   56.59
   2   8   3 1028.10   58.59
  -2   8  -3  983.30   48.80
   2   8   3 1005.90   34.70
  -2  -8   3  978.00   61.39
  -2   8  -3 1032.40   57.19
   2   8   3 1068.19   51.09
   2   8   3 1044.70   47.70
  -4   8   3  491.75   52.49
   4   8  -3  583.84   54.89
  -4   8   3  613.74   52.29
  -4  -8  -3  688.63   45.40
   4   8   3  600.14   19.40
  -4   8  -3  748.53   68.99
   4   8   3  529.45   56.79
  -4   8  -3  611.14   47.50
   4   8   3  785.72   85.79
  -4  -8   3  565.74   64.59
  -1   9   3  458.55   31.40
   1   9  -3  492.15   35.60
  -1   9   3  473.75   40.50
  -1  -9  -3  460.45   36.60
  -1   9   3  492.55   41.90
  -1   9   3  461.95   34.70
   1   9  -3  540.65   40.90
  -1   9  -3  511.05   41.90
   1   9   3  574.64   29.90
   1   9   3  556.54   38.00
   1   9   3  499.15   42.70
  -1  -9   3  415.46   46.20
   1   9   3  574.54   52.69
  -1   9  -3  516.15   38.60
  -3  -9  -3  422.26   41.30
   3   9  -3  406.46   44.90
  -3   9   3  396.16   39.00
  -3   9   3  462.15   50.29
  -3  -9   3  418.16   55.49
   3   9   3  351.06   46.70
  -3   9  -3  292.77   36.20
  -3   9  -3  534.75   55.99
   3   9   3  426.16   22.40
   3   9   3  412.96   42.40
   0  10  -3  969.20   52.09
   0  10   3  939.71   54.59
   0  10  -3  919.51   50.89
   0  10   3  926.21   58.49
   0  10   3  994.30   57.59
   0  10   3  932.61   43.70
  -2  10   3  708.43   50.99
   2  10  -3  755.62   52.79
  -2  10   3  819.92   44.90
  -2 -10  -3  827.32   49.10
  -2  10  -3  743.43   48.20
   2  10   3  669.33   47.80
  -2 -10   3  779.72   60.89
   2  10   3  793.32   34.10
  -2  10  -3  765.32   51.49
   2  10   3  757.12   56.89
  -4  10   3  319.97   46.10
   4  10  -3  455.15   52.09
  -4  10  -3  465.35   57.19
  -1  11   3  680.73   50.89
   1  11  -3  692.03   49.10
  -1  11   3  671.73   52.59
   1  11  -3  620.94   42.60
   1  11  -3  550.34   49.50
  -1  11   3  572.74   51.49
   1  11   3  574.64   47.00
   1  11   3  659.73   61.59
  -1  11  -3  626.64   46.50
   1  11   3  646.24   36.20
  -1 -11   3  599.54   54.59
  -1  11  -3  653.83   46.80
   3  11  -3  351.76   48.90
  -3 -11  -3  413.56   43.30
  -3  11   3  388.26   49.00
  -3 -11   3  380.26   62.89
  -3  11  -3  344.67   49.00
   3  11   3  467.05   55.49
  -3  11  -3  331.47   55.49
   3  11   3  403.96   23.50
   3  11   3  494.65   52.19
   0  12   3  260.57   41.00
   0  12  -3  300.27   40.60
   0  12   3  266.47   44.40
  -2  12   3  306.37   44.30
  -2 -12   3  301.17   50.89
  -2  12  -3  225.78   40.20
   2  12   3  243.98   45.00
   2  12   3  243.98   25.00
   2  12   3  202.28   39.00
  -1  13   3  804.12   63.79
  -1  13   3  718.03   57.09
   1  13   3  710.43   55.49
  -1  13  -3  617.64   53.39
   1  13   3  746.13   62.29
  -1 -13   3  709.23   71.99
   0  14  -3    5.80   26.80
   0   0   4 3688.03   98.59
   0   0   4 3665.43   98.19
   0   0   4 3729.13   88.39
   0   0  -4 3650.13   86.89
   0   0  -4 3676.33  103.29
   2   0   4 2982.70   91.99
  -2   0  -4 2919.31   82.19
   2   0  -4 2927.21   94.29
   2   0   4 2956.30   75.59
  -2   0   4 2926.41   87.39
  -2   0  -4 2974.90   95.89
  -2   0   4 2846.42   96.49
   4   0   4 1713.43   80.89
   4   0  -4 1470.75   78.09
   4   0   4 1665.33   57.79
  -4   0  -4 1636.44   82.59
  -4   0  -4 1797.12   69.99
  -4   0   4 1657.23   86.69
  -4   0   4 1762.92   71.99
   1  -1   4   56.09   22.00
  -1   1   4   85.89   26.60
  -1  -1  -4   55.09   23.50
   1   1  -4   59.69   26.50
  -1   1   4   71.69   24.00
  -1  -1  -4   49.50   16.30
   1  -1   4   66.69   16.20
   1  -1  -4   55.89   13.40
  -1   1  -4   51.39   16.00
   1  -1  -4   20.00   20.70
   1   1   4   43.00   21.70
  -1  -1   4   59.59   22.10
  -1  -1   4   59.99   23.30
   1   1   4   29.60   16.50
  -1   1  -4   59.09   26.00
   1   1   4   61.09   15.10
  -3  -1  -4   23.10   18.50
  -3  -1  -4   62.79   26.90
  -3   1   4   66.29   26.80
  -3   1   4  118.09   32.10
   3  -1   4   63.09   17.70
   3  -1   4   92.29   30.60
   3   1  -4   56.69   32.30
  -3  -1   4   63.99   30.20
  -3   1  -4  149.88   36.00
  -3  -1   4    2.40   22.70
   3  -1  -4   50.59   33.40
  -3   1  -4   59.79   20.30
   3   1   4   46.90   27.90
   3   1   4   47.90   15.40
   0  -2   4   54.19   14.60
   0  -2  -4   20.80   13.50
   0   2  -4   13.10   17.40
   0   2  -4   28.60   13.00
   0  -2   4   49.60   18.00
   0   2   4   27.20   13.60
   0   2   4   20.50   17.70
   0  -2  -4   63.09   22.80
   0   2   4   44.50   22.10
   0  -2   4   44.10   20.50
  -2  -2  -4   39.70   22.80
   2   2  -4   17.30   25.80
   2  -2   4   33.30   14.50
   2  -2   4    0.00   22.40
  -2   2   4    4.00   22.80
  -2   2   4   23.50   22.10
  -2  -2  -4   -9.80   14.40
   2   2  -4    6.90   17.00
  -2  -2   4   35.40   23.10
   2   2   4    4.40   12.00
  -2   2  -4   11.90   24.50
  -2   2  -4   22.20   16.70
   2   2   4   11.40   23.40
   2  -2  -4   23.80   23.40
  -2  -2   4   40.00   24.20
  -4  -2  -4    9.50   18.60
   4   2  -4   -3.00   30.60
  -4   2   4    7.80   26.60
   4  -2   4  -13.60   16.10
   4  -2   4   13.70   30.50
  -4  -2  -4  -28.60   24.70
  -4   2   4   15.20   29.60
   4   2   4   -8.60   13.10
  -4  -2   4   28.90   31.80
   4  -2  -4   12.80   30.60
   4   2   4   26.90   30.20
  -4  -2   4   30.70   27.10
  -4   2  -4   -0.10   18.90
  -4   2  -4   43.40   34.00
   1   3  -4 1489.25   65.99
  -1   3   4 1489.65   51.49
  -1   3   4 1494.95   60.69
   1  -3   4 1488.65   59.79
  -1   3   4 1534.95   63.39
  -1  -3  -4 1392.66   58.89
   1  -3   4 1552.64   51.99
  -1  -3  -4 1579.84   53.89
   1   3   4 1472.45   49.00
  -1   3  -4 1440.86   52.39
   1  -3  -4 1547.35   59.49
   1   3   4 1440.86   53.79
  -1  -3   4 1572.94   58.19
  -1   3  -4 1441.96   66.89
  -1  -3   4 1467.45   62.99
   1  -3  -4 1454.75   47.60
   1   3   4 1539.25   62.09
  -3   3   4 1004.20   62.29
  -3  -3  -4 1118.69   58.19
   3  -3   4  885.51   57.19
   3   3  -4 1001.90   62.19
  -3   3   4  993.60   56.69
  -3  -3  -4 1087.09   50.69
   3  -3   4 1044.50   46.50
  -3   3  -4 1106.09   66.49
  -3   3  -4  953.00   50.19
   3   3   4 1071.39   59.49
   3  -3  -4 1016.80   57.39
  -3  -3   4  979.00   63.99
  -3  -3   4  962.90   48.90
   3   3   4 1010.40   40.00
   0   4   4 1455.25   58.69
   0  -4   4 1392.36   53.49
   0   4  -4 1440.36   49.70
   0   4  -4 1396.66   64.89
   0   4   4 1451.25   59.59
   0  -4   4 1397.06   57.39
   0  -4  -4 1401.26   54.89
   0  -4  -4 1392.46   49.60
   0   4   4 1446.16   49.20
  -2   4   4 1029.80   58.49
  -2  -4  -4 1183.08   50.59
   2  -4   4 1136.89   46.60
   2   4  -4 1290.57   64.99
   2  -4   4 1188.18   56.29
  -2   4   4 1194.28   56.49
   2   4  -4 1157.68   60.99
  -2  -4  -4 1027.00   52.99
   2   4   4 1163.38   42.20
  -2  -4   4 1197.78   63.39
  -2   4  -4 1167.58   65.09
  -2   4  -4 1146.99   50.39
   2   4   4 1246.68   58.29
   2  -4  -4 1142.29   52.19
  -2  -4   4 1169.48   48.40
   4  -4   4  638.34   57.89
  -4   4   4  776.72   61.09
   4  -4   4  659.63   44.70
  -4  -4  -4  665.93   53.99
   4   4  -4  668.33   64.19
  -4  -4  -4  693.33   46.10
  -4   4   4  631.84   54.59
  -4   4  -4  770.32   49.60
   4   4   4  595.64   55.29
  -4  -4   4  554.34   63.49
  -4   4  -4  865.61   65.19
   4   4   4  690.83   33.70
   1  -5   4   -1.00   16.50
  -1   5   4   -9.50   12.50
  -1   5   4   -0.10   16.90
  -1   5   4    8.00   22.10
  -1  -5  -4   11.00   14.90
   1   5  -4   50.69   28.00
  -1   5   4   16.90   21.20
  -1  -5   4   19.00   19.90
   1   5   4   15.90   12.80
   1   5   4   -7.90   20.20
  -1  -5   4    7.40   16.80
   1   5   4    8.60   17.50
  -1   5  -4   20.90   25.30
  -1   5  -4    7.60   16.30
   1  -5  -4   -4.80   12.60
  -3   5   4   22.00   26.80
   3  -5   4   45.10   29.00
  -3   5   4  -15.70   24.00
   3   5  -4   -7.50   29.10
   3  -5   4  -18.90   14.50
  -3  -5  -4   18.30   18.70
   3   5   4   -1.60   11.40
  -3  -5   4    2.20   25.90
  -3   5  -4   -8.20   17.10
   3   5   4    9.90   25.50
  -3   5  -4   57.59   31.70
   0   6  -4   27.80   16.60
   0   6   4   45.00   22.50
   0   6   4    7.80   22.90
   0   6   4   19.40   13.50
   0   6  -4    0.30   24.30
   0  -6  -4   43.60   17.00
   0   6   4   63.59   24.20
   2  -6   4    3.90   19.80
  -2   6   4   40.90   23.80
   2   6  -4   76.49   31.30
  -2   6   4   36.10   24.30
  -2  -6  -4   46.50   19.90
   2   6  -4   37.10   21.90
  -2   6  -4   81.39   34.00
   2   6   4   47.70   22.40
  -2  -6   4   37.40   26.00
  -2   6  -4   31.60   20.00
   2   6   4   54.99   14.90
   2   6   4   16.70   22.80
   4   6  -4   19.70   38.80
  -4   6   4    4.10   32.20
   4  -6   4   43.10   21.50
   4  -6   4   19.70   28.10
   4   6   4   68.89   32.70
  -4  -6   4   61.19   37.10
   4   6   4   42.80   13.50
  -4   6  -4   66.79   37.30
  -1  -7  -4 2241.28   73.89
   1   7  -4 2161.08   84.29
  -1   7   4 2124.09   78.79
  -1   7   4 2210.88   82.39
  -1   7   4 2325.77   70.59
  -1   7   4 2230.08   78.39
   1   7   4 2296.77   87.89
  -1  -7   4 2222.28   85.69
   1   7   4 2337.27   78.49
   1  -7  -4 2205.98   69.49
   1   7   4 2335.77   65.39
  -1   7  -4 2267.47   73.19
   1   7   4 2121.39   76.79
  -1   7  -4 2246.48   87.69
  -3   7   4 1563.04   69.29
  -3  -7  -4 1527.25   65.79
  -3   7   4 1562.74   78.79
   3   7  -4 1446.26   75.89
   3   7   4 1556.54   69.99
  -3   7  -4 1543.95   65.99
  -3   7  -4 1579.44   81.59
   3   7   4 1599.04   81.79
  -3  -7   4 1409.66   80.89
   3   7   4 1538.25   48.30
   0   8   4  110.19   29.30
   0   8  -4   59.39   19.60
   0   8   4   49.20   17.60
   0   8   4   60.99   26.00
   0   8   4   46.20   26.50
   0   8  -4   59.09   29.60
   0  -8  -4   59.79   21.50
   2   8  -4   81.79   32.90
  -2   8   4   39.20   26.20
  -2   8   4   50.19   28.10
  -2  -8  -4   42.90   21.60
  -2   8  -4   70.39   25.20
  -2   8  -4   52.59   32.40
   2   8   4   84.89   33.30
   2   8   4   24.50   24.10
   2   8   4   24.40   14.40
   2   8   4   50.69   25.00
  -2  -8   4   93.39   32.30
  -1   9   4   36.00   19.20
  -1   9   4   -4.70   21.60
  -1   9   4    3.00   24.00
   1   9  -4   53.69   30.60
  -1  -9  -4   11.90   19.80
  -1   9   4    6.00   27.80
   1   9   4   13.90   28.20
   1   9   4   -8.90   13.50
  -1   9  -4    1.70   26.20
  -1   9  -4   -0.20   19.00
  -1  -9   4   41.00   28.00
   1   9   4   -2.40   26.20
   1   9   4    3.70   21.70
  -3   9   4  -24.80   23.70
  -3   9   4   51.79   29.60
   3   9  -4   18.40   32.10
   3   9   4    6.50   13.30
  -3   9  -4    3.70   31.10
  -3  -9   4   70.79   36.70
   0  10   4  797.72   45.00
   0  10   4  793.62   55.39
   0  10   4  861.61   60.19
   0  10  -4  789.02   57.09
   0  10   4  798.22   48.60
   0  10  -4  846.62   49.20
  -2  10   4  662.03   48.10
  -2  10   4  679.93   58.79
  -2 -10  -4  628.14   48.90
   2  10  -4  781.72   57.39
   2  10   4  596.24   35.50
  -2  10  -4  712.23   57.89
   2  10   4  654.73   51.29
   2  10   4  783.12   73.09
  -2 -10   4  780.82   67.39
  -2  10  -4  696.43   49.80
   1  11  -4  620.94   57.59
  -1  11   4  711.13   59.99
  -1  11   4  640.44   43.30
  -1  11   4  638.24   54.49
   1  11   4  614.84   52.69
   1  11   4  624.64   39.80
  -1  11  -4  648.64   49.20
   1  11   4  614.94   62.29
  -1  11  -4  729.63   56.29
   0  12   4   -3.60   37.00
   0  12   4    0.10   18.30
   0  12  -4  -29.90   20.70
   0   0  -5   16.90   15.40
   0   0  -5  -16.70   23.70
   0   0   5   41.20   25.90
   0   0   5  -13.70   20.30
   2   0   5   -4.10   15.20
  -2   0   5   33.50   30.00
   2   0  -5  -38.60   24.50
  -2   0  -5  -10.80   16.50
  -2   0  -5   -0.10   25.40
  -2   0   5    8.70   26.30
   2   0   5   -9.10   29.90
  -1  -1  -5  996.30   63.59
  -1   1   5 1034.40   59.19
  -1   1   5  924.81   59.99
  -1  -1  -5  922.81   46.40
   1  -1   5  908.11   45.10
   1  -1   5  904.51   56.99
   1   1  -5  926.11   62.39
   1   1   5  913.51   44.10
  -1  -1   5  970.30   57.19
  -1   1  -5  901.11   61.69
  -1  -1   5  965.00   55.79
  -1   1  -5  940.71   46.40
   1   1   5  948.11   58.49
   1  -1  -5 1019.70   60.29
   3   1  -5  669.43   65.89
  -3   1   5  711.13   60.19
   3  -1   5  422.76   52.49
  -3  -1  -5  659.73   46.20
  -3   1   5  470.65   56.29
  -3  -1  -5  603.14   61.19
   3  -1   5  634.94   41.30
  -3  -1   5  642.24   54.19
   3   1   5  557.54   37.90
   3   1   5  574.14   59.29
  -3   1  -5  749.73   68.99
  -3  -1   5  691.53   60.19
  -3   1  -5  719.23   47.00
   3  -1  -5  564.84   58.29
   0   2  -5  428.36   52.29
   0   2   5  294.77   29.80
   0  -2  -5  348.47   29.80
   0  -2   5  348.07   40.20
   0   2   5  411.96   44.00
   0   2  -5  368.66   33.00
   0  -2  -5  390.46   45.90
   0   2   5  367.86   43.20
  -2   2   5  287.17   41.90
   2   2  -5  323.27   48.20
   2  -2   5  284.67   31.20
  -2  -2  -5  402.86   47.60
   2  -2   5  273.87   40.50
  -2   2   5  316.97   46.80
  -2  -2  -5  326.37   36.60
   2   2   5  315.57   31.10
  -2   2  -5  434.36   55.19
   2  -2  -5  282.97   41.50
  -2  -2   5  239.98   42.50
   2   2   5  342.47   44.00
  -2  -2   5  324.87   41.30
  -2   2  -5  255.57   32.70
  -1   3   5  763.12   56.99
  -1  -3  -5  779.52   53.99
   1   3  -5  724.33   59.69
  -1   3   5  813.62   55.29
  -1  -3  -5  753.02   43.00
   1  -3   5  819.82   52.69
   1   3   5  737.83   41.40
   1  -3  -5  780.42   50.69
  -1  -3   5  712.63   48.30
  -1   3  -5  772.02   43.40
   1   3   5  747.53   54.19
  -1   3  -5  825.12   61.99
  -1  -3   5  822.92   53.69
   3   3  -5  526.25   62.89
   3  -3   5  469.25   52.69
  -3   3   5  588.54   63.69
   3  -3   5  567.94   39.10
  -3  -3   5  724.53   73.59
   3   3   5  517.35   36.10
  -3   3  -5  522.05   62.89
   0   4   5  827.62   53.69
   0   4  -5  675.93   38.90
   0   4   5  705.93   39.60
   0  -4  -5  651.53   39.00
   0   4  -5  788.72   69.79
   0  -4   5  676.83   45.50
   0   4   5  696.63   51.49
  -2  -4  -5  576.94   42.00
   2   4  -5  536.85   59.99
  -2   4   5  668.53   56.39
   2  -4   5  729.33   55.59
  -2   4   5  573.24   58.59
  -2   4  -5  503.45   40.40
   2   4   5  546.75   35.50
  -2  -4   5  535.25   57.29
  -2   4  -5  543.15   61.89
   2   4   5  581.84   54.79
  -1   5   5  327.57   42.40
   1   5  -5  358.06   50.59
  -1  -5  -5  325.67   35.90
   1  -5   5  213.28   41.50
  -1   5   5  278.47   42.10
  -1   5  -5  266.47   34.60
  -1   5  -5  345.57   50.99
  -1  -5   5  255.47   40.20
   1   5   5  314.87   52.29
   1   5   5  271.37   29.40
   1   5   5  305.07   42.50
   3  -5   5  142.69   32.40
   3  -5   5  175.58   36.50
  -3  -5   5  301.47   86.99
   0   6   5  862.61   44.00
   0  -6  -5  851.21   47.90
   0   6  -5  910.71   67.29
   0   6   5  836.82   54.69
   0   6   5  737.73   53.99
   0   6   5  840.42   59.79
   2   6  -5  636.94   65.19
  -2   6   5  588.34   61.89
  -2  -6  -5  665.83   49.70
  -2   6   5  698.53   53.79
  -2  -6   5  685.63   57.99
  -2   6  -5  737.13   48.10
   2   6   5  678.43   58.89
  -2   6  -5  778.62   75.69
   2   6   5  716.43   39.30
   1   7  -5   40.70   33.50
  -1   7   5    0.40   27.10
  -1   7   5   24.90   27.50
  -1  -7  -5   16.40   20.00
   1   7   5   14.50   24.20
  -1   7  -5   -8.50   17.20
   1   7   5  -23.10   14.20
   1   7   5   36.60   29.30
  -1   7  -5   74.69   35.30
   1   7   5   37.90   26.30
   0   8   5  656.93   63.39
   0   8   5  509.15   52.79
   0   8  -5  540.85   59.39
   0   8   5  405.46   46.40
   0  -8  -5  566.94   45.90
   0   8   5  488.65   39.10
  -2  -8   5  502.45   62.49
   1   9   5  227.58   39.80
   0   0  -6 1278.77   77.39
  -1  -1  -6   84.89   38.70
   1   1  -6   91.59   46.10
  -1   1   6   66.69   32.50
   1  -1  -6   51.09   35.70
  -1   1  -6   36.60   22.90
  -1   1  -6   44.80   37.00
   0   2  -6   32.40   39.00
   1   3   6  501.25   39.50

_computing_structure_solution     'SHELXT 2014/4 (Sheldrick, 2014)'
;
_shelx_hkl_checksum   62237

 
data_NdGaH0.9
#==============================================================================

# PROCESSING SUMMARY (IUCr Office Use Only)

_journal_date_recd_electronic      2023-11-02
_journal_date_to_coeditor         ?
_journal_date_from_coeditor       ?
_journal_date_accepted     ?
_journal_date_printers_first      ?
_journal_date_printers_final      ?
_journal_date_proofs_out          ?
_journal_date_proofs_in           ?
_journal_coeditor_name            ?
_journal_coeditor_code      NB5371
_journal_coeditor_notes
; ?
;
_journal_paper_category      FA
_journal_techeditor_code      ?
_iucr_compatibility_tag          ACTA95
_journal_techeditor_notes  
;
;
_journal_coden_ASTM               ?
_journal_name_full                ?
_journal_year                     ?
_journal_volume                   ?
_journal_issue                    ?
_journal_page_first               ?
_journal_page_last                ?
_journal_suppl_publ_number        ?
_journal_suppl_publ_pages         ?

#==============================================================================

 
_audit_creation_method            'SHELXL-2019/1'
_shelx_SHELXL_version_number      '2019/1'
_chemical_name_systematic         ?
_chemical_name_common             ?
_chemical_melting_point           ?
_chemical_formula_moiety          ?
_chemical_formula_sum
 'Ga Nd' 
_chemical_formula_weight          213.96

loop_
 _atom_type_symbol
 _atom_type_description
 _atom_type_scat_dispersion_real
 _atom_type_scat_dispersion_imag
 _atom_type_scat_source
 'Ga'  'Ga'   0.2307   1.6083
 'International Tables Vol C Tables 4.2.6.8 and 6.1.1.4'
 'Nd'  'Nd'  -0.1943   3.0179
 'International Tables Vol C Tables 4.2.6.8 and 6.1.1.4'
 
_space_group_crystal_system       orthorhombic
_space_group_IT_number            63
_space_group_name_H-M_alt         'C m c m'
_space_group_name_Hall            '-C 2c 2'
 
_shelx_space_group_comment
;
The symmetry employed for this shelxl refinement is uniquely defined
by the following loop, which should always be used as a source of
symmetry information in preference to the above space-group names.
They are only intended as comments.
;

# start Validation Reply Form
_vrf_PLAT094_NdGaH0.9
;
PROBLEM: Ratio of Maximum / Minimum Residual Density ....2.57 Report
RESPONSE: This might indicate unaccounted missing atoms of H
which are not visible by Xray
;
# end Validation Reply Form
 
loop_
 _space_group_symop_operation_xyz
 'x, y, z'
 '-x, -y, z+1/2'
 '-x, y, -z+1/2'
 'x, -y, -z'
 'x+1/2, y+1/2, z'
 '-x+1/2, -y+1/2, z+1/2'
 '-x+1/2, y+1/2, -z+1/2'
 'x+1/2, -y+1/2, -z'
 '-x, -y, -z'
 'x, y, -z-1/2'
 'x, -y, z-1/2'
 '-x, y, z'
 '-x+1/2, -y+1/2, -z'
 'x+1/2, y+1/2, -z-1/2'
 'x+1/2, -y+1/2, z-1/2'
 '-x+1/2, y+1/2, z'
 
_cell_length_a                    4.1855(6)
_cell_length_b                    11.9137(15)
_cell_length_c                    4.1857(6)
_cell_angle_alpha                 90
_cell_angle_beta                  90
_cell_angle_gamma                 90
_cell_volume                      208.72(5)
_cell_formula_units_Z             4
_cell_measurement_temperature     296(2)
_cell_measurement_reflns_used     1820
_cell_measurement_theta_min       3.420
_cell_measurement_theta_max       31.609
 
_exptl_crystal_description        'needle'
_exptl_crystal_colour             ?
_exptl_crystal_density_meas       ?
_exptl_crystal_density_method     ?
_exptl_crystal_density_diffrn     6.809          
_exptl_crystal_F_000              364
_exptl_transmission_factor_min    ?
_exptl_transmission_factor_max    ?
_exptl_crystal_size_max           0.03
_exptl_crystal_size_mid           0.01
_exptl_crystal_size_min           0.01
_exptl_absorpt_coefficient_mu     36.988
_shelx_estimated_absorpt_T_min    ?
_shelx_estimated_absorpt_T_max    ?
_exptl_absorpt_correction_type    multi-scan
_exptl_absorpt_correction_T_min   0.641
_exptl_absorpt_correction_T_max   0.698
_exptl_absorpt_process_details    SADABS
_exptl_absorpt_special_details    ?
_diffrn_ambient_temperature       296(2)
_diffrn_radiation_wavelength      0.71073
_diffrn_radiation_type            MoK\a
_diffrn_source                    ?
_diffrn_measurement_device_type   'Bruker D8'
_diffrn_measurement_method        ?
_diffrn_detector_area_resol_mean  ?
_diffrn_reflns_number             1820
_diffrn_reflns_av_unetI/netI      0.0091
_diffrn_reflns_av_R_equivalents   0.0147
_diffrn_reflns_limit_h_min        -5
_diffrn_reflns_limit_h_max        6
_diffrn_reflns_limit_k_min        -17
_diffrn_reflns_limit_k_max        16
_diffrn_reflns_limit_l_min        -6
_diffrn_reflns_limit_l_max        6
_diffrn_reflns_theta_min          3.420
_diffrn_reflns_theta_max          31.609
_diffrn_reflns_theta_full         25.242
_diffrn_measured_fraction_theta_max   0.982
_diffrn_measured_fraction_theta_full  1.000
_diffrn_reflns_Laue_measured_fraction_max    0.982
_diffrn_reflns_Laue_measured_fraction_full   1.000
_diffrn_reflns_point_group_measured_fraction_max   0.982
_diffrn_reflns_point_group_measured_fraction_full  1.000
_reflns_number_total              221
_reflns_number_gt                 220
_reflns_threshold_expression      'I > 2\s(I)'
_reflns_Friedel_coverage          0.000
_reflns_Friedel_fraction_max      .
_reflns_Friedel_fraction_full     .
 
_reflns_special_details
;
 Reflections were merged by SHELXL according to the crystal
 class for the calculation of statistics and refinement.
 
 _reflns_Friedel_fraction is defined as the number of unique
 Friedel pairs measured divided by the number that would be
 possible theoretically, ignoring centric projections and
 systematic absences. Completness statistics refer to single and
 composite reflections containing twin component 1 only.
;
 
_computing_data_collection        ?
_computing_cell_refinement        ?
_computing_data_reduction         ?
_computing_structure_solution     ?
_computing_structure_refinement 'SHELXL-2019/1 (Sheldrick, 2019)'
_computing_molecular_graphics     ?
_computing_publication_material   ?
_refine_special_details
;
 Refined as a 2-component perfect inversion twin.
;
_refine_ls_structure_factor_coef  Fsqd
_refine_ls_matrix_type            full
_refine_ls_weighting_scheme       calc
_refine_ls_weighting_details
'w=1/[\s^2^(Fo^2^)+(0.0102P)^2^+0.8502P] where P=(Fo^2^+2Fc^2^)/3'
_atom_sites_solution_primary      20
_atom_sites_solution_secondary    ?
_atom_sites_solution_hydrogens    .
_refine_ls_hydrogen_treatment     undef
_refine_ls_extinction_method      none
_refine_ls_extinction_coef        .
_refine_ls_number_reflns          221
_refine_ls_number_parameters      9
_refine_ls_number_restraints      0
_refine_ls_R_factor_all           0.0107
_refine_ls_R_factor_gt            0.0105
_refine_ls_wR_factor_ref          0.0257
_refine_ls_wR_factor_gt           0.0256
_refine_ls_goodness_of_fit_ref    1.293
_refine_ls_restrained_S_all       1.293
_refine_ls_shift/su_max           0.000
_refine_ls_shift/su_mean          0.000
 
loop_
 _atom_site_label
 _atom_site_type_symbol
 _atom_site_fract_x
 _atom_site_fract_y
 _atom_site_fract_z
 _atom_site_U_iso_or_equiv
 _atom_site_adp_type
 _atom_site_occupancy
 _atom_site_site_symmetry_order  
 _atom_site_calc_flag
 _atom_site_refinement_flags_posn
 _atom_site_refinement_flags_adp
 _atom_site_refinement_flags_occupancy
 _atom_site_disorder_assembly
 _atom_site_disorder_group
Nd1 Nd 0.000000 0.34572(2) 0.250000 0.00771(8) Uani 1 4 d S T P . .
Ga2 Ga 0.000000 0.05794(4) 0.250000 0.01143(11) Uani 1 4 d S T P . .
 
loop_
 _atom_site_aniso_label
 _atom_site_aniso_U_11
 _atom_site_aniso_U_22
 _atom_site_aniso_U_33
 _atom_site_aniso_U_23
 _atom_site_aniso_U_13
 _atom_site_aniso_U_12
Nd1 0.00722(12) 0.00807(11) 0.00785(11) 0.000 0.000 0.000
Ga2 0.0167(3) 0.0112(2) 0.0064(2) 0.000 0.000 0.000
 
_geom_special_details
;
 All esds (except the esd in the dihedral angle between two l.s. planes)
 are estimated using the full covariance matrix.  The cell esds are taken
 into account individually in the estimation of esds in distances, angles
 and torsion angles; correlations between esds in cell parameters are only
 used when they are defined by crystal symmetry.  An approximate (isotropic)
 treatment of cell esds is used for estimating esds involving l.s. planes.
;
 
loop_
 _geom_bond_atom_site_label_1
 _geom_bond_atom_site_label_2
 _geom_bond_distance
 _geom_bond_site_symmetry_2
 _geom_bond_publ_flag
Nd1 Ga2 3.1744(4) 13_556 ?
Nd1 Ga2 3.1744(4) 13_455 ?
Nd1 Ga2 3.1744(4) 13_456 ?
Nd1 Ga2 3.1744(4) 13 ?
Nd1 Ga2 3.2821(5) 5 ?
Nd1 Ga2 3.2821(5) 5_455 ?
Nd1 Ga2 3.4285(7) . ?
Nd1 Nd1 3.7365(4) 13_455 ?
Nd1 Nd1 3.7365(4) 13 ?
Nd1 Nd1 3.7365(4) 13_456 ?
Nd1 Nd1 3.7365(4) 13_556 ?
Ga2 Ga2 2.5072(6) 9 ?
Ga2 Ga2 2.5072(6) 9_556 ?
 
loop_
 _geom_angle_atom_site_label_1
 _geom_angle_atom_site_label_2
 _geom_angle_atom_site_label_3
 _geom_angle
 _geom_angle_site_symmetry_1
 _geom_angle_site_symmetry_3
 _geom_angle_publ_flag
Ga2 Nd1 Ga2 137.61(2) 13_556 13_455 ?
Ga2 Nd1 Ga2 82.487(13) 13_556 13_456 ?
Ga2 Nd1 Ga2 82.491(12) 13_455 13_456 ?
Ga2 Nd1 Ga2 82.491(12) 13_556 13 ?
Ga2 Nd1 Ga2 82.487(12) 13_455 13 ?
Ga2 Nd1 Ga2 137.61(2) 13_456 13 ?
Ga2 Nd1 Ga2 45.663(11) 13_556 5 ?
Ga2 Nd1 Ga2 98.154(10) 13_455 5 ?
Ga2 Nd1 Ga2 98.154(10) 13_456 5 ?
Ga2 Nd1 Ga2 45.663(11) 13 5 ?
Ga2 Nd1 Ga2 98.154(10) 13_556 5_455 ?
Ga2 Nd1 Ga2 45.663(11) 13_455 5_455 ?
Ga2 Nd1 Ga2 45.663(11) 13_456 5_455 ?
Ga2 Nd1 Ga2 98.154(10) 13 5_455 ?
Ga2 Nd1 Ga2 79.229(16) 5 5_455 ?
Ga2 Nd1 Ga2 111.195(10) 13_556 . ?
Ga2 Nd1 Ga2 111.195(10) 13_455 . ?
Ga2 Nd1 Ga2 111.195(10) 13_456 . ?
Ga2 Nd1 Ga2 111.195(10) 13 . ?
Ga2 Nd1 Ga2 140.385(8) 5 . ?
Ga2 Nd1 Ga2 140.385(8) 5_455 . ?
Ga2 Nd1 Nd1 163.577(13) 13_556 13_455 ?
Ga2 Nd1 Nd1 58.813(11) 13_455 13_455 ?
Ga2 Nd1 Nd1 102.751(11) 13_456 13_455 ?
Ga2 Nd1 Nd1 102.747(11) 13 13_455 ?
Ga2 Nd1 Nd1 145.826(5) 5 13_455 ?
Ga2 Nd1 Nd1 96.494(11) 5_455 13_455 ?
Ga2 Nd1 Nd1 52.382(7) . 13_455 ?
Ga2 Nd1 Nd1 102.751(11) 13_556 13 ?
Ga2 Nd1 Nd1 102.747(11) 13_455 13 ?
Ga2 Nd1 Nd1 163.577(13) 13_456 13 ?
Ga2 Nd1 Nd1 58.813(11) 13 13 ?
Ga2 Nd1 Nd1 96.494(11) 5 13 ?
Ga2 Nd1 Nd1 145.826(6) 5_455 13 ?
Ga2 Nd1 Nd1 52.382(7) . 13 ?
Nd1 Nd1 Nd1 68.123(10) 13_455 13 ?
Ga2 Nd1 Nd1 102.747(11) 13_556 13_456 ?
Ga2 Nd1 Nd1 102.751(11) 13_455 13_456 ?
Ga2 Nd1 Nd1 58.813(11) 13_456 13_456 ?
Ga2 Nd1 Nd1 163.577(13) 13 13_456 ?
Ga2 Nd1 Nd1 145.826(6) 5 13_456 ?
Ga2 Nd1 Nd1 96.494(11) 5_455 13_456 ?
Ga2 Nd1 Nd1 52.382(7) . 13_456 ?
Nd1 Nd1 Nd1 68.127(10) 13_455 13_456 ?
Nd1 Nd1 Nd1 104.764(14) 13 13_456 ?
Ga2 Nd1 Nd1 58.813(11) 13_556 13_556 ?
Ga2 Nd1 Nd1 163.577(13) 13_455 13_556 ?
Ga2 Nd1 Nd1 102.747(11) 13_456 13_556 ?
Ga2 Nd1 Nd1 102.751(11) 13 13_556 ?
Ga2 Nd1 Nd1 96.494(11) 5 13_556 ?
Ga2 Nd1 Nd1 145.826(6) 5_455 13_556 ?
Ga2 Nd1 Nd1 52.382(7) . 13_556 ?
Nd1 Nd1 Nd1 104.764(14) 13_455 13_556 ?
Nd1 Nd1 Nd1 68.127(10) 13 13_556 ?
Nd1 Nd1 Nd1 68.123(10) 13_456 13_556 ?
Ga2 Ga2 Ga2 113.17(4) 9 9_556 ?
Ga2 Ga2 Nd1 138.540(8) 9 13_556 ?
Ga2 Ga2 Nd1 69.438(11) 9_556 13_556 ?
Ga2 Ga2 Nd1 69.438(11) 9 13_455 ?
Ga2 Ga2 Nd1 138.540(8) 9_556 13_455 ?
Nd1 Ga2 Nd1 137.61(2) 13_556 13_455 ?
Ga2 Ga2 Nd1 138.540(8) 9 13_456 ?
Ga2 Ga2 Nd1 69.438(11) 9_556 13_456 ?
Nd1 Ga2 Nd1 82.486(12) 13_556 13_456 ?
Nd1 Ga2 Nd1 82.491(13) 13_455 13_456 ?
Ga2 Ga2 Nd1 69.438(10) 9 13 ?
Ga2 Ga2 Nd1 138.540(8) 9_556 13 ?
Nd1 Ga2 Nd1 82.491(12) 13_556 13 ?
Nd1 Ga2 Nd1 82.486(12) 13_455 13 ?
Nd1 Ga2 Nd1 137.61(2) 13_456 13 ?
Ga2 Ga2 Nd1 64.899(17) 9 5_445 ?
Ga2 Ga2 Nd1 64.900(17) 9_556 5_445 ?
Nd1 Ga2 Nd1 134.338(10) 13_556 5_445 ?
Nd1 Ga2 Nd1 81.847(10) 13_455 5_445 ?
Nd1 Ga2 Nd1 81.847(10) 13_456 5_445 ?
Nd1 Ga2 Nd1 134.338(11) 13 5_445 ?
Ga2 Ga2 Nd1 64.899(17) 9 5_545 ?
Ga2 Ga2 Nd1 64.899(17) 9_556 5_545 ?
Nd1 Ga2 Nd1 81.847(10) 13_556 5_545 ?
Nd1 Ga2 Nd1 134.338(11) 13_455 5_545 ?
Nd1 Ga2 Nd1 134.338(10) 13_456 5_545 ?
Nd1 Ga2 Nd1 81.847(10) 13 5_545 ?
Nd1 Ga2 Nd1 79.229(16) 5_445 5_545 ?
Ga2 Ga2 Nd1 123.41(2) 9 . ?
Ga2 Ga2 Nd1 123.41(2) 9_556 . ?
Nd1 Ga2 Nd1 68.804(10) 13_556 . ?
Nd1 Ga2 Nd1 68.804(10) 13_455 . ?
Nd1 Ga2 Nd1 68.804(10) 13_456 . ?
Nd1 Ga2 Nd1 68.804(10) 13 . ?
Nd1 Ga2 Nd1 140.385(8) 5_445 . ?
Nd1 Ga2 Nd1 140.385(8) 5_545 . ?
 
_refine_diff_density_max    1.699
_refine_diff_density_min   -0.661
_refine_diff_density_rms    0.177

_shelx_res_file
;
TITL NdGaHx_DSC400_375_0m_a.res in Cmcm
    NdGaHx_DSC400_375_0m_a.res
    created by SHELXL-2019/1 at 22:12:53 on 19-May-2023
REM Old TITL NdGaHx_DSC400_375_0m in Cmcm

REM SHELXT solution in Cmcm
REM R1 0.021,  Rweak 0.001,  Alpha 0.004,  Orientation as input
REM Formula found by SHELXT:  Ga Nd

CELL  0.71073   4.1855  11.9137   4.1857   90.000   90.000   90.000
ZERR    4.000   0.0006   0.0015   0.0006    0.000    0.000    0.000
LATT  7
SYMM -X, -Y, 1/2+Z
SYMM -X, Y, 1/2-Z
SYMM X, -Y, -Z
SFAC GA ND
UNIT 4 4
TEMP 23.000
ACTA
L.S. 10
LIST 4
FMAP 2
twin
PLAN 20
WGHT    0.010200    0.850200
FVAR       0.36017
ND1  2    0.000000    0.345721    0.250000    10.25000    0.00722    0.00807 =
         0.00785    0.00000    0.00000    0.00000
GA2  1    0.000000    0.057942    0.250000    10.25000    0.01668    0.01119 =
         0.00640    0.00000    0.00000    0.00000
HKLF 4


REM  NdGaHx_DSC400_375_0m_a.res in Cmcm
REM wR2 = 0.0257, GooF = S = 1.293, Restrained GooF = 1.293 for all data
REM R1 = 0.0105 for 220 Fo > 4sig(Fo) and 0.0107 for all 221 data
REM 9 parameters refined using 0 restraints

END

WGHT      0.0102      0.8502

REM Highest difference peak  1.699,  deepest hole -0.661,  1-sigma level  0.177
Q1    1   0.0000  0.2677 -0.2500  10.25000  0.05    1.70
Q2    1   0.0000  0.4369  0.2500  10.25000  0.05    1.11
Q3    1   0.0000 -0.0860  0.2500  10.25000  0.05    0.63
Q4    1   0.0000  0.2883  0.2500  10.25000  0.05    0.58
Q5    1   0.0000  0.1563  0.4228  10.50000  0.05    0.52
Q6    1  -0.5000  0.0335  0.2500  10.25000  0.05    0.51
Q7    1   0.2784  0.2067  0.2500  10.50000  0.05    0.39
Q8    1   0.0000  0.2323  0.5393  10.50000  0.05    0.38
Q9    1   0.1299  0.3746  0.2500  10.50000  0.05    0.36
Q10   1   0.2093  0.1484  0.3687  11.00000  0.05    0.35
Q11   1   0.3311  0.3634  0.2500  10.50000  0.05    0.33
Q12   1   0.0000  0.0059  0.2500  10.25000  0.05    0.33
Q13   1   0.0000  0.1016  0.5627  10.50000  0.05    0.32
Q14   1   0.2224  0.0752  0.4487  11.00000  0.05    0.32
Q15   1   0.1557  0.0777  0.2500  10.50000  0.05    0.32
Q16   1   0.0000  0.4649  0.5514  10.50000  0.05    0.32
Q17   1   0.2091  0.3834  0.4424  11.00000  0.05    0.31
Q18   1   0.3245  0.2751  0.2500  10.50000  0.05    0.31
Q19   1   0.0000 -0.0203  0.4182  10.50000  0.05    0.31
Q20   1   0.2472  0.3435  0.4401  11.00000  0.05    0.31
;
_shelx_res_checksum   33159

_shelx_hkl_file
;
   2   0   0 9186.98  164.08
  -2   0   0 9101.49  163.98
  -2   0   0 8994.40  164.38
  -2   0   0 9139.99  165.48
   2   0   0 9299.67  169.88
   2   0   0 9244.28  169.68
   4   0   0 3817.22   71.39
   4   0   0 3653.03   68.69
   6   0   0 1340.27   29.50
   6   0   0 1305.37   32.70
  -1  -1   0   36.70    1.70
  -1   1   0   35.20    2.00
  -1   1   0   38.60    2.00
   1   1   0   39.60    2.00
  -1   1   0   37.10    1.60
   1  -1   0   38.50    2.00
   1  -1   0   33.90    1.60
   1   1   0   36.30    1.90
  -1  -1   0   40.00    2.10
   1   1   0   39.10    1.50
   1  -1   0   41.40    1.60
  -1  -1   0   38.10    1.40
  -3   1   0   46.00    2.70
  -3  -1   0   53.29    3.20
   3   1   0   53.59    3.90
   3  -1   0   47.70    2.90
   3   1   0   50.69    3.50
   3  -1   0   55.99    4.00
  -3   1   0   48.80    3.30
   3  -1   0   47.40    3.30
  -3  -1   0   52.69    2.50
   3   1   0   50.19    2.80
   5   1   0   62.89    4.50
   5  -1   0   65.19    4.60
   5   1   0   59.99    5.10
   5  -1   0   60.09    5.10
   0  -2   0    2.30    0.50
   0  -2   0    2.80    0.50
   0   2   0    2.20    0.50
   0   2   0    2.50    0.40
   0   2   0    3.40    0.40
   2   2   0    2.80    1.10
   2   2   0    1.20    0.90
   2  -2   0    0.50    0.70
   2  -2   0    0.60    0.90
   2  -2   0    0.50    0.70
  -2  -2   0    0.60    0.90
   2   2   0    1.00    0.70
  -2   2   0    0.70    0.70
  -2  -2   0    1.10    0.60
  -2  -2   0    1.40    0.70
  -2   2   0    4.30    1.20
   4  -2   0    5.30    2.30
   4  -2   0    6.40    1.90
  -4   2   0    4.70    1.60
   4   2   0    6.30    1.70
  -4   2   0    4.60    1.70
   4  -2   0   10.40    2.30
   4   2   0    4.70    1.90
   6   2   0   17.60    4.00
   6   2   0   11.30    2.80
  -1   3   0 7245.78  126.89
  -1  -3   0 7240.08  127.19
   1   3   0 7219.98  130.79
   1   3   0 6850.71  126.29
  -1  -3   0 7268.67  128.19
  -1   3   0 6956.10  126.79
   1  -3   0 7091.99  127.49
   1  -3   0 7282.37  131.09
  -1   3   0 6427.76  127.29
   1  -3   0 7120.59  126.19
   1   3   0 7180.28  126.29
  -3   3   0 3561.94   65.09
   3  -3   0 3562.64   67.59
  -3   3   0 3462.25   65.69
   3   3   0 3519.65   66.19
   3  -3   0 3587.04   64.99
   3  -3   0 3542.05   64.09
  -3  -3   0 3411.66   62.89
   3   3   0 3496.75   63.89
   5  -3   0 1481.45   32.60
   5   3   0 1433.46   33.80
   5   3   0 1441.16   30.40
   5  -3   0 1472.15   30.70
   0   4   0 2379.06   41.70
   0   4   0 2274.17   41.80
   0  -4   0 2346.77   41.60
   0   4   0 2370.96   42.40
   0  -4   0 2313.07   42.60
  -2   4   0 1581.94   30.40
   2   4   0 1514.55   28.90
  -2   4   0 1530.85   30.20
   2  -4   0 1570.44   29.10
  -2  -4   0 1517.55   28.30
   2  -4   0 1523.55   28.60
  -2  -4   0 1530.75   30.80
   2   4   0 1545.55   30.30
   2  -4   0 1549.94   31.00
   4   4   0  775.52   17.40
   4   4   0  761.62   19.80
   4  -4   0  789.62   18.60
  -4   4   0  776.82   19.10
   4  -4   0  764.12   21.00
   4  -4   0  760.42   17.50
  -4   4   0  768.02   18.50
   1   5   0  283.47    6.60
  -1   5   0  270.27    6.80
  -1   5   0  264.17    6.40
   1  -5   0  293.97    7.10
   1  -5   0  281.87    6.70
  -1   5   0  290.87    6.90
   1  -5   0  277.17    7.80
   1   5   0  275.37    7.00
   1   5   0  287.47    6.60
  -1  -5   0  296.17    6.80
   1  -5   0  280.17    5.70
  -1   5   0  277.27    7.50
   3  -5   0  128.69    6.50
   3   5   0  137.69    6.10
   3  -5   0  133.59    5.00
  -3   5   0  134.89    5.80
   3   5   0  134.39    4.80
  -3   5   0  142.79    5.90
   3  -5   0  143.19    5.20
   5   5   0   51.99    5.20
   5  -5   0   44.50    4.40
   5   5   0   45.90    3.90
   0  -6   0 1364.26   25.20
   0   6   0 1341.27   25.60
   0   6   0 1341.67   25.30
   0   6   0 1371.46   26.30
   0  -6   0 1368.76   26.60
   2  -6   0 1052.59   20.90
   2   6   0 1082.09   22.30
  -2  -6   0 1012.20   22.20
  -2   6   0 1030.00   22.40
   2  -6   0  997.10   19.70
  -2  -6   0 1051.99   20.40
   2  -6   0 1018.20   22.40
   2  -6   0 1031.40   22.90
   2   6   0 1034.90   20.70
  -2   6   0 1098.99   21.80
   4  -6   0  642.34   17.30
   4  -6   0  617.14   15.30
   4   6   0  610.04   14.90
  -4   6   0  634.14   16.70
  -4   6   0  657.13   16.80
   4  -6   0  627.54   18.60
   4   6   0  628.14   17.90
   1   7   0 4876.01   89.29
  -1   7   0 4766.92   88.89
   1   7   0 4921.71   88.79
  -1   7   0 5006.00   89.69
  -1  -7   0 5183.98   90.09
   1  -7   0 5001.40   89.69
   1  -7   0 5069.79   89.49
   1  -7   0 5058.79   91.69
  -1   7   0 5116.89   89.09
  -1   7   0 5087.29   90.99
   1   7   0 5069.69   90.09
   3  -7   0 2820.92   52.89
  -3   7   0 2898.01   54.29
  -3   7   0 2792.92   54.79
   3   7   0 2819.32   54.99
   3   7   0 2814.12   52.59
   3  -7   0 2750.52   55.69
   3  -7   0 2791.92   55.59
   5  -7   0 1216.68   26.80
   5   7   0 1189.98   26.20
   5   7   0 1147.79   29.50
   0  -8   0  429.36    9.50
   0   8   0  432.26   10.00
   0  -8   0  429.86   10.90
   0   8   0  419.36    9.50
   0   8   0  417.36   10.40
   2  -8   0  284.47    9.70
   2  -8   0  276.57    7.90
  -2  -8   0  279.77    7.70
   2  -8   0  279.27    8.80
  -2   8   0  273.67    9.10
   2   8   0  267.47    7.60
  -2   8   0  272.67    8.20
   2   8   0  276.37    8.60
  -2   8   0  286.47    8.00
   4  -8   0   93.19    6.30
   4  -8   0   95.09    5.30
   4  -8   0   88.19    6.50
  -4   8   0   87.09    5.40
  -4   8   0   91.69    5.80
   4   8   0   88.09    5.90
   4   8   0   90.99    4.80
  -1  -9   0  183.18    5.60
  -1   9   0  185.08    5.20
   1   9   0  187.68    5.90
  -1   9   0  189.18    7.00
   1  -9   0  184.98    7.30
   1  -9   0  187.58    5.80
  -1   9   0  188.68    6.10
  -1  -9   0  187.28    6.50
   1   9   0  189.48    6.20
   1  -9   0  177.98    5.80
  -3   9   0  198.68    7.40
   3  -9   0  189.68    8.30
   3  -9   0  186.48    8.60
  -3   9   0  194.18    8.20
   3   9   0  203.78    6.80
   3  -9   0  202.58    7.20
   3   9   0  182.98    7.90
   5   9   0  148.69    6.90
   5  -9   0  134.29   10.20
   5   9   0  140.09    8.60
  -5   9   0  131.69    9.40
   0  10   0 4167.38   75.29
   0  10   0 4084.49   75.19
   0 -10   0 4088.69   76.69
   0 -10   0 4137.49   74.09
   2 -10   0 3102.19   59.59
   2 -10   0 3108.19   61.89
  -2  10   0 3122.89   59.19
  -2  10   0 3110.69   60.89
   2  10   0 3284.87   60.19
   2 -10   0 3101.19   58.49
  -2  10   0 2999.70   58.09
   2  10   0 3195.48   58.49
   4 -10   0 1658.93   38.10
  -4  10   0 1646.94   36.90
   4 -10   0 1666.13   34.60
   4  10   0 1626.04   34.00
   4  10   0 1618.94   37.40
  -1  11   0   16.90    2.30
   1  11   0    5.60    1.60
  -1  11   0   12.40    2.30
   1 -11   0    6.40    1.70
   1  11   0   18.60    2.40
   1 -11   0    3.80    1.60
  -1 -11   0    6.50    1.50
  -1 -11   0    1.80    1.40
   3 -11   0   22.30    4.10
   3 -11   0    4.20    2.30
  -3  11   0   13.30    3.00
   3  11   0    7.80    2.50
   3  11   0    5.10    1.70
   3 -11   0    4.70    1.80
   0  12   0  301.87    9.10
   0 -12   0  307.47   10.30
   2 -12   0  260.67    8.70
   2  12   0  264.47    8.60
  -2  12   0  250.47    9.00
   2 -12   0  286.77   11.00
  -2 -12   0  258.97    8.40
   2  12   0  255.77    9.40
  -2  12   0  274.07   10.30
   2 -12   0  263.17    9.00
  -4  12   0  189.68    9.70
   4  12   0  190.58    7.90
   4  12   0  188.88    9.80
   4 -12   0  186.28   10.20
   4 -12   0  181.58    8.40
   1  13   0 1236.28   26.50
   1 -13   0 1220.98   29.00
  -1  13   0 1270.97   27.00
   1 -13   0 1235.58   25.40
  -1 -13   0 1225.68   27.70
   1 -13   0 1251.27   26.50
   3 -13   0  896.21   21.70
   3  13   0  940.01   21.70
  -3  13   0  897.61   23.80
   3  13   0  897.31   23.50
   3 -13   0  895.01   24.80
   0 -14   0  563.94   16.60
   0  14   0  566.64   15.00
  -2  14   0  445.46   14.50
   2 -14   0  453.45   13.00
  -2  14   0  463.05   13.70
   2  14   0  463.65   13.10
   2 -14   0  417.76   15.00
   1  15   0  415.36   12.60
  -1  15   0  440.56   13.30
   1 -15   0  428.06   14.90
   1 -15   0  422.86   12.60
  -1 -15   0  448.96   17.10
   0 -16   0  340.97   13.10
   0 -16   0  322.87   10.80
   0  16   0  326.47   11.30
   2  16   0  287.27   11.00
   2 -16   0  286.77   12.90
   1 -17   0  810.72   24.20
   0   0   1    1.10    0.60
   0   0   1    0.40    0.60
   0   0  -1    0.60    0.60
   0   0  -1    0.70    0.30
   0   0  -1    0.50    0.40
   0   0   1    0.20    0.50
   0   0   1    0.10    0.60
   2   0   1    2.30    0.50
   2   0  -1    1.10    0.70
  -2   0  -1    4.10    1.50
   2   0  -1    0.50    0.90
   2   0   1   -0.20    0.90
   2   0   1    0.30    0.60
  -2   0   1   -0.70    0.60
  -2   0   1    1.30    0.80
   4   0  -1    0.90    1.30
   4   0  -1    0.90    1.40
   4   0   1    0.80    1.30
  -4   0   1    1.50    1.30
   6   0   1    2.40    2.70
   6   0  -1    2.70    2.40
   1  -1   1 5053.79   88.69
   1   1  -1 4980.40   89.69
   1   1  -1 4953.10   88.79
   1  -1   1 4948.41   90.29
  -1   1   1 5130.79   92.29
  -1  -1  -1 5033.30   91.49
   1  -1   1 4878.71   90.39
  -1   1   1 4941.81   88.69
   1  -1   1 5113.69   92.49
  -1   1  -1 5115.39   94.29
  -1  -1   1 5011.60   92.09
   1   1   1 4987.20   88.59
  -1  -1   1 4915.01   89.79
   1  -1  -1 4805.32   89.29
   1   1   1 5019.90   89.89
   1  -1  -1 5006.10   91.19
  -3   1   1 2430.36   45.60
   3  -1   1 2390.86   44.00
  -3   1   1 2346.87   46.20
   3  -1   1 2391.26   47.70
   3  -1   1 2422.46   48.00
   3   1  -1 2433.86   45.90
   3  -1   1 2322.47   45.30
   3   1  -1 2387.26   44.80
   3   1   1 2396.76   43.90
   3  -1  -1 2418.96   44.90
  -3   1  -1 2310.87   44.80
  -3  -1   1 2405.36   45.30
   3  -1  -1 2374.16   45.30
   3   1   1 2427.36   47.60
   3   1   1 2478.35   47.90
  -3  -1   1 2425.86   46.30
   5  -1   1  996.10   22.00
   5   1  -1  994.10   22.90
   5   1  -1  977.30   24.70
   5  -1   1 1048.90   26.90
   5  -1  -1 1006.60   22.90
   5   1   1 1037.40   27.00
   5  -1  -1  980.80   24.40
   0  -2  -1 1951.70   34.30
   0   2   1 1937.01   35.00
   0  -2   1 1863.81   34.70
   0   2  -1 1921.51   35.30
   0  -2  -1 1917.71   33.70
   0   2   1 1895.81   34.60
   0  -2   1 1902.01   35.00
   0  -2   1 1912.41   35.30
   0  -2  -1 1882.11   34.80
   0   2   1 1927.91   34.20
   0   2  -1 1902.41   33.80
   0   2  -1 1889.61   34.00
   2  -2   1 1281.47   26.30
   2   2  -1 1289.27   25.00
  -2   2   1 1317.07   25.90
   2  -2   1 1325.77   25.60
   2  -2   1 1318.37   25.60
   2   2  -1 1301.77   25.50
  -2  -2  -1 1295.67   27.10
   2  -2   1 1308.17   24.40
   2  -2   1 1321.37   27.10
  -2   2   1 1305.37   25.50
  -2  -2   1 1319.47   25.60
   2  -2  -1 1301.97   25.00
   2  -2  -1 1329.57   25.00
  -2  -2   1 1289.77   25.40
  -2  -2   1 1295.37   27.00
  -2   2  -1 1327.77   25.20
   2   2   1 1330.57   26.50
   2   2   1 1291.77   26.40
   4   2  -1  718.13   16.80
  -4   2   1  731.43   17.40
   4  -2   1  722.33   20.20
   4   2  -1  727.83   18.30
   4  -2   1  717.63   16.00
  -4   2   1  707.93   17.70
   4  -2  -1  722.43   17.60
   4   2   1  727.23   15.90
   4  -2  -1  721.73   16.80
   4   2   1  727.73   19.90
   6  -2  -1  376.86   13.90
   6   2   1  386.66   15.70
  -1   3   1 2213.48   41.00
   1  -3   1 2217.28   39.60
   1   3  -1 2189.78   40.00
   1  -3   1 2241.98   41.40
   1   3  -1 2266.97   40.10
   1  -3   1 2229.68   40.90
  -1   3   1 2139.69   39.60
  -1  -3  -1 2219.58   40.40
   1  -3   1 2220.78   40.80
   1  -3  -1 2239.38   39.90
  -1   3  -1 2186.88   39.70
   1   3   1 2200.78   39.20
  -1  -3   1 2203.68   40.70
  -1  -3   1 2179.48   40.20
   1  -3  -1 2243.58   39.90
   1   3   1 2207.68   40.20
   1   3   1 2202.58   41.10
   3   3  -1  955.20   19.70
  -3   3   1  980.80   20.90
   3   3  -1  938.81   20.90
  -3   3   1  955.20   20.90
   3  -3   1  974.60   22.40
   3  -3   1  953.90   19.20
   3   3   1  972.00   22.20
   3  -3  -1  973.60   19.90
   3   3   1  944.41   18.70
  -3   3  -1  792.52   20.70
   3  -3  -1  963.00   19.80
  -3  -3   1  945.31   19.80
   5   3  -1  307.17   10.10
   5   3  -1  302.87   11.60
   5  -3   1  309.77    9.70
   5  -3  -1  318.47   10.40
   5  -3  -1  306.57   11.00
   5   3   1  322.07   13.10
   0   4  -1 6259.27  112.09
   0   4   1 6443.66  113.09
   0   4  -1 6289.47  112.09
   0   4   1 6337.47  115.19
   0  -4   1 6364.96  115.39
   0   4   1 6373.16  114.89
   0  -4   1 6360.06  118.59
   0  -4  -1 6236.78  113.09
  -2   4   1 4192.58   74.39
   2  -4   1 4143.29   76.29
  -2   4   1 4223.18   75.69
   2  -4   1 4100.49   73.69
  -2  -4  -1 4027.20   76.59
   2   4  -1 4179.58   75.09
   2  -4   1 4167.28   76.29
   2   4  -1 4101.49   74.19
   2  -4   1 4051.49   73.69
   2  -4   1 4186.98   75.39
  -2  -4   1 4157.28   74.69
   2   4   1 4069.49   73.19
  -2  -4   1 4021.00   74.59
  -2   4  -1 4145.89   75.59
   2   4   1 4130.49   75.29
   2   4   1 4168.78   76.09
   2  -4  -1 4223.88   73.89
   2  -4  -1 4082.99   77.09
   2  -4  -1 4114.29   74.19
   4   4  -1 1756.92   35.00
   4   4  -1 1724.43   37.00
   4  -4   1 1832.22   40.20
  -4   4   1 1742.03   36.30
  -4   4   1 1736.13   36.20
   4  -4   1 1761.82   34.30
   4   4   1 1724.63   33.80
   4  -4  -1 1728.83   34.90
   4   4   1 1676.63   38.30
   4  -4  -1 1761.52   35.50
   1  -5   1  961.50   20.20
   1  -5   1  975.60   20.30
   1   5  -1  962.00   19.00
  -1  -5  -1  945.61   18.40
  -1   5   1  968.50   20.10
   1   5  -1  954.60   18.90
  -1  -5  -1  975.60   18.70
   1   5   1  983.10   20.10
  -1  -5   1  971.00   19.80
  -1   5  -1  956.00   18.80
  -1  -5   1  966.70   20.30
   1   5   1  949.71   18.20
   1   5   1  959.30   18.20
   1  -5  -1  970.10   18.80
   1  -5  -1  974.20   18.50
  -3   5   1  651.63   16.10
   3  -5   1  628.54   17.10
  -3   5   1  635.94   15.60
   3   5  -1  637.94   14.70
   3  -5   1  611.64   17.60
   3  -5   1  651.63   14.30
   3   5  -1  648.34   15.90
   3   5   1  632.64   13.70
  -3   5  -1  622.54   16.70
   3  -5  -1  642.34   14.30
   3  -5  -1  640.34   14.70
   3   5   1  648.34   16.90
  -3  -5   1  646.94   14.60
   3  -5  -1  665.53   18.30
   5   5  -1  406.36   14.20
  -5   5   1  420.66   15.20
   5  -5   1  435.26   12.10
   5   5  -1  440.76   12.60
   5  -5  -1  397.86   13.60
   5  -5  -1  404.66   12.50
   5   5   1  412.26   15.40
   0   6  -1 2609.14   48.30
   0   6   1 2706.73   48.10
   0  -6   1 2679.33   49.60
   0  -6   1 2648.14   49.70
   0   6   1 2637.54   48.90
   0   6   1 2657.73   49.20
   2  -6   1 1868.01   34.60
   2  -6   1 1864.81   37.70
  -2   6   1 1838.62   36.60
   2  -6   1 1829.62   36.90
   2   6  -1 1822.12   35.00
  -2   6   1 1809.42   34.60
  -2  -6  -1 1633.94   37.00
   2   6  -1 1882.71   35.90
  -2   6  -1 1899.81   36.80
  -2  -6   1 1849.31   35.40
   2   6   1 1836.02   34.00
   2  -6  -1 1859.11   35.00
  -2   6  -1 1839.72   35.00
   2  -6  -1 1870.81   34.20
   2   6   1 1879.61   37.00
   2  -6  -1 1775.52   37.90
  -4   6   1  803.72   20.20
   4  -6   1  808.52   22.10
  -4   6   1  786.22   19.50
   4  -6   1  805.02   18.30
   4   6  -1  804.72   18.70
   4   6  -1  802.62   20.70
   4  -6   1  820.92   22.30
   4   6   1  818.42   17.80
   4   6   1  788.42   21.70
   4  -6  -1  806.32   18.90
  -4   6  -1  812.42   20.80
   4  -6  -1  817.22   18.80
  -1  -7  -1 1764.72   32.00
   1  -7   1 1669.93   34.00
   1   7  -1 1691.93   31.80
   1   7  -1 1644.64   32.00
  -1   7   1 1659.53   32.20
   1  -7   1 1672.33   33.30
  -1   7   1 1703.73   33.40
   1   7   1 1653.83   31.40
   1  -7  -1 1665.93   31.20
  -1  -7   1 1674.53   33.10
   1   7   1 1754.72   31.70
   1  -7  -1 1600.84   31.90
  -1   7  -1 1676.63   32.10
   1  -7  -1 1689.33   31.80
  -1  -7   1 1675.53   33.30
   1   7   1 1705.93   33.40
   3  -7   1  946.71   20.10
   3   7  -1  958.30   20.50
  -3   7   1  922.71   22.00
  -3   7   1  945.41   21.20
   3   7  -1  946.31   21.90
   3  -7   1  934.21   23.00
   3  -7   1  938.01   24.10
   3  -7  -1  940.11   20.50
   3   7   1  934.31   22.80
   3  -7  -1  924.51   19.50
   3   7   1  929.01   19.40
  -3   7  -1  950.90   22.80
   3  -7  -1  970.70   24.30
  -3  -7   1  909.71   20.30
   5  -7   1  393.46   11.90
   5   7  -1  372.06   14.10
   5   7  -1  390.46   12.10
  -5   7   1  381.06   12.80
  -5   7   1  391.06   13.40
   5  -7  -1  391.86   12.30
   5   7   1  376.86   14.90
   0   8   1 2080.79   40.00
   0  -8   1 2100.39   40.40
   0   8  -1 2109.39   39.40
   0   8   1 2062.69   40.00
   0  -8  -1 2089.59   40.40
   0  -8   1 2113.39   41.10
   0   8   1 2090.89   39.10
   2  -8   1 1645.84   31.80
  -2   8   1 1573.74   31.20
   2   8  -1 1669.43   32.80
   2  -8   1 1690.93   35.40
  -2   8   1 1618.54   33.80
   2  -8   1 1651.53   33.90
   2   8  -1 1618.44   32.00
   2  -8  -1 1485.55   34.40
   2   8   1 1624.74   31.20
   2  -8  -1 1650.23   30.80
   2   8   1 1622.14   33.80
   2  -8  -1 1656.03   32.00
  -2  -8   1 1641.34   32.70
  -2   8  -1 1657.33   34.10
  -2   8  -1 1631.24   32.20
   4  -8   1  923.01   24.90
   4  -8   1  918.01   21.10
  -4   8   1  924.51   22.00
   4  -8   1  979.80   25.50
  -4   8   1  940.31   23.50
   4   8  -1  942.71   21.70
   4   8  -1  953.60   23.80
  -4   8  -1  959.10   23.90
   4   8   1  914.81   24.60
   4  -8  -1  920.41   21.60
  -1   9   1  735.83   17.30
  -1   9   1  712.83   16.10
  -1  -9  -1  704.63   15.70
   1  -9   1  721.13   18.00
   1  -9   1  708.73   16.80
   1   9  -1  696.63   15.30
   1   9  -1  726.23   16.10
  -1   9  -1  737.33   16.10
   1   9   1  722.53   15.40
   1  -9  -1  730.63   15.80
   1   9   1  708.83   16.90
  -1  -9   1  724.03   17.20
   1   9   1  694.33   15.30
  -1  -9   1  712.73   16.80
   1  -9  -1  720.33   14.70
  -3   9   1  504.15   14.90
   3   9  -1  485.95   13.10
   3  -9   1  512.05   16.50
   3   9  -1  528.75   14.70
  -3   9   1  502.25   13.30
   3  -9   1  490.65   12.90
   3  -9   1  511.45   15.40
   3   9   1  499.55   12.30
   3  -9  -1  540.65   16.20
  -3   9  -1  504.05   15.20
   3   9   1  505.85   15.40
   3  -9  -1  494.15   13.20
   5   9  -1  266.77   12.00
  -5   9   1  282.17   11.70
  -5   9   1  274.07   10.70
   5  -9   1  273.07   10.00
   5   9   1  257.57   13.50
   5  -9  -1  285.57   12.20
   0  10   1    2.30    1.20
   0  10   1    2.70    1.30
   0 -10   1    7.00    1.80
   0 -10  -1    3.30    1.20
   0  10   1    4.40    1.30
   0  10  -1    2.90    1.30
   0 -10   1    3.10    1.50
   0 -10  -1    3.30    1.50
   0 -10  -1    3.60    1.00
   2  10  -1    5.80    1.70
  -2  10   1    9.10    1.60
   2 -10   1    4.70    1.50
   2 -10   1    5.00    2.10
   2 -10   1    8.90    2.30
  -2  10   1    5.40    2.00
   2  10  -1    5.60    1.60
   2  10   1    5.00    1.30
  -2 -10   1    6.10    2.00
   2 -10  -1   10.20    1.90
   2  10   1    4.10    1.90
   2 -10  -1    5.50    2.20
  -2 -10   1    5.90    2.10
  -2  10  -1    3.50    1.50
   4 -10   1    9.60    2.50
   4  10  -1    9.20    2.40
   4  10  -1   13.90    3.20
   4 -10   1    8.00    3.10
  -4  10   1   10.60    3.10
  -4  10   1    5.40    1.90
   4  10   1   11.60    3.40
   4 -10  -1   13.20    2.80
   4 -10  -1   15.00    3.50
  -1  11   1 2769.92   54.09
   1 -11   1 2750.52   52.09
  -1  11   1 2760.02   52.69
   1 -11   1 2771.02   55.49
   1 -11   1 2729.93   53.29
   1  11  -1 2765.32   52.49
  -1 -11  -1 2692.93   52.59
   1  11   1 2736.63   51.79
  -1 -11   1 2869.21   54.59
  -1  11  -1 2766.22   52.69
   1 -11  -1 2794.22   52.19
   1  11   1 2773.92   53.59
  -1 -11   1 2730.23   53.29
   1 -11  -1 2723.13   54.89
   3 -11   1 1816.42   36.20
   3 -11   1 1816.82   41.20
   3 -11   1 1796.02   41.40
   3  11  -1 1761.32   37.70
   3  11  -1 1758.22   36.50
  -3  11   1 1689.73   35.70
  -3  11   1 1792.82   39.20
   3  11   1 1778.82   39.50
   3 -11  -1 1796.62   40.10
   3  11   1 1786.02   35.60
   3 -11  -1 1773.92   36.50
   0  12   1  210.08    7.30
   0 -12  -1  222.18    8.50
   0 -12   1  206.18    8.70
   0 -12   1  209.88    7.60
   0 -12  -1  221.38    7.20
   0  12   1  217.18    7.90
   0  12  -1  214.18    7.50
  -2  12   1  207.98    6.60
   2 -12   1  213.08    9.90
   2  12  -1  200.48    7.70
   2 -12   1  216.88    8.60
  -2  12   1  203.28    8.90
   2 -12   1  186.78    7.30
   2 -12  -1  198.48    9.30
  -2  12  -1  221.58    8.20
   2  12   1  197.78    7.10
   2  12   1  217.48    8.90
  -2 -12   1  200.18    8.40
   2 -12  -1  201.98    7.60
  -2 -12   1  210.18    8.40
  -4  12   1  186.68    9.50
  -4  12   1  157.68    7.50
   4  12  -1  173.08    8.90
   4 -12   1  163.48    7.90
   4 -12   1  170.68   10.20
   4  12  -1  164.68    7.80
   4  12   1  154.88    9.40
   4 -12  -1  165.68    9.80
  -1  13   1  208.68    8.70
   1 -13   1  205.38    7.90
  -1  13   1  202.98    7.90
   1  13  -1  201.38    7.70
   1 -13   1  212.58    7.60
   1 -13   1  206.98    9.60
  -1 -13   1  199.98    8.90
   1 -13  -1  212.78    9.30
  -1 -13   1  212.18    7.90
   1 -13  -1  206.98    7.60
  -1  13  -1  204.58    7.90
   1  13   1  196.48    7.20
   3 -13   1  105.99    5.90
   3  13  -1  112.09    6.20
   3 -13   1  100.59    7.80
  -3  13   1  104.29    7.10
  -3  13   1  107.39    5.40
   3  13   1  113.59    7.50
   3 -13  -1  118.89    7.90
   3 -13  -1  106.59    6.10
   0 -14  -1 1684.23   34.10
   0  14  -1 1699.63   34.80
   0  14   1 1652.23   34.40
   0 -14  -1 1636.84   36.10
   0 -14   1 1648.24   37.30
   2 -14   1 1346.07   29.80
   2  14  -1 1412.96   30.30
   2 -14   1 1389.06   34.20
  -2  14   1 1346.07   27.80
  -2  14   1 1394.06   32.70
   2 -14  -1 1426.46   30.20
   2 -14  -1 1398.16   33.80
   2  14   1 1372.36   29.40
  -2  14  -1 1347.27   30.60
  -1  15   1  332.77   11.90
  -1  15   1  357.36   11.60
   1 -15   1  342.07   11.00
   1  15  -1  342.67   11.30
  -1 -15   1  338.87   12.70
   1 -15  -1  340.37   10.90
   1 -15  -1  335.47   12.60
   1  15   1  334.57   10.80
  -1  15  -1  354.06   11.50
   0 -16  -1  115.09    7.20
   0  16   1  107.89    6.20
   0 -16  -1  109.39    6.00
   0  16  -1  109.89    6.40
   0 -16   1  120.09    8.00
  -2  16   1  100.19   10.70
   2 -16  -1  104.99    9.70
  -1 -17   1  341.47   19.90
   1 -17  -1  347.07   14.80
   0   0   2 9850.42  176.18
   0   0  -2 9649.33  181.38
   0   0  -2 9379.66  171.28
   0   0   2 9800.82  182.68
   0   0   2 9999.00  181.38
   0   0  -2 9884.81  177.38
   0   0   2 9621.34  176.68
  -2   0   2 6641.14  117.69
   2   0   2 6446.35  118.09
  -2   0   2 6562.74  116.89
   2   0   2 6722.63  117.49
   2   0  -2 6575.64  115.99
   2   0   2 6510.85  115.19
  -2   0  -2 6171.98  118.49
   2   0  -2 6590.04  118.19
   2   0   2 6625.14  118.19
   4   0   2 2530.45   58.79
   4   0  -2 2901.51   53.59
   4   0   2 2851.81   57.39
   4   0  -2 2795.52   54.49
  -4   0   2 2844.12   54.59
   1  -1   2   33.30    2.50
  -1   1   2   28.20    2.40
   1   1  -2   28.80    1.70
  -1   1   2   33.10    2.40
  -1   1   2   28.40    2.10
   1  -1   2   27.00    2.30
  -1  -1  -2   34.60    2.40
   1  -1   2   26.30    2.10
   1  -1   2   30.90    2.10
   1   1  -2   29.90    1.80
  -1   1  -2   27.70    2.40
   1  -1  -2   29.20    1.80
   1   1   2   31.30    2.20
  -1  -1   2   33.50    2.60
  -1  -1   2   32.80    2.70
   1   1   2   27.40    2.20
  -1  -1   2   32.50    2.20
   1   1   2   32.20    2.30
   1   1   2   30.80    1.90
   3   1  -2   45.70    3.10
   3  -1   2   38.80    2.30
   3  -1   2   53.19    3.90
  -3   1   2   42.40    3.50
   3  -1   2   40.80    3.80
  -3   1   2   43.50    3.30
   3   1  -2   40.70    3.10
  -3  -1   2   35.50    3.30
   3  -1  -2   42.70    3.20
  -3  -1   2   42.60    3.30
   3   1   2   48.40    4.20
   3  -1  -2   45.00    3.00
   5   1  -2   59.49    4.90
   5   1  -2   57.89    5.00
   5  -1  -2   53.09    4.80
   5   1   2   54.89    8.00
   5  -1  -2   57.49    4.90
   0   2  -2    3.50    1.00
   0   2  -2    3.60    0.70
   0   2   2    2.20    0.80
   0  -2   2    2.60    1.10
   0  -2  -2    2.20    0.90
   0  -2  -2    1.50    0.50
   0  -2   2    2.50    0.90
   0  -2   2    3.10    1.20
   0   2   2    4.50    1.10
   0  -2  -2    1.70    0.60
   0   2   2    2.80    1.00
   0   2   2    3.20    1.00
   0   2  -2    3.20    0.60
  -2  -2  -2    1.20    1.00
   2  -2   2    1.00    1.20
   2  -2   2    3.20    1.10
   2   2  -2    5.00    1.10
  -2   2   2    3.80    1.10
   2   2  -2    1.40    0.80
   2  -2   2    1.00    1.20
  -2   2   2    5.10    1.60
   2  -2   2    1.50    0.60
   2  -2   2    1.60    0.90
   2   2   2   -0.10    0.90
   2   2   2    0.50    0.90
   2  -2  -2    1.00    1.00
  -2  -2   2    0.70    1.20
  -2  -2   2    1.20    0.90
   2  -2  -2    0.90    0.80
   4   2  -2    6.60    2.00
   4   2  -2   10.70    2.30
  -4   2   2    5.50    2.00
   4  -2   2    8.60    2.90
  -4   2   2   10.40    2.30
   4  -2  -2    8.00    2.00
  -4  -2   2    4.30    1.70
   4  -2  -2    7.20    2.20
   4   2   2    6.20    3.10
   1  -3   2 4875.01   87.79
   1  -3   2 4920.61   89.59
  -1   3   2 4988.00   88.09
  -1   3   2 4917.51   89.39
   1   3  -2 4945.71   87.79
   1  -3   2 4894.71   89.19
  -1   3   2 4793.82   88.79
  -1  -3  -2 4914.41   88.89
   1   3  -2 4996.90   87.89
   1  -3  -2 5013.20   89.79
   1   3   2 4951.70   88.49
  -1  -3   2 4895.31   88.79
   1  -3  -2 4918.71   87.49
  -1  -3   2 5084.09   90.59
  -1   3  -2 4941.41   86.99
   1   3   2 5068.29   89.99
   1   3   2 4846.81   87.49
  -1   3  -2 4982.90   87.09
  -1  -3   2 4976.80   89.59
   3   3  -2 2732.53   51.59
   3  -3   2 2690.83   50.09
   3   3  -2 2698.83   52.49
   3  -3   2 2673.53   54.79
   3  -3   2 2741.03   51.99
  -3   3   2 2719.23   53.29
   3  -3   2 2800.72   52.49
  -3   3   2 2749.62   52.49
   3   3   2 2850.91   55.29
   3  -3  -2 2820.12   51.79
   3  -3  -2 2765.32   51.79
  -3  -3   2 2742.43   52.79
   5   3  -2 1210.28   27.20
   5   3  -2 1227.98   29.40
  -5   3   2 1177.38   28.30
   5   3   2 1206.98   34.20
   5  -3  -2 1204.78   28.40
   5  -3  -2 1207.38   27.30
   0  -4   2 1546.35   31.50
   0   4  -2 1573.84   28.90
   0   4  -2 1548.65   28.40
   0  -4   2 1531.45   30.20
   0  -4  -2 1531.85   28.20
   0   4   2 1588.64   28.50
   0   4   2 1520.75   29.90
   0   4   2 1575.24   31.00
   0  -4  -2 1569.94   29.50
   0  -4   2 1575.44   31.00
   2  -4   2 1174.68   24.80
   2   4  -2 1183.18   23.90
  -2   4   2 1170.38   25.10
   2  -4   2 1157.68   25.20
   2   4  -2 1193.08   23.60
   2  -4   2 1181.18   22.50
  -2   4   2 1190.58   23.70
   2  -4   2 1156.08   22.90
   2  -4   2 1182.68   26.00
   2   4   2 1201.28   25.80
  -2  -4   2 1179.38   24.80
   2  -4  -2 1178.78   23.50
   2  -4  -2 1193.28   23.50
  -2  -4   2 1159.38   24.90
  -4   4   2  628.04   17.10
  -4   4   2  636.54   17.00
   4   4  -2  635.84   15.80
   4   4  -2  628.04   17.00
  -4  -4   2  613.84   16.10
   4  -4  -2  634.24   15.90
   4   4   2  634.64   20.00
   4  -4  -2  613.34   15.70
  -1   5   2  203.48    6.80
   1  -5   2  202.38    7.30
   1   5  -2  199.78    5.70
   1   5  -2  203.98    5.50
   1  -5   2  203.58    7.00
  -1  -5  -2  202.68    5.80
  -1   5   2  200.78    5.30
   1  -5   2  201.58    6.60
   1  -5  -2  201.38    5.80
  -1  -5   2  206.98    7.00
  -1   5  -2  201.28    5.40
   1   5   2  197.18    4.60
  -1  -5   2  208.28    6.10
   1   5   2  196.18    7.00
   1  -5  -2  197.28    5.50
   1   5   2  192.28    5.30
  -1  -5   2  206.28    7.50
   3  -5   2  106.29    6.30
   3   5  -2  112.69    4.90
   3   5  -2  108.79    5.40
  -3   5   2  107.89    5.10
   3  -5   2  110.19    6.10
  -3   5   2   97.29    5.50
   3  -5   2  107.99    4.20
   3   5   2   99.29    6.20
  -3  -5   2  101.29    5.40
   3  -5  -2  105.29    5.00
   3  -5  -2  105.59    4.70
   5   5  -2   35.50    4.80
  -5   5   2   40.50    4.90
   5   5  -2   42.90    4.50
   5  -5  -2   40.80    4.60
   5   5   2   36.80    6.20
   5  -5  -2   40.30    4.30
   0  -6   2 1012.60   21.90
   0   6   2  996.50   20.60
   0   6  -2  978.10   19.80
   0  -6   2 1015.20   22.30
   0   6  -2  974.30   18.50
   0   6   2  986.50   19.30
   0  -6  -2  991.80   20.10
   0   6   2  972.40   21.50
   0  -6  -2  982.50   19.00
  -2   6   2  787.92   19.10
  -2   6   2  794.52   17.10
   2   6  -2  807.82   17.60
   2   6  -2  821.72   18.10
   2  -6   2  827.82   16.80
   2  -6   2  816.82   19.90
   2  -6   2  831.92   19.90
   2  -6  -2  802.52   17.20
   2  -6  -2  814.32   17.50
  -2   6  -2  814.52   17.20
  -2  -6   2  819.12   20.10
   2   6   2  819.32   19.90
  -2  -6   2  814.12   18.90
   4  -6   2  531.25   15.70
   4   6  -2  545.85   15.80
  -4   6   2  528.75   15.40
  -4   6   2  518.75   15.70
   4   6  -2  520.95   14.10
   4  -6  -2  531.65   14.30
   4  -6  -2  542.55   14.20
   4   6   2  510.15   17.50
  -1   7   2 3839.02   71.09
   1   7  -2 3792.22   68.89
   1  -7   2 3821.52   72.09
   1   7  -2 3827.52   69.49
   1   7   2 3740.53   67.99
  -1  -7   2 3789.02   72.09
   1   7   2 3734.83   68.69
   1   7   2 3845.02   71.69
   1  -7  -2 3859.01   68.99
   1  -7  -2 3843.12   69.19
  -1  -7   2 3832.12   71.59
  -1   7  -2 3794.72   69.09
   3  -7   2 2166.98   49.20
   3   7  -2 2285.77   44.10
   3  -7   2 2250.77   47.30
   3  -7   2 2251.87   42.90
  -3   7   2 2221.58   46.30
  -3   7   2 2275.37   44.20
   3   7  -2 2304.67   45.40
   3  -7  -2 2282.57   43.40
   3  -7  -2 2264.77   43.90
   3   7   2 2209.68   47.30
  -3  -7   2 2277.07   45.00
  -5   7   2 1001.20   25.90
   5   7  -2  978.40   26.20
  -5   7   2 1014.50   25.20
   5   7   2  987.00   29.20
   0   8   2  317.87    9.10
   0   8   2  317.47    8.10
   0   8  -2  322.37    8.50
   0  -8  -2  317.77    7.90
   0   8   2  313.37    9.80
   0  -8  -2  326.07    8.50
   0  -8   2  314.67   10.10
   0  -8   2  321.87   10.20
  -2   8   2  212.08    6.30
   2  -8   2  210.88    6.60
   2   8  -2  220.48    7.20
   2  -8   2  220.48    9.40
   2  -8   2  216.68    8.70
  -2   8   2  215.08    8.40
   2   8  -2  210.88    7.30
  -2  -8   2  210.88    8.60
  -2  -8   2  202.88    8.00
   2  -8  -2  216.88    6.60
   2  -8  -2  222.98    7.10
  -2   8  -2  220.58    7.00
   2   8   2  216.58    8.60
   4   8  -2   74.59    5.60
   4   8  -2   73.89    5.00
  -4   8   2   79.49    5.70
   4  -8   2   70.89    4.40
  -4   8   2   69.99    5.70
   4  -8  -2   76.09    5.30
   4   8   2   80.19    6.70
   1  -9   2  147.89    7.30
   1   9  -2  161.28    5.90
   1  -9   2  161.38    7.20
  -1  -9  -2  155.48    5.70
  -1   9   2  159.68    6.80
  -1  -9   2  174.28    7.40
   1   9   2  152.38    5.00
  -1  -9   2  161.98    7.20
   1  -9  -2  161.88    5.60
   1   9   2  154.18    5.40
  -1   9  -2  156.58    5.70
   1  -9  -2  165.78    5.50
   1   9   2  164.98    7.10
   3   9  -2  160.88    6.70
   3  -9   2  166.48    8.40
  -3   9   2  165.58    6.60
   3  -9   2  161.08    6.10
   3   9  -2  157.58    7.10
   3  -9   2  134.59    9.60
  -3   9   2  159.28    7.90
   3  -9  -2  157.48    6.00
  -3  -9   2  149.59    8.20
   3  -9  -2  153.28    6.60
  -3  -9   2  153.08    7.30
   3   9   2  148.29    8.10
   0  10   2 3192.78   61.59
   0  10   2 3184.18   60.49
   0 -10  -2 3211.38   59.29
   0  10   2 3143.59   59.09
   0 -10  -2 3209.48   58.79
   0 -10   2 3193.08   62.69
   0  10  -2 3254.37   59.89
   0 -10   2 3165.58   62.19
   2 -10   2 2524.65   52.19
   2 -10   2 2542.05   48.80
  -2  10   2 2564.34   51.79
   2  10  -2 2610.34   49.80
   2 -10   2 2606.74   54.49
  -2  10   2 2568.24   47.70
  -2 -10   2 2575.94   52.79
   2  10   2 2570.34   52.49
   2 -10  -2 2533.65   49.20
  -2 -10   2 2548.74   51.19
  -2  10  -2 2582.54   49.60
   2 -10  -2 2537.95   48.30
   4  10  -2 1425.86   30.70
   4 -10   2 1365.86   29.20
  -4  10   2 1391.26   31.00
  -4  10   2 1387.16   32.90
   4 -10   2 1240.38   36.70
   4  10  -2 1348.37   31.90
   4  10   2 1331.97   34.20
   4 -10  -2 1355.36   30.10
   1 -11   2    3.00    1.90
  -1  11   2    3.20    1.70
   1  11  -2    2.60    1.50
  -1 -11  -2    4.10    1.80
   1 -11   2    1.90    2.00
  -1  11  -2    2.20    1.30
   1  11   2    3.00    1.80
  -1 -11   2    2.80    1.90
   1  11   2    2.00    1.30
   1 -11  -2    4.00    1.30
  -1 -11   2    7.60    2.60
   1 -11  -2    4.70    1.60
  -3  11   2    4.80    2.40
   3 -11   2    8.30    4.00
  -3  11   2    5.70    1.90
   3  11  -2    8.50    2.30
   3 -11   2    8.20    2.10
   3  11   2    8.90    2.90
   3 -11  -2   19.60    3.00
   0 -12  -2  247.58    7.80
   0 -12  -2  258.77    9.50
   0 -12  -2  253.77    7.90
   0  12  -2  254.47    8.50
   0  12   2  249.97    9.40
   0  12   2  250.67    8.80
   0 -12   2  253.97    9.70
   0 -12   2  247.78   10.40
   0  12   2  257.37    8.20
   2 -12   2  231.58   11.40
   2  12  -2  231.38    8.70
  -2  12   2  223.68    6.90
  -2  12   2  223.78    9.70
   2 -12   2  239.98    8.10
  -2 -12   2  230.48    9.80
   2 -12  -2  221.08    8.20
  -2  12  -2  224.28    8.40
   2  12   2  229.58   10.00
   4 -12   2  148.59   11.30
   1 -13   2 1059.19   23.50
  -1 -13  -2 1061.09   23.50
   1 -13   2 1039.70   27.50
   1  13  -2 1088.79   24.30
  -1  13   2 1077.29   25.70
  -1  13  -2 1073.29   24.20
   1  13   2 1043.80   25.70
   1 -13  -2 1059.59   26.40
  -1 -13   2 1048.90   26.60
   1 -13  -2 1056.69   23.50
   3 -13   2  780.02   25.50
  -3  13   2  807.12   19.30
   3  13  -2  767.72   22.70
   3 -13   2  759.42   19.30
  -3  13   2  777.82   22.40
   3 -13  -2  777.82   23.30
   3 -13  -2  810.62   20.20
   3  13   2  765.12   22.90
   0  14  -2  468.65   13.60
   0 -14   2  468.15   16.00
   0  14   2  458.05   13.10
   0  14   2  473.15   14.10
   0 -14  -2  466.75   12.70
   0 -14  -2  469.25   14.70
   2  14  -2  398.36   12.60
  -2  14   2  393.86   10.50
  -2  14   2  389.56   14.00
   2 -14   2  388.46   15.90
   2 -14   2  389.56   11.90
   2  14   2  383.86   14.00
  -2 -14   2  374.26   13.90
   2 -14  -2  393.76   14.70
   2 -14  -2  367.76   11.90
  -2  14  -2  384.36   12.50
  -1  15   2  364.76   13.00
   1 -15   2  362.06   11.50
   1 -15   2  367.56   14.90
   1  15  -2  364.76   12.10
  -1  15  -2  359.86   12.00
  -1 -15   2  355.36   14.10
   1 -15  -2  359.26   13.70
   1 -15  -2  348.17   11.30
   0 -16   2  270.87   12.50
   0   0   3    2.20    1.10
   0   0  -3    1.80    0.50
   0   0   3    6.60    1.90
   0   0   3    0.90    1.20
   0   0  -3    1.80    0.80
   2   0   3    0.80    1.20
   2   0  -3    4.20    1.40
   2   0   3    2.10    1.40
  -2   0   3    2.70    1.60
   2   0  -3    3.40    1.20
  -2   0   3    0.10    1.00
   2   0   3    1.60    1.30
   4   0   3    5.10    2.70
   4   0  -3    0.90    1.50
  -4   0   3   -0.20    1.50
   4   0  -3    0.50    1.70
  -1   1   3 2502.95   49.20
   1  -1   3 2540.05   49.40
   1  -1   3 2528.25   48.30
  -1  -1  -3 2560.14   47.50
  -1   1   3 2620.34   48.60
   1  -1   3 2479.95   49.99
   1   1  -3 2529.35   46.50
   1  -1   3 2572.14   48.70
  -1  -1   3 2574.24   49.50
   1   1   3 2573.44   49.10
  -1  -1   3 2569.14   48.80
   1   1   3 2637.94   49.40
  -1   1  -3 2544.65   47.00
   1  -1  -3 2513.15   46.30
  -1  -1   3 2512.15   50.29
   1   1   3 2538.75   47.70
   3  -1   3 1528.15   34.00
   3   1  -3 1569.24   31.00
  -3   1   3 1509.95   31.80
   3   1  -3 1524.95   31.30
  -3   1   3 1492.55   32.90
   3  -1   3 1509.35   32.50
   3   1   3 1557.74   33.80
  -3  -1   3 1506.55   31.90
   3   1   3 1504.15   33.70
   3  -1  -3 1488.25   31.10
  -3  -1   3 1526.75   33.00
   3  -1  -3 1500.85   30.70
   5   1  -3  692.73   19.40
  -5   1   3  687.63   19.10
   5   1  -3  650.63   19.00
   5  -1  -3  692.73   18.90
   5  -1  -3  662.93   18.70
   5   1   3  536.75   22.90
   0  -2   3  910.61   20.30
   0   2   3  913.71   19.70
   0   2   3  923.31   19.90
   0   2  -3  908.71   17.60
   0  -2  -3  914.21   19.10
   0  -2   3  931.41   21.60
   0  -2   3  907.11   20.40
   0   2   3  911.51   20.60
   0   2  -3  932.61   18.50
   2   2  -3  758.12   16.60
   2  -2   3  754.62   17.30
   2  -2   3  787.52   19.30
  -2   2   3  773.82   17.70
   2  -2   3  778.12   17.80
   2   2  -3  768.22   17.10
  -2  -2   3  772.22   17.90
  -2  -2   3  755.02   18.80
   2  -2  -3  763.82   17.20
   2   2   3  804.12   19.00
   2   2   3  765.82   18.90
   2  -2  -3  780.92   16.70
   4   2  -3  500.35   13.70
  -4   2   3  489.65   14.70
  -4   2   3  505.35   15.20
   4   2  -3  485.85   14.40
   4  -2  -3  506.85   13.80
  -4  -2   3  504.55   15.00
   4   2   3  506.35   18.10
   4   2   3  485.85   16.30
   4  -2  -3  505.75   14.00
   1  -3   3 1114.49   22.90
  -1  -3  -3 1098.29   22.90
   1   3  -3 1126.09   22.30
   1   3  -3 1096.49   21.80
  -1   3   3 1137.19   23.20
  -1   3   3 1110.09   24.20
   1  -3   3 1137.39   24.00
   1  -3   3 1117.99   24.50
   1  -3   3 1130.09   25.40
  -1   3  -3 1097.19   21.50
   1   3   3 1119.69   23.60
  -1  -3   3 1103.99   24.50
  -1   3  -3 1117.59   20.90
  -1  -3   3 1092.89   23.60
   1  -3  -3 1096.99   21.50
   1  -3  -3 1111.09   22.90
  -1  -3   3 1143.79   25.70
   1   3   3 1082.19   22.40
   1   3   3 1118.29   24.80
   3   3  -3  612.04   14.90
   3   3  -3  587.34   15.20
  -3   3   3  624.44   15.60
  -3   3   3  605.64   16.70
   3  -3  -3  610.04   14.80
   3   3   3  618.34   17.80
   3  -3  -3  598.54   14.90
   3   3   3  604.74   17.20
  -3  -3   3  608.94   16.60
   5   3  -3  209.28    9.70
  -5   3   3  222.98    9.90
   5  -3  -3  212.48    9.30
   5   3   3  163.68   12.80
   0   4   3 3249.67   61.79
   0   4   3 3220.48   59.49
   0   4  -3 3254.17   58.19
   0   4  -3 3255.57   58.29
   0  -4   3 3222.98   61.29
   0  -4  -3 3251.87   59.59
   0  -4   3 3173.08   60.69
   0   4   3 3187.08   60.19
   2   4  -3 2446.26   46.10
  -2   4   3 2417.66   46.40
   2   4  -3 2474.65   45.80
  -2   4   3 2382.26   48.20
   2  -4   3 2384.36   47.30
   2  -4  -3 2447.76   46.20
   2   4   3 2384.46   48.80
  -2  -4   3 2425.96   48.30
   2  -4  -3 2466.25   45.50
   2   4   3 2369.56   47.60
   4   4  -3 1158.68   27.40
   4   4  -3 1173.28   26.10
  -4   4   3 1166.28   28.20
  -4   4   3 1189.38   27.40
   4   4   3 1198.18   32.00
   4   4   3 1162.68   29.50
  -4  -4   3 1180.48   27.70
   4  -4  -3 1134.59   26.10
   4  -4  -3 1168.38   26.20
   1   5  -3  533.95   12.30
  -1   5   3  533.05   14.10
   1   5  -3  549.95   12.30
   1  -5   3  541.85   14.50
   1  -5   3  565.34   15.60
  -1   5   3  558.34   12.80
  -1  -5   3  542.35   14.70
   1   5   3  549.74   15.10
   1  -5  -3  528.15   11.90
  -1  -5   3  539.05   15.50
   1   5   3  522.35   12.30
  -1   5  -3  541.45   11.70
   1   5   3  525.85   12.90
   1  -5  -3  550.84   13.00
   3   5  -3  463.15   12.80
   3   5  -3  444.86   12.00
  -3   5   3  444.26   12.40
  -3   5   3  434.16   13.70
   3   5   3  427.56   14.80
  -3  -5   3  442.06   13.60
   3  -5  -3  451.35   12.00
   3  -5  -3  442.26   12.00
  -5   5   3  320.97   12.60
   5   5   3  279.47   16.80
   5  -5  -3  294.97   11.20
   5   5   3  303.17   13.70
   0   6   3 1491.45   28.50
   0   6   3 1435.46   29.90
   0   6  -3 1466.95   28.50
   0   6   3 1454.65   31.70
   0  -6   3 1481.85   31.70
   0  -6   3 1494.45   32.60
   0  -6  -3 1464.75   29.50
  -2   6   3 1113.39   23.50
   2   6  -3 1124.99   23.70
   2  -6   3 1093.09   25.70
  -2   6   3 1096.19   25.60
   2   6  -3 1132.59   23.60
   2  -6   3 1117.99   26.90
  -2  -6   3 1112.69   27.10
   2  -6  -3 1132.59   23.80
   2  -6  -3 1106.29   23.20
   2   6   3 1118.29   26.50
  -2  -6   3 1135.09   25.90
  -4   6   3  536.95   15.70
   4   6  -3  533.65   15.00
  -4   6   3  544.65   16.80
   4   6  -3  532.45   16.00
   4  -6  -3  543.85   14.90
   4  -6  -3  549.25   15.00
   4   6   3  563.44   19.60
  -4  -6   3  536.45   16.10
   1   7  -3  935.61   19.90
   1   7  -3  987.00   20.60
  -1   7   3  948.31   22.30
   1  -7   3  979.30   23.50
  -1   7   3  997.40   20.20
   1  -7   3  996.40   24.10
  -1  -7  -3  965.70   21.50
  -1  -7   3  973.20   24.30
   1  -7  -3  982.20   21.10
   1  -7  -3  965.80   19.90
  -1  -7   3  982.90   23.20
  -1   7  -3  999.60   20.20
   1   7   3  970.30   23.70
   3  -7   3  625.34   18.60
   3   7  -3  622.04   15.70
  -3   7   3  619.94   15.70
  -3   7   3  596.04   17.50
   3   7  -3  614.14   16.40
   3   7   3  619.24   19.00
   3  -7  -3  601.74   15.40
   3  -7  -3  603.04   15.30
  -3  -7   3  620.84   17.40
   0  -8  -3 1316.47   27.00
   0  -8   3 1292.67   30.10
   0   8   3 1292.97   27.50
   0   8   3 1303.27   29.40
   0  -8   3 1286.47   29.50
   0   8  -3 1292.87   26.20
   2  -8   3 1071.29   22.20
  -2   8   3 1045.60   22.70
   2   8  -3 1079.89   23.60
   2  -8   3 1131.29   27.20
  -2   8   3 1087.39   25.70
   2   8  -3 1073.19   23.50
   2  -8   3 1058.29   26.70
   2  -8  -3 1092.49   23.50
   2   8   3 1071.29   26.60
   2  -8  -3 1102.39   23.10
  -2  -8   3 1082.59   27.20
  -2  -8   3 1079.99   25.80
  -2   8  -3 1099.39   22.90
   4   8  -3  652.83   17.90
  -4   8   3  695.73   20.20
  -4   8   3  690.93   18.50
   4   8  -3  669.23   19.10
   4  -8  -3  670.93   17.50
   4  -8  -3  660.73   17.80
   4   8   3  673.13   22.20
  -1   9   3  470.85   11.00
  -1   9   3  484.75   13.90
   1   9  -3  475.65   12.40
   1  -9   3  482.85   15.30
   1  -9   3  477.45   15.20
  -1  -9  -3  485.35   13.00
   1  -9  -3  466.15   11.80
  -1   9  -3  481.25   12.10
  -1  -9   3  471.95   15.40
   1  -9  -3  478.15   12.50
  -1  -9   3  503.95   15.10
   1   9   3  470.65   14.90
   3   9  -3  346.37   11.10
   3   9  -3  344.07   11.50
   3  -9   3  362.26   15.70
  -3   9   3  350.66   10.70
  -3   9   3  349.96   12.80
   3  -9  -3  346.97   10.50
   3  -9  -3  339.27   10.80
  -3  -9   3  353.76   12.60
   3   9   3  337.87   13.60
   0 -10  -3    2.70    1.40
   0 -10   3    4.10    2.40
   0 -10   3    4.30    2.30
   0  10   3   10.70    2.30
   0  10   3    2.60    1.90
   0  10  -3    1.90    1.30
   2 -10   3    3.90    1.50
   2 -10   3    3.00    2.30
   2  10  -3    4.30    1.90
  -2  10   3    2.30    1.90
   2 -10   3    2.70    3.00
  -2  10   3    3.60    1.30
  -2 -10   3    5.00    2.50
  -2  10  -3    5.20    1.80
   2  10   3    7.20    2.70
   2 -10  -3    5.10    1.70
   2 -10  -3    6.30    1.90
  -2 -10   3    7.60    3.00
   4  10  -3    9.50    3.20
   1 -11   3 1848.81   41.10
   1 -11   3 1811.42   41.80
  -1  11   3 1840.22   39.20
   1  11  -3 1831.22   37.50
  -1 -11  -3 1829.92   37.90
  -1  11  -3 1861.81   37.30
   1 -11  -3 1839.02   37.10
  -1 -11   3 1844.92   41.00
  -1 -11   3 1862.31   41.60
   1  11   3 1880.31   40.90
  -3  11   3 1194.88   29.80
  -3  11   3 1207.88   26.30
   3 -11   3  991.20   33.50
   3  11  -3 1243.88   27.50
   3 -11  -3 1204.48   26.70
   3  11   3 1217.58   31.20
  -3 -11   3 1215.48   29.20
   0  12   3  184.88    8.70
   0 -12  -3  177.98    7.10
   0 -12   3  180.58    9.70
   0  12  -3  183.58    7.30
   2 -12   3  143.49   10.40
  -2  12   3  170.48    8.60
   2  12  -3  143.99    7.10
  -2  12   3  150.18    5.70
   2 -12   3  154.08    6.50
   2  12   3  156.78    9.00
   2 -12  -3  159.38    6.90
  -2 -12   3  149.99    8.80
  -2  12  -3  145.59    6.90
   1  13  -3  127.19    6.50
   1 -13   3  131.89    6.10
  -1  13   3  135.49    7.30
  -1 -13  -3  130.89    6.30
   1 -13   3  127.59    9.10
   1  13   3  120.19    7.70
  -1  13  -3  139.39    6.70
  -1 -13   3  129.89    8.70
   0  14  -3 1190.58   26.60
   0 -14   3 1113.39   30.30
   2 -14   3 1015.60   29.50
  -2 -14  -3  973.30   24.10
  -2  14   3  967.60   27.10
  -2  14   3  952.90   21.60
   2  14   3  989.40   27.30
  -2 -14   3  968.30   26.60
  -2  14  -3  980.60   25.80
  -1  15   3  254.07   10.80
   1 -15  -3  262.57   11.70
   0   0   4 4103.69   77.49
   0   0  -4 4112.89   75.49
   0   0   4 4131.99   77.59
   2   0   4 3161.98   61.49
   2   0  -4 3099.39   57.99
  -2   0   4 3044.30   61.79
  -2   0   4 3250.37   60.79
   2   0  -4 3152.48   59.39
   2   0   4 3132.69   62.39
  -2   0  -4 3053.79   58.69
  -4   0   4 1689.43   37.90
   4   0  -4 1586.34   35.40
   4   0  -4 1633.74   34.60
   1   1  -4   29.70    2.60
  -1  -1  -4   20.50    2.50
   1  -1   4   19.30    3.10
  -1   1   4   17.80    3.00
   1  -1   4   24.90    3.30
   1  -1   4   25.90    3.30
  -1   1   4   16.70    2.70
   1   1   4   23.50    3.40
  -1   1  -4   26.10    2.30
   1  -1  -4   18.10    2.30
  -1  -1   4   19.30    3.20
  -1  -1   4   21.00    3.00
   1   1   4   19.90    3.10
   1   1   4   20.10    2.70
  -3   1   4   33.30    4.00
   3   1  -4   27.70    3.30
   3   1  -4   35.40    3.40
  -3   1   4   32.60    4.40
   3  -1  -4   34.40    3.60
  -3  -1   4   32.50    4.60
   3   1   4   30.00    4.50
   3  -1  -4   29.40    3.20
   3   1   4   32.80    4.50
   0  -2   4    0.70    1.80
   0   2   4    2.20    1.40
   0  -2  -4    4.20    1.30
   0  -2   4    0.40    1.30
   0   2  -4    0.80    0.90
   0   2   4    3.20    1.60
  -2   2   4    4.50    2.00
   2   2  -4   -0.60    1.00
   2   2  -4    1.40    1.20
   2  -2   4    0.20    1.40
   2  -2   4    1.20    1.60
  -2   2   4    3.30    1.60
  -2  -2  -4    4.20    1.50
   2  -2  -4    2.80    1.40
   2  -2  -4    3.20    1.50
   2   2   4    4.30    2.00
  -2   2  -4    0.60    0.90
   2   2   4    2.60    1.90
  -2  -2   4    0.40    1.70
  -4   2   4    5.30    2.60
   4   2  -4    4.20    2.20
   4   2  -4    2.10    1.90
   4  -2  -4    5.60    2.20
  -4  -2   4    8.50    2.90
   4  -2  -4    1.80    2.20
   4   2   4    3.40    2.80
   4   2   4    5.90    3.50
   1   3  -4 2245.08   42.90
  -1   3   4 2280.97   45.30
  -1   3   4 2264.77   46.30
   1  -3   4 2323.07   46.20
  -1  -3  -4 2264.17   44.50
   1  -3   4 2272.57   46.80
   1   3  -4 2270.87   43.70
   1   3   4 2259.67   46.00
   1   3   4 2379.46   48.00
  -1  -3   4 2420.26   52.79
  -1  -3   4 2240.28   46.90
  -1   3  -4 2239.58   43.00
   1  -3  -4 2257.67   44.50
   1   3   4 2303.67   47.50
  -3   3   4 1453.45   32.20
   3   3  -4 1505.95   30.90
  -3   3   4 1497.25   34.10
   3   3  -4 1484.15   31.60
   3  -3  -4 1491.75   31.70
   3  -3  -4 1444.26   30.60
   3   3   4 1439.66   34.90
   3   3   4 1466.65   34.70
  -3  -3   4 1483.55   34.00
   0   4   4  723.13   17.90
   0   4  -4  723.03   15.80
   0  -4  -4  719.43   17.10
   0  -4   4  736.63   19.10
   0   4   4  728.23   17.70
  -2   4   4  621.14   17.30
  -2   4   4  605.74   15.80
   2   4  -4  605.14   14.40
  -2  -4  -4  584.34   15.40
   2   4  -4  613.14   15.00
   2  -4   4  598.14   16.30
  -2  -4   4  589.44   17.30
   2  -4  -4  601.04   15.30
   2   4   4  592.84   17.80
   2   4   4  592.24   16.90
   4   4  -4  397.26   12.20
   4   4  -4  362.06   12.80
  -4   4   4  376.96   12.90
  -4   4   4  371.06   13.90
   4   4   4  393.86   16.80
   4  -4  -4  364.26   12.20
  -4  -4   4  358.26   13.70
   4   4   4  364.36   15.20
   4  -4  -4  366.76   11.90
  -1   5   4   94.89    5.00
  -1  -5  -4   90.79    4.80
   1   5  -4   94.89    4.30
  -1   5   4   92.39    5.60
   1  -5   4   97.49    6.20
   1   5  -4  102.39    4.40
  -1  -5   4   99.29    6.50
   1  -5  -4   92.29    4.80
   1   5   4   95.39    5.30
   1   5   4   90.29    6.20
   3   5  -4   61.09    4.50
   3   5  -4   49.99    4.10
  -3   5   4   63.09    5.50
  -3   5   4   58.29    4.60
   3   5   4   54.79    5.80
  -3  -5   4   58.29    5.60
   3   5   4   58.89    5.70
   3  -5  -4   59.29    4.30
   3  -5  -4   56.59    4.50
   0  -6  -4  499.85   13.50
   0   6   4  493.25   15.50
   0  -6   4  522.15   15.70
   0   6   4  514.75   13.50
   0   6   4  529.45   14.00
   2   6  -4  456.05   12.20
   2   6  -4  465.95   12.50
  -2   6   4  447.16   12.80
  -2   6   4  466.35   14.70
  -2  -6  -4  461.25   13.40
   2  -6   4  458.05   14.70
   2   6   4  453.95   15.50
   2   6   4  458.55   14.20
  -2  -6   4  457.15   15.00
   2  -6  -4  455.25   12.90
  -4   6   4  311.67   11.70
   4   6  -4  306.77   12.00
   4  -6  -4  318.17   11.20
   4   6   4  317.27   15.30
   4  -6  -4  327.07   11.30
  -4  -6   4  311.97   12.60
   4   6   4  311.37   14.50
   1   7  -4 1883.71   37.60
   1  -7   4 1915.51   41.60
  -1   7   4 1953.50   40.70
  -1  -7  -4 1934.91   39.40
  -1   7   4 1896.81   38.40
   1   7   4 1938.61   39.10
   1   7   4 1943.51   42.70
   1  -7  -4 1934.61   39.00
  -1  -7   4 1909.81   41.80
   3   7  -4 1298.67   28.30
  -3   7   4 1270.77   28.60
   3   7  -4 1238.58   28.90
  -3   7   4 1264.67   31.10
   3  -7  -4 1289.77   28.50
  -3  -7   4 1261.67   31.00
   3   7   4 1308.07   32.50
   3   7   4 1270.37   33.10
   0  -8   4  151.88    8.20
   0  -8  -4  136.29    6.20
   0   8   4  135.39    6.40
   0   8   4  144.99    7.90
   0   8   4  148.79    6.00
   2   8  -4  106.89    5.50
  -2   8   4  101.39    6.50
   2  -8   4   89.59    7.50
  -2  -8  -4  109.99    6.00
  -2   8   4  102.49    5.40
  -2  -8   4  111.69    7.60
   2   8   4  111.19    7.60
   2   8   4  107.49    6.60
  -1  -9  -4  105.89    5.80
  -1   9   4  110.89    6.40
  -1   9   4  106.19    5.10
   1   9  -4  106.49    5.30
   1  -9   4  103.39    7.70
   1   9   4  104.99    5.40
   1   9   4  110.09    7.50
  -1  -9   4  101.59    7.40
   1  -9  -4   98.79    5.40
  -3   9   4  101.89    5.80
   3   9  -4  106.49    6.10
  -3   9   4   98.69    7.20
  -3  -9   4   98.99    7.60
   3   9   4  103.59    8.40
   3  -9  -4   98.49    5.80
   3   9   4   93.29    7.90
   0 -10   4 1723.03   40.00
   0  10  -4 1739.63   38.00
   0  10   4 1736.43   39.80
   0 -10  -4 1791.32   36.80
   0  10   4 1750.32   34.80
  -2  10   4 1451.25   34.20
  -2  10   4 1443.96   30.50
   2  10  -4 1458.95   31.30
   2 -10   4 1486.65   37.40
  -2 -10  -4 1440.86   32.50
   2  10   4 1390.26   35.70
  -2 -10   4 1459.15   35.00
   2 -10  -4 1431.66   31.40
   2  10   4 1476.25   33.10
   1  11  -4    1.20    1.70
  -1  11   4    1.30    1.30
  -1  11   4    2.00    1.80
  -1 -11  -4    5.10    2.00
   1 -11   4    2.40    3.20
   1  11   4    4.10    1.70
   1  11   4    3.90    2.60
  -1 -11   4    3.80    3.20
   1 -11  -4    2.70    1.70
   0 -12  -4  149.59    7.10
   0  12  -4  147.29    7.00
   0 -12   4  144.39    9.70
  -2  12   4  140.69   12.50
   2 -12  -4  137.29    6.80
  -1  13   4  653.73   17.10
  -1 -13  -4  661.33   23.80
   1  13   4  589.54   25.00
   1 -13  -4  636.14   17.10
   0   0  -5    6.80    1.80
   0   0   5    1.80    1.80
   0   0   5    1.30    1.70
  -2   0   5    0.20    1.70
   2   0   5   -0.70    1.90
   2   0   5    0.30    1.90
  -2   0  -5    2.10    1.40
  -2   0   5    2.90    2.20
   2   0  -5    0.90    1.40
   1  -1   5 1033.30   26.50
   1  -1   5 1079.99   25.50
  -1   1   5 1078.59   26.40
   1   1  -5 1054.59   23.60
  -1   1   5 1052.99   25.40
  -1  -1  -5 1051.29   23.70
   1   1   5 1058.69   26.40
  -1  -1   5 1019.00   25.30
  -1   1  -5 1065.09   23.30
  -1  -1   5 1063.19   26.50
   3   1  -5  710.53   19.00
  -3   1   5  727.23   21.70
   3   1   5  755.22   25.60
   3  -1  -5  700.03   19.00
  -3  -1   5  742.53   21.80
   0  -2   5  430.56   14.20
   0   2   5  419.86   13.60
   0  -2  -5  415.46   12.20
   0   2   5  423.86   13.60
  -2   2   5  392.46   13.80
  -2   2   5  358.16   12.40
  -2  -2  -5  352.26   11.40
   2   2  -5  367.96   11.50
   2   2   5  372.26   13.90
   2  -2  -5  376.06   11.80
   2   2   5  370.56   14.00
  -2  -2   5  389.06   14.10
   1  -3   5  439.16   14.30
  -1   3   5  434.66   14.30
  -1   3   5  430.06   13.70
  -1  -3  -5  438.26   12.80
   1   3  -5  418.36   11.90
   1   3   5  439.86   14.50
  -1  -3   5  447.46   15.10
   1  -3  -5  437.46   12.90
   1   3   5  439.86   15.10
  -3   3   5  267.17   12.00
   3   3  -5  275.97   10.20
  -3   3   5  259.07   10.60
  -3  -3  -5  270.47   10.20
  -3  -3   5  265.57   12.00
   3  -3  -5  246.98    9.90
   3   3   5  264.77   12.40
   3   3   5  277.67   12.70
   0   4   5 1315.57   30.20
   0   4   5 1351.66   30.80
   0  -4   5 1358.06   32.10
  -2  -4  -5 1069.59   25.00
  -2   4   5 1079.39   25.60
   2   4  -5 1013.80   24.00
  -2   4   5 1060.69   27.20
   2   4   5 1044.20   28.20
   2  -4  -5 1059.09   24.80
  -2  -4   5 1070.09   27.70
   2   4   5 1069.09   27.30
  -1   5   5  284.17   11.20
  -1   5   5  283.67   10.50
   1  -5   5  283.37   11.70
  -1  -5  -5  288.97   10.10
   1   5   5  278.27   11.00
   1   5   5  277.67   12.10
  -1  -5   5  274.07   12.00
   1  -5  -5  276.07    9.90
   3   5  -5  237.88    9.60
  -3  -5  -5  238.98   10.20
  -3   5   5  255.37   10.30
   3   5   5  237.48   12.90
   3   5   5  236.58   13.60
   0  -6  -5  652.03   17.50
   0   6   5  671.73   18.20
   0  -6   5  654.93   20.00
  -2   6   5  503.15   15.00
  -2   6   5  495.35   16.60
  -2  -6  -5  502.85   15.10
  -2  -6   5  507.75   17.40
   2   6   5  496.45   16.40
   2   6   5  505.75   18.00
   2  -6  -5  501.65   14.70
  -1  -7  -5  444.96   13.90
  -1   7   5  458.35   15.00
  -1   7   5  445.96   13.70
   1  -7   5  444.16   15.90
   1  -7  -5  455.05   13.70
   1   7   5  456.65   16.60
   1   7   5  457.15   14.40
  -1  -7   5  445.46   16.30
   0  -8  -5  619.94   17.20
   0   8   5  628.84   17.30
   0  -8   5  633.94   20.00
   2  -8   5  538.15   21.40
  -2   8   5  528.05   17.40
  -1   9   5  239.88   11.00
   1  -9   5  226.08   11.90
  -1  -9  -5  224.58   10.40
  -1   9   5  243.28   10.40
   1   9   5  228.68   12.60
   1  -9  -5  232.78    9.40
   1   9   5  234.88   10.90
  -1  -9   5  218.78   13.90
   0   0   6 1580.54   36.90
  -1  -1  -6   15.40    3.00
   1   1  -6   11.70    2.70
  -1   1   6   17.60    3.90
  -1  -1   6   14.10    3.80
   1  -1  -6   13.10    2.80
   1   1   6    9.40    3.20
   0   2   6    2.40    2.10
   0  -2   6    4.70    2.70
   0  -2  -6   -0.40    1.50
  -1   3   6  919.41   24.90
  -1   3   6  896.61   26.20
   1   3   6  882.71   33.10
   0  -4   6  294.97   14.10
   0   0   0    0.00    0.00

_computing_structure_solution     'SHELXT 2014/5 (Sheldrick, 2014)'
;
_shelx_hkl_checksum   27455

 
data_NdGaH1.1
#==============================================================================

# PROCESSING SUMMARY (IUCr Office Use Only)

_journal_date_recd_electronic      2023-11-02
_journal_date_to_coeditor         ?
_journal_date_from_coeditor       ?
_journal_date_accepted     ?
_journal_date_printers_first      ?
_journal_date_printers_final      ?
_journal_date_proofs_out          ?
_journal_date_proofs_in           ?
_journal_coeditor_name            ?
_journal_coeditor_code      NB5371
_journal_coeditor_notes
; ?
;
_journal_paper_category      FA
_journal_techeditor_code      ?
_iucr_compatibility_tag          ACTA95
_journal_techeditor_notes  
;
;
_journal_coden_ASTM               ?
_journal_name_full                ?
_journal_year                     ?
_journal_volume                   ?
_journal_issue                    ?
_journal_page_first               ?
_journal_page_last                ?
_journal_suppl_publ_number        ?
_journal_suppl_publ_pages         ?

#==============================================================================

 
_audit_creation_method            'SHELXL-2019/1'
_shelx_SHELXL_version_number      '2019/1'
_chemical_name_systematic         ?
_chemical_name_common             ?
_chemical_melting_point           ?
_chemical_formula_moiety          ?
_chemical_formula_sum
 'Ga Nd' 
_chemical_formula_weight          213.96

loop_
 _atom_type_symbol
 _atom_type_description
 _atom_type_scat_dispersion_real
 _atom_type_scat_dispersion_imag
 _atom_type_scat_source
 'Ga'  'Ga'   0.2307   1.6083
 'International Tables Vol C Tables 4.2.6.8 and 6.1.1.4'
 'Nd'  'Nd'  -0.1943   3.0179
 'International Tables Vol C Tables 4.2.6.8 and 6.1.1.4'
 
_space_group_crystal_system       orthorhombic
_space_group_IT_number            63
_space_group_name_H-M_alt         'C m c m'
_space_group_name_Hall            '-C 2c 2'
 
_shelx_space_group_comment
;
The symmetry employed for this shelxl refinement is uniquely defined
by the following loop, which should always be used as a source of
symmetry information in preference to the above space-group names.
They are only intended as comments.
;
 
loop_
 _space_group_symop_operation_xyz
 'x, y, z'
 '-x, -y, z+1/2'
 '-x, y, -z+1/2'
 'x, -y, -z'
 'x+1/2, y+1/2, z'
 '-x+1/2, -y+1/2, z+1/2'
 '-x+1/2, y+1/2, -z+1/2'
 'x+1/2, -y+1/2, -z'
 '-x, -y, -z'
 'x, y, -z-1/2'
 'x, -y, z-1/2'
 '-x, y, z'
 '-x+1/2, -y+1/2, -z'
 'x+1/2, y+1/2, -z-1/2'
 'x+1/2, -y+1/2, z-1/2'
 '-x+1/2, y+1/2, z'
 
_cell_length_a                    4.1600(3)
_cell_length_b                    12.0374(9)
_cell_length_c                    4.1825(3)
_cell_angle_alpha                 90
_cell_angle_beta                  90
_cell_angle_gamma                 90
_cell_volume                      209.44(3)
_cell_formula_units_Z             4
_cell_measurement_temperature     296(2)
_cell_measurement_reflns_used     1779
_cell_measurement_theta_min       3.385
_cell_measurement_theta_max       32.069
 
_exptl_crystal_description        'needle'
_exptl_crystal_colour             ?
_exptl_crystal_density_meas       ?
_exptl_crystal_density_method     ?
_exptl_crystal_density_diffrn     6.785          
_exptl_crystal_F_000              364
_exptl_transmission_factor_min    ?
_exptl_transmission_factor_max    ?
_exptl_crystal_size_max           0.03
_exptl_crystal_size_mid           0.01
_exptl_crystal_size_min           0.01
_exptl_absorpt_coefficient_mu     36.860
_shelx_estimated_absorpt_T_min    ?
_shelx_estimated_absorpt_T_max    ?
_exptl_absorpt_correction_type    multi-scan
_exptl_absorpt_correction_T_min   0.641
_exptl_absorpt_correction_T_max   0.698
_exptl_absorpt_process_details    SADABS
_exptl_absorpt_special_details    ?
_diffrn_ambient_temperature       296(2)
_diffrn_radiation_wavelength      0.71073
_diffrn_radiation_type            MoK\a
_diffrn_source                    ?
_diffrn_measurement_device_type   'Bruker D8'
_diffrn_measurement_method        ?
_diffrn_detector_area_resol_mean  ?
_diffrn_reflns_number             1779
_diffrn_reflns_av_unetI/netI      0.0182
_diffrn_reflns_av_R_equivalents   0.0289
_diffrn_reflns_limit_h_min        -6
_diffrn_reflns_limit_h_max        5
_diffrn_reflns_limit_k_min        -17
_diffrn_reflns_limit_k_max        17
_diffrn_reflns_limit_l_min        -6
_diffrn_reflns_limit_l_max        6
_diffrn_reflns_theta_min          3.385
_diffrn_reflns_theta_max          32.069
_diffrn_reflns_theta_full         25.242
_diffrn_measured_fraction_theta_max   0.996
_diffrn_measured_fraction_theta_full  1.000
_diffrn_reflns_Laue_measured_fraction_max    0.996
_diffrn_reflns_Laue_measured_fraction_full   1.000
_diffrn_reflns_point_group_measured_fraction_max   0.996
_diffrn_reflns_point_group_measured_fraction_full  1.000
_reflns_number_total              227
_reflns_number_gt                 214
_reflns_threshold_expression      'I > 2\s(I)'
_reflns_Friedel_coverage          0.000
_reflns_Friedel_fraction_max      .
_reflns_Friedel_fraction_full     .
 
_reflns_special_details
;
 Reflections were merged by SHELXL according to the crystal
 class for the calculation of statistics and refinement.
 
 _reflns_Friedel_fraction is defined as the number of unique
 Friedel pairs measured divided by the number that would be
 possible theoretically, ignoring centric projections and
 systematic absences.
;
 
_computing_data_collection        ?
_computing_cell_refinement        ?
_computing_data_reduction         ?
_computing_structure_solution     ?
_computing_structure_refinement 'SHELXL-2019/1 (Sheldrick, 2019)'
_computing_molecular_graphics     ?
_computing_publication_material   ?
_refine_special_details           ?
_refine_ls_structure_factor_coef  Fsqd
_refine_ls_matrix_type            full
_refine_ls_weighting_scheme       calc
_refine_ls_weighting_details
'w=1/[\s^2^(Fo^2^)+2.3378P] where P=(Fo^2^+2Fc^2^)/3'
_atom_sites_solution_primary      10
_atom_sites_solution_secondary    ?
_atom_sites_solution_hydrogens    .
_refine_ls_hydrogen_treatment     undef
_refine_ls_extinction_method      none
_refine_ls_extinction_coef        .
_refine_ls_number_reflns          227
_refine_ls_number_parameters      9
_refine_ls_number_restraints      0
_refine_ls_R_factor_all           0.0179
_refine_ls_R_factor_gt            0.0156
_refine_ls_wR_factor_ref          0.0317
_refine_ls_wR_factor_gt           0.0308
_refine_ls_goodness_of_fit_ref    1.251
_refine_ls_restrained_S_all       1.251
_refine_ls_shift/su_max           0.000
_refine_ls_shift/su_mean          0.000
 
loop_
 _atom_site_label
 _atom_site_type_symbol
 _atom_site_fract_x
 _atom_site_fract_y
 _atom_site_fract_z
 _atom_site_U_iso_or_equiv
 _atom_site_adp_type
 _atom_site_occupancy
 _atom_site_site_symmetry_order  
 _atom_site_calc_flag
 _atom_site_refinement_flags_posn
 _atom_site_refinement_flags_adp
 _atom_site_refinement_flags_occupancy
 _atom_site_disorder_assembly
 _atom_site_disorder_group
Nd1 Nd 0.000000 0.34524(3) 0.250000 0.00707(10) Uani 1 4 d S T P . .
Ga2 Ga 0.000000 0.05698(7) 0.250000 0.00997(16) Uani 1 4 d S T P . .
 
loop_
 _atom_site_aniso_label
 _atom_site_aniso_U_11
 _atom_site_aniso_U_22
 _atom_site_aniso_U_33
 _atom_site_aniso_U_23
 _atom_site_aniso_U_13
 _atom_site_aniso_U_12
Nd1 0.00601(15) 0.00945(18) 0.00575(16) 0.000 0.000 0.000
Ga2 0.0140(3) 0.0104(4) 0.0055(3) 0.000 0.000 0.000
 
_geom_special_details
;
 All esds (except the esd in the dihedral angle between two l.s. planes)
 are estimated using the full covariance matrix.  The cell esds are taken
 into account individually in the estimation of esds in distances, angles
 and torsion angles; correlations between esds in cell parameters are only
 used when they are defined by crystal symmetry.  An approximate (isotropic)
 treatment of cell esds is used for estimating esds involving l.s. planes.
;
 
loop_
 _geom_bond_atom_site_label_1
 _geom_bond_atom_site_label_2
 _geom_bond_distance
 _geom_bond_site_symmetry_2
 _geom_bond_publ_flag
Nd1 Ga2 3.1757(4) 13_556 ?
Nd1 Ga2 3.1757(4) 13_455 ?
Nd1 Ga2 3.1757(4) 13_456 ?
Nd1 Ga2 3.1757(4) 13 ?
Nd1 Ga2 3.2899(7) 5 ?
Nd1 Ga2 3.2899(7) 5_455 ?
Nd1 Ga2 3.4698(9) . ?
Nd1 Nd1 3.7359(5) 13_455 ?
Nd1 Nd1 3.7359(5) 13_556 ?
Nd1 Nd1 3.7359(5) 13_456 ?
Nd1 Nd1 3.7359(5) 13 ?
Ga2 Ga2 2.5011(9) 9 ?
Ga2 Ga2 2.5011(9) 9_556 ?
 
loop_
 _geom_angle_atom_site_label_1
 _geom_angle_atom_site_label_2
 _geom_angle_atom_site_label_3
 _geom_angle
 _geom_angle_site_symmetry_1
 _geom_angle_site_symmetry_3
 _geom_angle_publ_flag
Ga2 Nd1 Ga2 136.49(3) 13_556 13_455 ?
Ga2 Nd1 Ga2 81.835(12) 13_556 13_456 ?
Ga2 Nd1 Ga2 82.373(12) 13_455 13_456 ?
Ga2 Nd1 Ga2 82.373(12) 13_556 13 ?
Ga2 Nd1 Ga2 81.835(12) 13_455 13 ?
Ga2 Nd1 Ga2 136.49(3) 13_456 13 ?
Ga2 Nd1 Ga2 45.472(15) 13_556 5 ?
Ga2 Nd1 Ga2 97.293(11) 13_455 5 ?
Ga2 Nd1 Ga2 97.293(11) 13_456 5 ?
Ga2 Nd1 Ga2 45.472(15) 13 5 ?
Ga2 Nd1 Ga2 97.293(11) 13_556 5_455 ?
Ga2 Nd1 Ga2 45.472(15) 13_455 5_455 ?
Ga2 Nd1 Ga2 45.472(15) 13_456 5_455 ?
Ga2 Nd1 Ga2 97.293(11) 13 5_455 ?
Ga2 Nd1 Ga2 78.432(19) 5 5_455 ?
Ga2 Nd1 Ga2 111.755(16) 13_556 . ?
Ga2 Nd1 Ga2 111.755(16) 13_455 . ?
Ga2 Nd1 Ga2 111.755(16) 13_456 . ?
Ga2 Nd1 Ga2 111.755(16) 13 . ?
Ga2 Nd1 Ga2 140.784(10) 5 . ?
Ga2 Nd1 Ga2 140.784(10) 5_455 . ?
Ga2 Nd1 Nd1 163.90(2) 13_556 13_455 ?
Ga2 Nd1 Nd1 59.614(14) 13_455 13_455 ?
Ga2 Nd1 Nd1 103.381(10) 13_456 13_455 ?
Ga2 Nd1 Nd1 102.915(10) 13 13_455 ?
Ga2 Nd1 Nd1 145.844(6) 5 13_455 ?
Ga2 Nd1 Nd1 97.094(10) 5_455 13_455 ?
Ga2 Nd1 Nd1 52.140(9) . 13_455 ?
Ga2 Nd1 Nd1 59.614(14) 13_556 13_556 ?
Ga2 Nd1 Nd1 163.90(2) 13_455 13_556 ?
Ga2 Nd1 Nd1 102.915(10) 13_456 13_556 ?
Ga2 Nd1 Nd1 103.381(10) 13 13_556 ?
Ga2 Nd1 Nd1 97.093(10) 5 13_556 ?
Ga2 Nd1 Nd1 145.844(6) 5_455 13_556 ?
Ga2 Nd1 Nd1 52.140(10) . 13_556 ?
Nd1 Nd1 Nd1 104.281(19) 13_455 13_556 ?
Ga2 Nd1 Nd1 102.915(10) 13_556 13_456 ?
Ga2 Nd1 Nd1 103.381(10) 13_455 13_456 ?
Ga2 Nd1 Nd1 59.614(14) 13_456 13_456 ?
Ga2 Nd1 Nd1 163.90(2) 13 13_456 ?
Ga2 Nd1 Nd1 145.844(6) 5 13_456 ?
Ga2 Nd1 Nd1 97.094(10) 5_455 13_456 ?
Ga2 Nd1 Nd1 52.140(9) . 13_456 ?
Nd1 Nd1 Nd1 68.081(11) 13_455 13_456 ?
Nd1 Nd1 Nd1 67.665(11) 13_556 13_456 ?
Ga2 Nd1 Nd1 103.381(10) 13_556 13 ?
Ga2 Nd1 Nd1 102.915(10) 13_455 13 ?
Ga2 Nd1 Nd1 163.90(2) 13_456 13 ?
Ga2 Nd1 Nd1 59.614(14) 13 13 ?
Ga2 Nd1 Nd1 97.094(10) 5 13 ?
Ga2 Nd1 Nd1 145.844(6) 5_455 13 ?
Ga2 Nd1 Nd1 52.140(9) . 13 ?
Nd1 Nd1 Nd1 67.665(10) 13_455 13 ?
Nd1 Nd1 Nd1 68.081(11) 13_556 13 ?
Nd1 Nd1 Nd1 104.281(19) 13_456 13 ?
Ga2 Ga2 Ga2 113.47(6) 9 9_556 ?
Ga2 Ga2 Nd1 138.930(9) 9 13_556 ?
Ga2 Ga2 Nd1 69.677(13) 9_556 13_556 ?
Ga2 Ga2 Nd1 69.677(12) 9 13_455 ?
Ga2 Ga2 Nd1 138.930(9) 9_556 13_455 ?
Nd1 Ga2 Nd1 136.49(3) 13_556 13_455 ?
Ga2 Ga2 Nd1 138.930(9) 9 13_456 ?
Ga2 Ga2 Nd1 69.677(12) 9_556 13_456 ?
Nd1 Ga2 Nd1 81.836(12) 13_556 13_456 ?
Nd1 Ga2 Nd1 82.374(12) 13_455 13_456 ?
Ga2 Ga2 Nd1 69.677(13) 9 13 ?
Ga2 Ga2 Nd1 138.930(9) 9_556 13 ?
Nd1 Ga2 Nd1 82.374(12) 13_556 13 ?
Nd1 Ga2 Nd1 81.836(12) 13_455 13 ?
Nd1 Ga2 Nd1 136.49(3) 13_456 13 ?
Ga2 Ga2 Nd1 64.85(3) 9 5_445 ?
Ga2 Ga2 Nd1 64.85(3) 9_556 5_445 ?
Nd1 Ga2 Nd1 134.527(15) 13_556 5_445 ?
Nd1 Ga2 Nd1 82.706(11) 13_455 5_445 ?
Nd1 Ga2 Nd1 82.706(11) 13_456 5_445 ?
Nd1 Ga2 Nd1 134.527(15) 13 5_445 ?
Ga2 Ga2 Nd1 64.85(3) 9 5_545 ?
Ga2 Ga2 Nd1 64.85(3) 9_556 5_545 ?
Nd1 Ga2 Nd1 82.706(11) 13_556 5_545 ?
Nd1 Ga2 Nd1 134.527(15) 13_455 5_545 ?
Nd1 Ga2 Nd1 134.527(15) 13_456 5_545 ?
Nd1 Ga2 Nd1 82.706(11) 13 5_545 ?
Nd1 Ga2 Nd1 78.432(19) 5_445 5_545 ?
Ga2 Ga2 Nd1 123.27(3) 9 . ?
Ga2 Ga2 Nd1 123.27(3) 9_556 . ?
Nd1 Ga2 Nd1 68.246(16) 13_556 . ?
Nd1 Ga2 Nd1 68.246(16) 13_455 . ?
Nd1 Ga2 Nd1 68.246(16) 13_456 . ?
Nd1 Ga2 Nd1 68.246(16) 13 . ?
Nd1 Ga2 Nd1 140.784(10) 5_445 . ?
Nd1 Ga2 Nd1 140.784(10) 5_545 . ?
 
_refine_diff_density_max    1.582
_refine_diff_density_min   -1.936
_refine_diff_density_rms    0.404

_shelx_res_file
;
TITL NdGaH1p1_0m_a.res in Cmcm
    NdGaH1p1_0m_a.res
    created by SHELXL-2019/1 at 21:04:27 on 25-May-2023
REM Old TITL NdGaH1p1_0m in Cmcm
REM SHELXT solution in Cmcm: R1 0.027, Rweak 0.002, Alpha 0.001
REM <I/s>   1.004 for    7 systematic absences,  Orientation as input
REM Formula found by SHELXT:  Ga Nd

CELL  0.71073   4.1600  12.0374   4.1825   90.000   90.000   90.000
ZERR    4.000   0.0003   0.0009   0.0003    0.000    0.000    0.000
LATT  7
SYMM -X, -Y, 1/2+Z
SYMM -X, Y, 1/2-Z
SYMM X, -Y, -Z
SFAC GA ND
UNIT 4 4
TEMP 23.000
L.S. 10
acta
LIST 4
FMAP 2
PLAN 20
WGHT    0.000000    2.337800
FVAR       0.35592
ND1   2    0.000000    0.345235    0.250000    10.25000    0.00601    0.00945 =
         0.00575    0.00000    0.00000    0.00000
GA2   1    0.000000    0.056985    0.250000    10.25000    0.01398    0.01038 =
         0.00555    0.00000    0.00000    0.00000
HKLF 4


REM  NdGaH1p1_0m_a.res in Cmcm
REM wR2 = 0.0317, GooF = S = 1.251, Restrained GooF = 1.251 for all data
REM R1 = 0.0156 for 214 Fo > 4sig(Fo) and 0.0179 for all 227 data
REM 9 parameters refined using 0 restraints

END

WGHT      0.0000      2.3378

REM Highest difference peak  1.582,  deepest hole -1.936,  1-sigma level  0.404
Q1    1   0.3092  0.0584  0.2500  10.50000  0.05    1.58
Q2    1   0.0000  0.4424  0.2500  10.25000  0.05    1.57
Q3    1   0.0000  0.3296 -0.2500  10.25000  0.05    1.50
Q4    1   0.0000  0.2135  0.2500  10.25000  0.05    1.27
Q5    1   0.0000  0.0619  0.5340  10.50000  0.05    1.26
Q6    1   0.0000  0.2302  0.6746  10.50000  0.05    1.21
Q7    1   0.2065  0.2812  0.4748  11.00000  0.05    1.18
Q8    1   0.1963  0.1165  0.2500  10.50000  0.05    1.17
Q9    1   0.0000  0.0081  0.3488  10.50000  0.05    1.15
Q10   1   0.0000  0.5000  0.5000  10.25000  0.05    1.15
Q11   1   0.0000 -0.1028  0.2500  10.25000  0.05    1.14
Q12   1   0.3019  0.2814  0.2500  10.50000  0.05    1.11
Q13   1  -0.3997 -0.0018  0.2500  10.50000  0.05    1.11
Q14   1   0.1014  0.4021  0.2500  10.50000  0.05    1.11
Q15   1   0.4170  0.3302  0.2500  10.50000  0.05    1.10
Q16   1   0.0000  0.2586  0.4781  10.50000  0.05    1.07
Q17   1   0.1250  0.1696  0.2500  10.50000  0.05    1.03
Q18   1   0.2962  0.3424  0.5268  11.00000  0.05    1.00
Q19   1   0.0000  0.1776  0.4492  10.50000  0.05    1.00
Q20   1   0.2054  0.3254  0.2500  10.50000  0.05    0.99
;
_shelx_res_checksum   55015

_shelx_hkl_file
;
  -2   0   0 9179.38  267.37
  -2   0   0 9304.57  264.87
   2   0   0 9070.59  270.97
   2   0   0 9318.07  267.47
   2   0   0 9009.40  264.67
   2   0   0 8902.31  268.97
  -2   0   0 9036.50  268.37
  -4   0   0 3659.33  109.09
  -4   0   0 3790.82  120.79
  -6   0   0 1378.16   42.80
  -6   0   0 1374.96   60.49
  -1  -1   0   36.30    1.80
   1  -1   0   36.60    3.90
   1  -1   0   33.80    5.60
   1   1   0   26.80    3.20
  -1  -1   0   38.80    4.10
  -1   1   0   36.30    3.70
  -1  -1   0   34.00    4.00
  -1   1   0   29.00    4.10
  -3   1   0   35.20    8.10
  -3   1   0   42.20    3.10
  -3  -1   0   57.39    5.20
   3   1   0   43.10    5.30
   3  -1   0   42.20    5.70
   3  -1   0   44.20   11.00
  -3  -1   0   42.70    3.10
  -3   1   0   51.49    6.40
  -3  -1   0   52.59    8.50
  -3  -1   0   39.90    5.50
  -5  -1   0   52.49   13.60
  -5   1   0   50.89    4.40
  -5  -1   0   57.99    4.70
  -5   1   0   53.59   13.40
   0  -2   0   -1.20    1.70
   0  -2   0    1.10    4.40
   0  -2   0    0.20    3.00
   0  -2   0    3.10    0.90
   0   2   0    4.40    4.30
  -2  -2   0    2.00    3.30
  -2  -2   0   -1.80    2.90
   2  -2   0    0.20    1.10
   2  -2   0    2.60    6.00
  -2   2   0   -0.80    3.40
  -2   2   0   -1.10    3.80
   2  -2   0    8.30    3.80
  -2  -2   0   -0.50    1.00
  -2   2   0   -0.10    2.80
   2   2   0    2.70    2.40
  -4   2   0    3.60    7.40
  -4   2   0    5.30    2.30
  -4  -2   0    7.30    2.20
  -4  -2   0    9.20    7.80
  -6   2   0   17.60   13.80
  -6   2   0    8.70    3.20
  -6  -2   0   16.70    3.70
  -1  -3   0 7237.48  215.68
   1  -3   0 7213.08  217.38
  -1   3   0 7517.15  215.88
   1  -3   0 7050.49  217.08
   1  -3   0 7200.68  216.38
  -1   3   0 7085.09  216.88
  -1  -3   0 7687.03  215.28
  -1  -3   0 7617.14  218.68
   1   3   0 7527.15  214.88
  -3   3   0 3653.73  107.39
  -3  -3   0 3550.74  104.29
   3  -3   0 3568.94  110.79
  -3  -3   0 3639.24  110.39
   3  -3   0 3539.25  117.99
  -3  -3   0 3564.24  111.29
  -3   3   0 3426.76  113.69
  -3   3   0 3516.05  111.69
  -5   3   0 1590.54   63.49
  -5   3   0 1463.35   46.20
  -5  -3   0 1481.85   46.50
   0  -4   0 1990.10   67.09
   0   4   0 2084.69   67.29
   0  -4   0 2120.39   67.69
   0  -4   0 2196.28   64.09
   0  -4   0 2206.38   61.99
   0   4   0 2031.40   66.29
   2  -4   0 1429.26   52.19
  -2  -4   0 1458.45   45.50
   2  -4   0 1407.56   49.10
  -2   4   0 1373.46   49.50
   2   4   0 1384.06   45.20
  -2  -4   0 1398.16   47.10
  -2  -4   0 1427.26   42.60
  -2   4   0 1503.55   47.00
   2  -4   0 1399.76   47.90
  -4   4   0  694.13   23.30
   4  -4   0  680.13   40.70
  -4   4   0  736.73   35.80
  -4  -4   0  701.23   23.10
  -4  -4   0  702.53   30.60
  -1  -5   0  261.17   10.70
  -1  -5   0  271.17   16.30
  -1  -5   0  266.17    9.60
   1  -5   0  239.78   15.00
   1  -5   0  267.77   16.50
   1  -5   0  270.37   15.20
  -1   5   0  253.97   15.70
  -1  -5   0  273.77   15.50
  -1   5   0  277.17   15.10
   1   5   0  272.77   14.50
  -3  -5   0  140.59   10.40
  -3   5   0  125.39   15.30
   3  -5   0  146.89   18.00
  -3   5   0  139.69   13.80
   3  -5   0  134.19   12.00
  -3  -5   0  134.59    6.60
  -5  -5   0   48.60    5.10
  -5   5   0   50.79   14.90
  -5   5   0   50.79    5.10
   0   6   0 1382.06   49.90
   0  -6   0 1396.26   45.40
   0  -6   0 1452.25   42.40
   0  -6   0 1352.06   50.19
   0  -6   0 1341.97   49.80
   0   6   0 1444.86   49.50
  -2  -6   0 1082.79   35.00
   2  -6   0  986.70   40.20
   2  -6   0 1076.89   43.10
  -2   6   0 1071.99   38.80
  -2  -6   0 1057.49   32.80
   2  -6   0 1034.70   41.00
   2   6   0 1056.29   37.20
  -2   6   0 1029.60   42.00
  -2  -6   0 1060.69   39.60
  -4   6   0  569.64   34.10
  -4  -6   0  627.94   21.90
   4  -6   0  617.24   38.50
  -4   6   0  655.43   34.10
   4  -6   0  711.43   34.30
   1  -7   0 4611.04  148.89
  -1  -7   0 4710.43  147.99
  -1  -7   0 4860.91  141.09
   1  -7   0 4859.71  149.39
  -1  -7   0 4989.60  148.89
  -1   7   0 4374.56  146.19
  -1   7   0 4679.83  148.89
  -1  -7   0 4758.22  139.19
   1  -7   0 4743.53  146.19
   1   7   0 4880.81  146.09
   3  -7   0 2833.32   91.89
  -3   7   0 2788.02   93.99
  -3   7   0 2426.76   89.99
   3  -7   0 2548.45   94.69
  -3  -7   0 2736.13   80.09
  -5   7   0 1197.38   55.29
  -5   7   0 1200.38   39.20
   5  -7   0 1131.09   61.79
  -5  -7   0 1212.28   39.10
   0  -8   0  455.85   25.40
   0  -8   0  473.35   20.50
   0  -8   0  520.55   27.60
   0  -8   0  477.25   16.70
   0   8   0  496.55   26.00
   2   8   0  309.87   18.60
   2  -8   0  313.07   20.80
  -2  -8   0  329.77   16.10
  -2  -8   0  302.97   12.20
   2  -8   0  311.97   21.70
  -2  -8   0  299.07   20.20
  -2   8   0  300.47   23.10
  -4   8   0  109.39   19.00
  -4  -8   0  116.19    8.00
  -4   8   0  115.09   16.90
   4  -8   0  112.19   21.40
   4  -8   0  113.79   15.50
  -1   9   0  183.28   21.40
   1  -9   0  180.08   15.50
  -1  -9   0  178.78   10.70
  -1  -9   0  181.88   19.30
  -1  -9   0  181.08   17.00
   1   9   0  207.38   19.00
   1  -9   0  158.58   16.50
  -1  -9   0  178.78    8.40
  -3  -9   0  186.28    9.90
   3  -9   0  217.78   19.40
  -3   9   0  201.58   23.40
  -3   9   0  185.28   18.30
   3  -9   0  208.18   24.20
   5  -9   0   98.09   24.10
  -5   9   0  149.99   10.90
  -5  -9   0  135.09    9.80
  -5   9   0  194.88   24.10
   0 -10   0 4090.09  134.49
   0 -10   0 4030.70  134.79
   0  10   0 4093.19  133.59
   2 -10   0 3162.68  106.49
   2 -10   0 2995.70  104.79
  -2 -10   0 2923.31   91.89
  -2 -10   0 3083.39  104.99
   2  10   0 3150.08  101.49
  -2  10   0 3028.00  107.89
  -4 -10   0 1587.24   51.99
   4 -10   0 1710.73   66.89
  -4  10   0 1686.43   72.79
   4 -10   0 1523.85   71.79
  -4  10   0 1611.04   66.99
   1  11   0    3.90   11.70
  -1  11   0    3.50   13.30
  -1 -11   0   -1.60   10.10
  -1 -11   0    5.90    3.00
   1 -11   0    7.60    8.20
  -1 -11   0    5.40    9.10
   1 -11   0    4.10    7.90
  -3  11   0  -13.50   16.20
  -3 -11   0    4.40    3.70
   3 -11   0   -0.30    8.60
   3 -11   0   -9.90   12.00
  -3  11   0   15.80    8.50
   0 -12   0  321.67   25.40
   0  12   0  311.47   28.70
   2 -12   0  266.27   23.60
  -2 -12   0  253.57   12.40
  -2  12   0  236.38   29.70
  -2 -12   0  269.17   24.40
   2 -12   0  257.87   24.40
   2  12   0  228.28   22.80
   4 -12   0  161.28   27.90
  -4 -12   0  172.28   11.70
   4 -12   0  177.38   22.60
  -4  12   0  227.98   24.00
  -4  12   0  151.88   31.30
  -1 -13   0 1270.67   57.09
   1  13   0 1261.67   57.79
   1 -13   0 1225.18   51.79
   1 -13   0 1276.47   57.19
  -1  13   0 1285.57   60.99
  -3 -13   0  860.61   31.00
  -3  13   0  878.21   43.20
   3 -13   0  901.51   46.80
  -3  13   0  831.22   53.29
   3 -13   0  852.41   47.90
   0  14   0  420.46   36.80
   0 -14   0  450.45   32.30
   2 -14   0  315.17   27.10
   2 -14   0  373.16   29.80
  -2  14   0  332.67   37.90
  -1  15   0  383.96   39.80
  -1 -15   0  400.66   31.80
   1  15   0  416.86   36.30
   1 -15   0  471.55   34.00
  -3  15   0  301.27   42.90
  -3  15   0  365.16   26.50
   3 -15   0  274.37   30.40
   0  16   0  231.58   34.10
   0 -16   0  293.57   30.10
  -2  16   0  237.08   37.30
  -1  17   0  676.63   56.79
   1  17   0  718.73   51.89
  -1 -17   0  830.62   61.29
   0   0  -1    0.10    1.00
   0   0  -1    1.10    2.60
   0   0   1   -7.60    3.20
   0   0   1   -0.10    3.10
   0   0  -1   -3.30    2.30
   0   0  -1   -4.10    2.80
   0   0  -1   -3.40    2.00
   2   0   1    1.60    1.20
  -2   0  -1    1.40    4.50
  -2   0  -1    1.20    1.60
  -2   0   1   -6.30    4.00
   2   0  -1    3.50    4.00
   2   0  -1    0.60    3.00
   2   0  -1    1.00    4.40
   2   0   1   -2.10    3.80
  -2   0  -1    1.90    2.10
  -4   0  -1   -2.20    7.90
  -4   0  -1    2.10    2.60
  -4   0   1    9.10    7.00
  -4   0   1    1.00    1.20
   4   0  -1    3.70   10.20
  -6   0  -1  -28.60   13.80
  -1  -1  -1 4822.92  144.99
   1   1  -1 4550.64  147.39
   1  -1   1 5158.18  147.89
  -1   1   1 4920.71  144.69
  -1  -1  -1 5018.00  144.59
   1   1  -1 5001.30  147.99
   1  -1   1 4848.81  146.89
  -1  -1  -1 4921.31  147.29
   1   1  -1 5248.77  146.29
  -1   1  -1 5033.60  147.59
   1  -1  -1 5049.39  147.89
   1  -1  -1 4816.92  147.69
   1   1   1 4931.11  144.89
  -1   1  -1 4944.91  147.59
   1   1   1 4986.90  147.29
   1  -1  -1 4981.80  148.29
  -1  -1   1 5127.29  149.49
  -1   1  -1 5057.89  144.79
  -1   1  -1 4880.71  146.19
  -1  -1   1 5232.78  145.89
  -3   1   1 2444.76   77.69
   3   1  -1 2327.57   76.99
  -3   1   1 2342.57   69.89
   3   1  -1 2395.66   80.89
  -3  -1  -1 2512.35   72.19
  -3  -1  -1 2547.65   80.29
  -3   1   1 2175.28   78.39
   3  -1  -1 2391.46   82.49
  -3  -1   1 2327.87   77.49
  -3   1  -1 2505.15   80.99
   3  -1  -1 2383.26   77.79
  -3  -1   1 2450.65   70.29
  -3   1  -1 2433.96   72.29
  -3  -1   1 2511.35   80.39
   3  -1  -1 2480.85   78.69
  -5  -1  -1 1117.39   49.99
  -5   1   1 1044.60   46.50
  -5  -1  -1 1065.79   35.00
  -5   1   1 1072.69   32.10
  -5   1  -1 1143.89   51.29
  -5  -1   1 1067.69   32.70
  -5   1  -1 1050.99   35.10
   0  -2  -1 1932.71   56.09
   0  -2  -1 1904.21   58.59
   0   2  -1 2008.90   59.49
   0   2   1 1971.70   58.59
   0  -2  -1 1871.11   58.89
   0  -2   1 1874.11   60.49
   0  -2  -1 1870.91   58.49
   0  -2   1 1903.11   59.39
   0   2  -1 1876.31   59.59
   0   2  -1 1924.91   56.89
   2  -2   1 1254.57   43.70
  -2  -2  -1 1367.46   44.60
   2   2  -1 1278.97   43.90
  -2   2   1 1297.17   44.30
   2  -2   1 1222.88   42.70
  -2   2   1 1376.26   39.40
  -2  -2  -1 1297.17   39.70
   2   2  -1 1284.47   43.50
  -2   2   1 1319.07   38.30
  -2  -2   1 1318.97   46.10
   2  -2  -1 1247.98   44.30
  -2   2  -1 1296.17   45.50
  -2  -2   1 1340.07   38.70
  -2   2  -1 1299.57   40.10
  -2   2  -1 1278.77   44.00
   2  -2  -1 1356.46   47.00
  -2  -2   1 1218.48   41.80
  -2   2  -1 1291.27   43.60
   2  -2  -1 1334.47   45.30
   2   2   1 1368.46   43.60
  -2  -2   1 1407.06   41.70
  -4   2   1  757.62   31.90
  -4  -2  -1  742.73   24.40
  -4   2   1  732.33   34.30
  -4   2   1  692.83   21.90
  -4  -2  -1  742.73   34.10
  -4   2  -1  748.63   24.70
  -4  -2   1  733.53   22.70
   4  -2  -1  710.93   39.10
  -4  -2   1  688.23   30.70
  -4   2  -1  721.33   35.50
  -6  -2  -1  329.77   30.20
  -6   2   1  302.07   33.10
  -6  -2   1  338.37   11.30
  -6   2  -1  360.46   42.80
  -1   3   1 2106.39   61.99
   1   3  -1 2064.59   66.59
  -1  -3  -1 2166.08   62.49
   1  -3   1 2194.38   67.39
  -1  -3  -1 2201.68   65.79
   1  -3   1 1987.80   67.49
  -1   3   1 2135.89   65.79
  -1  -3  -1 2016.60   63.69
  -1   3   1 2139.99   66.99
   1   3   1 2048.99   63.89
  -1   3  -1 2159.98   67.49
  -1   3  -1 2097.59   66.19
  -1  -3   1 2059.79   62.29
   1  -3  -1 2167.38   67.09
  -1   3  -1 2266.27   67.49
  -1  -3   1 2055.89   61.39
   1  -3  -1 2184.58   67.39
  -1  -3   1 1983.90   66.19
  -1  -3   1 2163.88   68.69
   1  -3  -1 2144.69   67.79
  -3  -3  -1  965.20   36.70
  -3  -3  -1  933.31   30.10
  -3   3   1  964.10   28.90
   3  -3   1  947.01   34.30
   3   3  -1  904.31   34.70
  -3   3   1  957.70   28.60
  -3   3   1  937.51   36.60
  -3   3  -1  939.81   30.60
  -3  -3   1  943.71   29.00
  -3   3  -1  959.00   39.30
  -3  -3   1  931.31   33.70
  -3   3  -1  892.31   38.90
   3  -3  -1  956.90   37.50
   3  -3  -1  965.80   36.90
  -3  -3   1  992.20   38.40
   3  -3  -1 1003.20   41.70
  -5  -3  -1  326.47   13.60
  -5   3   1  354.76   26.30
  -5   3   1  320.57   10.70
  -5  -3  -1  309.17   25.50
  -5   3  -1  330.67   14.00
   5  -3  -1  259.37   31.90
  -5   3  -1  334.97   27.40
  -5  -3   1  308.97   12.00
   0  -4  -1 6299.57  189.78
   0  -4  -1 6353.66  188.18
   0   4   1 6156.28  188.68
   0   4  -1 6227.48  190.18
   0  -4   1 6550.84  191.88
   0   4  -1 6415.36  190.28
   0  -4  -1 6613.54  184.78
   0   4  -1 6336.57  188.08
   0   4   1 6381.56  190.08
   2  -4   1 3705.63  127.99
  -2   4   1 4075.49  128.69
   2   4  -1 4067.09  127.29
  -2  -4  -1 4329.57  122.39
  -2  -4  -1 4081.29  122.09
  -2   4   1 4298.97  121.69
   2  -4   1 4081.79  128.29
   2  -4   1 4175.38  133.79
  -2   4   1 4240.58  125.29
  -2  -4  -1 4313.27  126.89
   2   4   1 4130.79  121.99
  -2  -4   1 4143.09  122.69
   2  -4  -1 4261.67  130.09
   2  -4  -1 4351.76  131.49
  -2  -4   1 4087.69  126.89
  -2   4  -1 4230.08  127.99
  -2   4  -1 3915.51  130.79
  -2   4  -1 4276.27  130.19
  -2  -4   1 4396.56  121.99
   2  -4  -1 4204.88  128.89
  -2  -4   1 4256.27  130.19
  -4  -4  -1 1861.01   65.49
  -4   4   1 1821.32   66.39
  -4  -4  -1 1809.92   56.29
  -4   4   1 1855.81   68.79
  -4   4  -1 1853.11   69.79
  -4  -4   1 1811.42   55.29
  -4   4  -1 1796.02   56.79
   4  -4  -1 1861.81   66.39
   4  -4  -1 1816.02   73.49
  -1  -5  -1  924.11   27.90
  -1   5   1  944.81   28.50
  -1  -5  -1  863.71   32.60
  -1   5   1  862.71   33.40
   1   5  -1  902.21   33.70
   1  -5   1  835.42   34.80
   1  -5   1  909.81   34.80
   1  -5   1  895.51   35.30
  -1   5   1  856.41   33.50
  -1  -5  -1  930.21   31.50
   1  -5  -1  887.31   33.50
  -1   5  -1  927.71   36.50
  -1  -5   1  882.31   27.90
  -1   5  -1  880.31   32.70
  -1  -5   1  920.71   35.70
   1   5   1  851.31   31.40
  -1  -5   1  850.51   34.00
  -1   5  -1  937.91   34.40
   1  -5  -1  916.91   34.90
  -3  -5  -1  628.34   26.60
  -3   5   1  631.54   22.70
   3  -5   1  567.34   26.20
  -3  -5  -1  584.14   20.30
  -3   5   1  595.54   28.30
   3   5  -1  589.84   25.70
  -3   5  -1  516.95   33.40
  -3   5  -1  594.74   30.50
   3  -5  -1  611.74   28.80
  -3  -5   1  636.54   30.30
  -3   5  -1  557.04   21.10
   3  -5  -1  597.84   31.90
  -3  -5   1  612.54   19.90
  -5   5   1  409.06   14.20
  -5   5   1  407.66   29.70
  -5  -5  -1  383.86   16.20
   5  -5  -1  381.66   37.00
  -5   5  -1  409.36   16.90
  -5  -5   1  405.06   15.50
  -5   5  -1  429.76   31.30
   0   6   1 2559.44   81.59
   0  -6   1 2633.44   84.69
   0  -6  -1 2679.93   75.19
   0  -6  -1 2562.14   79.59
   0  -6   1 2335.47   78.29
   0   6  -1 2472.45   77.39
   0  -6  -1 2498.55   83.19
   0   6   1 2447.16   82.39
   0   6  -1 2634.14   83.29
  -2  -6  -1 1933.61   60.19
  -2  -6  -1 1839.72   55.19
  -2  -6  -1 1887.11   59.79
   2   6  -1 1849.21   61.69
   2  -6   1 1819.42   67.69
   2  -6   1 1742.53   63.69
  -2   6   1 1745.03   60.39
  -2   6   1 1824.42   63.89
   2   6   1 1826.12   57.79
   2  -6  -1 1800.12   64.79
  -2   6  -1 1721.43   67.39
   2  -6  -1 1784.42   64.39
  -2  -6   1 1835.12   55.09
  -2   6  -1 1787.12   63.79
  -2  -6   1 1826.32   62.69
  -2  -6   1 1853.61   64.89
  -4  -6  -1  817.12   27.70
  -4   6   1  766.02   38.80
  -4  -6  -1  831.02   35.70
  -4   6   1  813.62   39.40
   4  -6  -1  856.21   38.50
  -4   6  -1  828.52   28.80
   4  -6  -1  770.42   43.60
  -4   6  -1  846.82   41.10
  -4  -6   1  802.42   27.20
   1  -7   1 1743.43   64.49
   1  -7   1 1722.43   63.19
   1   7  -1 1826.82   62.49
   1  -7   1 1748.23   63.69
  -1  -7  -1 1787.52   58.29
  -1  -7  -1 1773.62   54.29
  -1  -7  -1 1782.62   63.69
  -1   7   1 1786.32   62.89
  -1   7   1 1707.73   62.19
  -1   7  -1 1788.32   61.09
   1   7   1 1795.72   60.59
  -1  -7   1 1779.92   63.49
   1  -7  -1 1805.72   64.09
  -1  -7   1 1825.22   64.89
  -1   7  -1 1784.02   62.69
  -1   7  -1 1881.61   66.09
   1  -7  -1 1888.41   62.09
  -1  -7   1 1829.92   54.69
  -3  -7  -1 1020.90   38.70
   3  -7   1 1045.60   42.90
  -3  -7  -1 1032.90   33.20
   3   7  -1 1031.40   39.90
  -3   7   1 1020.10   44.30
   3  -7   1 1004.50   49.30
  -3   7  -1 1069.49   45.00
  -3  -7   1 1014.60   44.80
  -3   7  -1 1003.90   51.29
   3  -7  -1 1047.60   44.60
   3  -7  -1  969.80   46.00
  -3  -7   1  992.10   33.00
  -5   7   1  429.66   16.40
  -5  -7  -1  420.36   17.70
  -5   7   1  459.65   31.50
  -5   7  -1  434.26   18.80
  -5   7  -1  472.25   34.40
  -5  -7   1  422.56   17.30
   5  -7  -1  427.86   38.20
   0  -8   1 1772.32   65.69
   0  -8   1 1638.24   60.09
   0  -8  -1 1865.21   60.89
   0  -8  -1 1958.00   67.49
   0   8   1 1884.81   64.49
   0   8   1 1662.93   67.79
   0   8  -1 1946.41   66.59
   0  -8  -1 1780.42   55.09
   0  -8   1 1859.51   67.09
  -2  -8  -1 1503.75   55.99
   2  -8   1 1470.35   57.99
   2   8  -1 1491.55   54.99
  -2  -8  -1 1491.35   46.90
   2  -8   1 1552.34   61.59
  -2  -8  -1 1570.84   51.79
  -2   8   1 1436.56   57.39
   2  -8  -1 1508.25   57.89
  -2  -8   1 1531.35   58.89
  -2   8  -1 1509.25   56.99
   2   8   1 1474.45   52.09
  -2  -8   1 1515.75   47.10
  -2   8  -1 1508.15   63.19
   2  -8  -1 1531.75   58.39
  -2  -8   1 1546.85   57.39
  -4   8   1  831.02   42.70
  -4   8   1  931.31   45.60
  -4  -8  -1  894.31   30.80
  -4  -8   1  931.91   30.80
   4  -8  -1  930.31   43.40
  -4   8  -1  925.81   44.90
  -4   8  -1  897.11   32.40
   4  -8  -1  870.81   48.20
   1   9  -1  705.63   34.00
   1  -9   1  707.13   34.20
  -1  -9  -1  706.93   24.00
  -1  -9  -1  708.83   35.90
  -1  -9  -1  738.03   28.70
  -1   9   1  693.43   34.20
   1  -9   1  697.63   35.30
   1  -9  -1  720.13   35.00
  -1  -9   1  711.23   35.80
  -1  -9   1  737.33   35.30
  -1   9  -1  670.53   30.70
  -1   9  -1  738.93   38.20
   1  -9  -1  717.83   31.90
  -1  -9   1  701.33   24.30
   1   9   1  716.63   33.10
   3  -9   1  497.55   29.40
   3  -9   1  455.15   34.10
   3   9  -1  520.65   29.10
  -3   9   1  485.45   30.90
  -3  -9  -1  480.25   18.40
   3  -9  -1  480.25   31.90
  -3   9  -1  465.25   37.90
  -3   9  -1  486.15   29.20
  -3  -9   1  454.55   18.40
   3  -9  -1  494.25   29.60
  -5  -9  -1  258.47   13.90
  -5   9   1  308.27   28.30
  -5   9  -1  247.88   28.70
  -5   9  -1  287.17   15.70
  -5  -9   1  256.27   13.80
   5  -9  -1  248.88   35.40
   0 -10   1   32.60   13.10
   0 -10  -1   25.40    7.50
   0 -10  -1   19.20    9.10
   0  10   1    3.60    9.50
   0 -10   1   34.20   10.90
   0  10  -1   16.70   14.10
   2 -10   1   17.40   13.10
  -2  10   1   11.10   11.20
   2  10  -1   20.20   10.10
  -2 -10  -1   22.30    4.40
  -2 -10  -1   16.50    6.30
   2 -10   1   21.40    9.60
  -2  10  -1   20.40    8.20
  -2 -10   1   12.50   10.10
  -2 -10   1   22.70   13.40
  -2 -10   1    9.30    3.50
  -2  10  -1   13.60   17.70
   2 -10  -1   10.20    7.60
   2 -10  -1   23.00   10.40
  -4  10   1   22.00   10.50
  -4  10   1   45.70   16.50
  -4 -10  -1   10.40    4.50
   4 -10  -1   15.90   15.00
  -4  10  -1   24.80   13.00
  -4 -10   1   18.70    4.70
   4 -10  -1   10.70    9.00
  -1 -11  -1 2823.52   97.99
  -1  11   1 2559.04   94.49
   1 -11   1 2590.14   92.19
   1  11  -1 2677.23   94.29
   1 -11   1 2666.83   96.19
  -1 -11  -1 2587.14   86.09
  -1 -11   1 2674.43   96.59
   1 -11  -1 2630.94   90.59
   1  11   1 2740.93   92.59
  -1 -11   1 2553.14   94.89
  -1  11  -1 2450.55   88.39
  -1  11  -1 2690.33   98.09
   1 -11  -1 2703.53   96.19
  -3  11   1 1685.33   71.79
   3 -11   1 1668.53   74.69
  -3 -11  -1 1698.43   54.79
   3 -11   1 1778.62   70.29
  -3 -11   1 1717.83   55.09
  -3  11  -1 1786.52   69.29
   3 -11  -1 1672.93   72.09
  -3  11  -1 1754.32   78.39
   3 -11  -1 1732.53   70.39
   0 -12  -1  177.58   21.20
   0  12  -1  160.58   23.50
   0  12   1  155.18   22.20
   0 -12  -1  181.58   16.00
   0 -12   1  172.18   21.20
   2  12  -1  182.88   20.80
   2 -12   1  183.08   24.00
   2 -12   1  178.58   21.40
  -2  12   1  164.98   24.70
  -2  12  -1  222.68   19.20
   2 -12  -1  169.28   20.40
  -2 -12   1  180.68   24.40
   2 -12  -1  160.28   20.10
  -2 -12   1  176.58   22.40
  -2 -12   1  163.38   10.30
  -2  12  -1  166.58   31.30
  -4  12   1  205.08   22.60
  -4 -12  -1  154.58   11.30
  -4  12   1  167.48   27.50
   4 -12  -1  147.39   23.90
   4 -12  -1  109.99   23.70
  -4 -12   1  160.48   11.50
  -4  12  -1  191.68   24.20
  -1 -13  -1  227.98   23.80
  -1  13   1  196.28   27.10
   1  13  -1  192.68   25.20
   1 -13   1  186.68   22.90
  -1 -13   1  184.98   23.30
   1 -13  -1  174.98   19.80
   1  13   1  132.19   22.30
   1 -13  -1  199.78   22.40
  -1  13  -1  177.28   28.80
  -3  13   1   78.09   22.80
   3 -13   1  103.99   18.30
   3 -13   1   67.59   20.70
   3 -13  -1   93.19   17.60
   3 -13  -1   88.39   20.50
  -3  13  -1   32.50   27.70
  -3 -13   1  103.39    9.10
   0  14  -1 1755.32   77.09
   0  14   1 1782.72   76.49
   0 -14   1 1817.42   76.49
   0 -14  -1 1876.11   77.29
   2 -14   1 1453.55   65.09
  -2  14   1 1389.96   67.49
   2  14  -1 1406.76   61.49
  -2  14  -1 1383.96   71.49
   2 -14  -1 1333.57   61.59
   2 -14  -1 1464.25   64.49
  -2 -14   1 1350.26   64.09
   1 -15   1  276.87   28.30
  -1 -15  -1  302.37   29.60
  -1  15   1  242.48   34.60
   1  15  -1  269.37   33.50
   1 -15  -1  251.37   24.30
   1 -15  -1  264.97   27.00
   1  15   1  249.58   32.40
  -1  15  -1  268.87   36.20
  -1 -15   1  238.98   27.20
  -3  15   1  247.98   53.29
  -3 -15   1  235.28   13.80
  -3  15  -1  205.38   40.90
   3 -15  -1  188.78   28.70
   0  16   1   70.49   25.80
   0 -16  -1   88.89   17.80
   0 -16   1   87.49   18.70
   0  16  -1   98.79   29.50
  -2  16   1   32.10   26.20
   2  16  -1  105.99   24.90
  -2  16  -1   34.70   28.70
   2 -16  -1   95.49   20.30
  -1  17   1  338.17   48.00
   1  17  -1  408.36   40.30
  -1  17  -1  263.97   58.99
   0   0  -2 9593.64  276.37
   0   0  -2 9874.01  279.77
   0   0   2 9522.25  282.67
   0   0   2 9999.00  280.97
   0   0  -2 8885.41  280.57
   0   0  -2 9419.16  280.87
   2   0  -2 6765.62  196.28
   2   0   2 6163.78  191.88
  -2   0   2 6768.42  190.88
  -2   0  -2 6732.23  196.88
   2   0  -2 6460.25  197.98
  -2   0  -2 6767.92  190.68
   2   0  -2 6464.85  197.08
  -2   0  -2 6233.78  190.78
  -2   0   2 6719.93  200.48
  -2   0   2 6190.38  188.68
   2   0   2 6472.85  196.28
  -4   0   2 2698.63   96.09
  -4   0   2 3033.60  103.19
   4   0  -2 2901.11   98.09
   4   0  -2 2904.71  101.89
  -4   0  -2 3019.20   89.39
   4   0  -2 2954.50   99.29
  -4   0  -2 3118.79  102.59
  -1  -1  -2   28.90    3.10
   1   1  -2   22.80    6.40
  -1   1   2   26.40    6.80
   1   1  -2   26.40    5.60
  -1   1   2   28.40    2.50
  -1  -1  -2   30.20    5.70
  -1  -1  -2   33.20    5.00
  -1   1   2   37.70    5.60
   1   1  -2   34.00    4.90
   1  -1   2   47.90    8.40
  -1   1  -2   31.60    5.90
  -1   1  -2   24.60    5.30
   1   1   2   34.80    6.90
  -1  -1   2   25.80    2.60
  -1   1  -2   20.70    2.90
   1  -1  -2   25.70    6.50
   1  -1  -2   24.90    5.20
   1  -1  -2   26.00    5.50
   1   1   2   27.00    5.10
  -1  -1   2   25.80    5.30
  -1  -1   2   23.80    6.80
  -3  -1  -2   51.39   10.80
   3   1  -2   35.40    8.00
   3   1  -2   39.20    9.00
  -3  -1  -2   48.90    5.10
   3   1  -2   37.00    8.60
  -3   1   2   40.50    9.80
  -3   1  -2   39.10    9.80
   3  -1  -2   41.70    8.40
   3  -1  -2   37.80   10.00
  -3  -1   2   44.30   10.70
  -3   1  -2   38.70    4.70
   3  -1  -2   43.70    9.80
  -5  -1  -2   47.10    6.10
  -5  -1  -2   23.00   14.80
  -5   1  -2   56.09    6.60
  -5   1  -2   39.10   16.00
   0   2   2    2.80    4.40
   0  -2  -2    1.40    3.60
   0  -2  -2   -0.40    2.70
   0  -2   2   -1.20    5.00
   0  -2   2    5.00    5.00
   0   2  -2    2.20    2.90
   0   2  -2    3.20    1.80
   0  -2  -2   -0.60    1.20
   0   2  -2   -5.30    4.20
  -2   2   2    3.60    3.10
   2  -2   2    0.20    4.20
   2  -2   2    7.20    6.50
  -2   2   2    1.30    1.00
  -2  -2  -2    0.00    2.00
   2   2  -2   13.40    4.50
   2   2  -2    0.00    4.90
  -2  -2  -2    4.10    5.00
  -2   2  -2    1.50    2.50
  -2  -2   2    1.60    4.70
   2  -2  -2   -3.10    3.60
  -2   2  -2    3.00    5.20
  -2   2  -2    3.50    4.50
   2  -2  -2    5.60    5.60
  -2  -2   2    0.20    5.70
  -2   2  -2   -0.50    4.80
   2  -2  -2   -1.30    5.00
   2   2   2    2.10    5.20
   2   2   2   -4.10    2.80
  -4   2   2   24.10    7.40
  -4  -2  -2   -1.00    3.20
   4   2  -2    7.10    6.40
  -4   2   2   20.70    9.30
  -4   2   2   14.20    7.20
  -4  -2  -2    3.70    9.20
  -4   2  -2    8.20   10.40
   4  -2  -2   12.30   11.20
   4  -2  -2    5.20    6.60
  -4   2  -2    2.70    3.80
  -4  -2   2    2.30    8.90
   4  -2  -2    5.30    8.40
   1   3  -2 4887.71  152.78
   1   3  -2 5263.87  147.09
  -1  -3  -2 4981.40  148.89
  -1   3   2 4858.41  145.59
   1  -3   2 4922.01  153.28
  -1  -3  -2 4842.12  148.49
  -1  -3  -2 5216.98  146.49
   1  -3   2 5119.69  152.98
  -1  -3  -2 5142.49  151.38
  -1   3  -2 4832.02  150.08
  -1   3  -2 4882.81  151.68
  -1  -3   2 5117.09  151.28
   1  -3  -2 5152.18  152.78
   1   3   2 4909.61  148.49
  -1  -3   2 4917.11  155.38
   1  -3  -2 5030.90  151.98
  -1   3  -2 5027.50  147.19
   1  -3  -2 4959.30  153.18
  -3   3   2 2778.02   83.09
  -3  -3  -2 2961.10   94.49
  -3   3   2 2842.52   93.89
  -3  -3  -2 2896.11   85.89
   3   3  -2 2808.62   93.69
   3  -3  -2 2735.93   94.19
  -3   3  -2 2874.21   86.49
  -3   3  -2 2882.81   96.29
   3  -3  -2 2834.32   97.39
  -3  -3   2 2882.21   97.99
   3  -3  -2 2867.81   95.99
  -5   3   2 1218.88   53.99
  -5  -3  -2 1308.07   42.40
  -5  -3  -2 1274.27   55.89
  -5   3  -2 1319.97   42.80
   5  -3  -2 1252.27   61.79
  -5   3  -2 1279.27   60.09
   0   4   2 1491.65   49.10
   0  -4   2 1419.66   52.79
   0   4  -2 1419.76   50.99
   0   4  -2 1496.85   45.70
   0  -4  -2 1450.15   44.00
   0  -4  -2 1433.96   49.60
   0  -4  -2 1529.05   49.60
   0   4  -2 1404.76   44.90
   0  -4  -2 1464.95   49.10
   0  -4   2 1482.95   50.89
   2   4  -2 1074.39   42.20
   2  -4   2 1067.09   44.00
  -2   4   2 1094.99   38.50
  -2   4   2 1113.69   42.20
  -2   4   2 1062.29   33.50
  -2  -4  -2 1115.69   40.90
  -2  -4  -2 1123.59   35.10
  -2  -4   2 1129.19   45.60
  -2   4  -2 1093.99   36.10
   2  -4  -2 1139.29   43.80
   2  -4  -2 1114.59   42.40
   2   4   2 1150.88   41.50
  -2  -4   2 1094.39   40.30
   2  -4  -2 1123.09   43.50
  -2   4  -2 1106.89   41.90
  -2   4  -2 1108.69   42.10
  -4  -4  -2  651.83   33.00
  -4  -4  -2  680.13   23.30
   4   4  -2  595.64   32.80
  -4   4   2  649.04   32.30
   4  -4  -2  613.14   33.50
  -4   4  -2  649.04   36.10
  -4   4  -2  607.74   23.60
   4  -4  -2  600.04   32.60
   4  -4  -2  616.64   36.80
  -1   5   2  175.78   13.10
  -1   5   2  184.48   13.50
   1  -5   2  200.48   15.60
   1   5  -2  194.48   14.90
   1  -5   2  175.38   15.90
  -1  -5  -2  192.08   11.40
  -1  -5  -2  189.68    8.10
  -1  -5  -2  181.98   12.40
  -1   5  -2  188.48   11.60
  -1   5  -2  199.48   15.70
   1   5   2  186.28   11.20
  -1   5  -2  195.38    9.60
  -1  -5   2  178.08   14.60
   1  -5  -2  192.88   13.30
  -1  -5   2  195.98   18.10
   1  -5  -2  189.98   14.00
   1  -5  -2  190.58   13.80
  -3  -5  -2  104.69   13.20
  -3  -5  -2  109.79    7.30
  -3   5   2  111.59   13.60
   3   5  -2  125.89   14.20
  -3   5   2  126.89   14.50
  -3  -5   2   98.39   16.30
   3  -5  -2  100.09   13.80
  -3   5  -2  118.79   16.20
  -3  -5   2  122.79   12.80
  -3   5  -2  114.89    8.90
   3  -5  -2  106.19   15.70
   3  -5  -2   97.79   14.30
  -5   5   2   56.19   12.80
  -5  -5  -2   18.30   12.80
  -5   5  -2   48.50    7.30
  -5   5  -2   47.00   18.50
   5  -5  -2   36.10   17.50
   0   6  -2 1029.60   33.70
   0  -6  -2 1069.59   40.30
   0  -6  -2 1108.99   39.20
   0  -6   2 1046.70   43.50
   0   6  -2 1040.90   41.80
   0  -6  -2  998.00   33.40
   0   6   2 1040.70   39.00
   0  -6   2 1053.79   41.90
   2  -6   2  810.32   37.00
  -2  -6  -2  825.12   33.90
  -2  -6  -2  893.01   28.30
   2   6  -2  839.82   36.20
  -2   6   2  849.72   36.70
   2  -6  -2  846.92   36.60
  -2   6  -2  865.91   40.50
  -2   6  -2  803.22   29.50
  -2  -6   2  884.31   36.60
   2  -6  -2  847.52   37.80
   2  -6  -2  872.71   37.70
  -2   6  -2  892.71   37.20
  -2  -6   2  888.01   40.80
  -4   6   2  599.04   33.50
  -4  -6  -2  574.74   21.80
  -4  -6  -2  557.84   31.20
  -4   6  -2  549.95   23.10
  -4   6  -2  626.94   36.70
   4  -6  -2  588.74   33.70
   4  -6  -2  562.84   37.00
   1  -7   2 3547.65  120.89
   1   7  -2 3652.33  119.19
   1  -7   2 3632.74  119.89
  -1  -7  -2 3859.21  116.29
  -1  -7  -2 3754.82  115.79
  -1   7   2 3647.14  118.29
  -1  -7  -2 3683.03  109.09
   1   7   2 3576.74  115.19
  -1   7  -2 3799.22  121.49
   1  -7  -2 3663.53  117.59
   1  -7  -2 3799.32  120.69
  -1  -7   2 3825.62  123.09
  -1   7  -2 3529.85  113.99
  -1  -7   2 3555.44  118.99
   3   7  -2 2248.28   79.29
  -3   7   2 2223.28   81.69
  -3  -7  -2 2324.87   78.09
  -3  -7  -2 2330.77   69.89
   3  -7   2 2109.19   79.39
  -3   7  -2 2279.17   71.59
  -3   7  -2 2306.27   84.09
  -3  -7   2 2319.17   78.29
  -3  -7   2 2281.67   85.49
  -3   7  -2 2218.08   86.89
   3  -7  -2 2203.98   84.09
   3  -7  -2 2371.06   83.79
  -5   7   2  996.80   49.90
  -5  -7  -2 1015.40   35.50
  -5   7  -2 1059.59   55.39
  -5   7  -2 1047.10   36.90
   5  -7  -2  973.80   56.89
   0  -8  -2  347.57   19.30
   0   8  -2  332.17   24.90
   0  -8  -2  360.86   22.80
   0   8   2  354.06   20.70
   0  -8   2  322.27   23.70
   0  -8   2  339.87   25.40
   2  -8   2  241.98   20.90
  -2  -8  -2  253.27   11.40
  -2   8   2  241.08   19.70
   2   8  -2  263.97   19.90
  -2  -8  -2  248.18   17.50
   2  -8  -2  270.97   21.50
  -2  -8   2  232.68   20.80
   2  -8  -2  252.37   20.50
  -2   8  -2  237.28   20.30
  -2  -8   2  230.88   24.40
  -2   8  -2  219.08   26.90
  -4  -8  -2  129.69   16.80
  -4  -8  -2   83.49    7.90
  -4   8  -2   79.99   17.90
   4  -8  -2  110.39   22.60
  -4   8  -2   81.49    8.90
   4  -8  -2   72.89   14.00
  -1  -9  -2  167.98   14.40
  -1   9   2  152.18   16.40
   1  -9   2  163.58   19.90
   1   9  -2  147.29   18.10
  -1  -9  -2  167.98   16.20
  -1  -9   2  148.09   20.30
   1  -9  -2  145.59   17.20
   1  -9  -2  163.58   16.30
  -1   9  -2  146.89   13.30
  -1  -9   2  156.78   20.00
  -1   9  -2  169.48   22.90
   1   9   2  147.09   15.60
   3  -9   2  159.08   19.40
  -3   9   2  164.58   21.80
  -3  -9  -2  140.79   15.70
  -3  -9  -2  156.18    9.70
   3   9  -2  184.18   17.50
   3  -9  -2  117.79   18.70
  -3  -9   2  180.68   20.30
   3  -9  -2  158.98   19.10
  -3  -9   2  112.59   19.90
  -3   9  -2  108.69   26.90
  -3   9  -2  122.09   19.30
  -3   9  -2  155.58   12.00
  -5   9   2  456.45   36.90
   0 -10  -2 3204.58  111.49
   0 -10   2 3125.49  111.69
   0  10  -2 3058.49  109.89
   0 -10  -2 3262.57  104.49
   0  10   2 3172.68  107.29
  -2  10   2 2435.86   91.49
   2 -10   2 2577.34   93.49
  -2 -10  -2 2650.43   85.69
   2  10  -2 2641.14   90.99
   2 -10  -2 2440.86   90.39
  -2  10  -2 2271.67   89.49
  -2 -10   2 2595.94   95.79
  -2  10  -2 2425.26  100.49
   2 -10  -2 2593.34   93.79
  -2 -10   2 2613.84   91.99
  -4  10   2 1455.75   64.89
  -4 -10  -2 1409.86   48.00
   4 -10  -2 1523.45   65.39
   4 -10  -2 1454.95   69.69
  -4  10  -2 1397.66   50.19
  -4  10  -2 1487.65   66.79
  -1  11   2   11.60   11.10
   1 -11   2   -5.10    9.60
  -1 -11  -2    7.10    7.50
  -1 -11  -2    4.00    8.80
   1  11  -2  -10.40   10.80
   1  11   2   -6.80    9.90
   1 -11  -2    0.10    7.40
  -1  11  -2   -5.30   17.40
   1 -11  -2    0.20    8.10
  -1 -11   2   16.60   14.40
  -1 -11   2    7.40   12.00
  -3  11   2   19.70   14.10
   3  11  -2   16.30    9.60
   3 -11   2   -4.60    9.00
   3 -11  -2    1.90    8.80
  -3  11  -2  -51.69   24.10
  -3  11  -2   17.70   14.00
   3 -11  -2    0.80   11.50
   0 -12  -2  251.67   27.30
   0  12   2  219.88   25.10
   0 -12   2  222.28   26.00
   0 -12  -2  228.78   19.40
   0  12  -2  220.38   27.30
   2 -12   2  199.08   23.80
  -2  12   2  212.28   25.50
  -2 -12  -2  217.98   17.60
   2  12  -2  228.28   23.30
   2 -12  -2  193.78   21.50
   2 -12  -2  202.48   22.90
  -2 -12   2  152.38   23.00
  -2 -12   2  178.88   27.50
  -2  12  -2  167.58   33.00
  -4  12   2  162.98   27.00
  -4  12  -2  111.49   20.40
  -4  12  -2  133.69   12.70
   1 -13   2 1010.40   53.39
  -1 -13  -2 1147.09   46.10
   1  13  -2 1070.79   53.09
  -1  13   2 1114.99   53.99
   1 -13  -2 1089.29   55.19
  -1  13  -2  991.30   57.69
  -1 -13   2 1084.69   56.79
   1  13   2  983.40   51.69
   1 -13  -2 1101.39   48.80
   3 -13   2  827.62   45.60
  -3  13   2  863.71   50.19
  -3  13  -2  689.03   58.19
   3 -13  -2  741.53   45.50
   0  14  -2  330.57   37.50
   0 -14   2  391.86   33.60
   0  14   2  347.07   32.60
   0 -14  -2  341.27   25.20
   0 -14  -2  383.66   34.90
   2  14  -2  341.47   31.40
   2 -14   2  328.47   30.60
  -2  14   2  309.87   32.80
  -2 -14   2  270.57   31.30
   2 -14  -2  325.57   29.60
   2 -14  -2  311.87   27.90
  -2  14  -2  290.07   41.90
  -1  15   2  392.26   36.90
   1  15  -2  380.46   35.00
   1 -15   2  363.96   35.10
   1 -15  -2  344.47   28.90
  -1  15  -2  346.77   44.20
  -1 -15   2  345.47   34.20
   1 -15  -2  400.36   34.40
   0  16  -2  214.78   32.90
   0  16   2  242.08   34.60
   0 -16  -2  299.77   31.60
   2  16  -2  335.47   33.90
   0   0   3    6.40    6.10
   0   0  -3    2.20    5.30
   0   0  -3    6.60    4.30
   0   0   3    1.20    5.80
  -2   0  -3    0.20    3.00
  -2   0  -3    7.00    6.80
   2   0  -3    1.60    6.80
   2   0  -3    6.70    5.50
   2   0  -3   -2.60    5.00
  -2   0   3    1.30    5.30
  -2   0   3    2.20    7.10
  -4   0  -3    1.10   12.00
  -4   0   3    8.30   10.70
  -4   0  -3    7.70    4.70
   4   0  -3    3.30    8.70
   1  -1   3 2549.44   84.39
  -1  -1  -3 2458.65   76.69
  -1   1   3 2530.95   87.59
   1   1  -3 2591.84   80.69
   1  -1   3 2557.14   84.99
  -1   1   3 2542.25   81.29
   1   1  -3 2441.36   84.49
  -1  -1  -3 2527.35   81.29
  -1  -1  -3 2550.54   82.69
   1  -1  -3 2581.64   84.79
  -1   1  -3 2589.24   82.39
  -1   1  -3 2489.75   76.89
  -1   1  -3 2556.04   82.59
  -1  -1   3 2609.34   88.39
  -1  -1   3 2627.74   82.19
   1  -1  -3 2627.84   82.49
   1  -1  -3 2555.84   85.49
  -3  -1  -3 1633.94   50.99
  -3   1   3 1580.94   48.70
   3   1  -3 1593.64   60.99
  -3   1   3 1601.94   65.09
  -3  -1  -3 1590.54   60.39
  -3   1  -3 1570.14   60.49
   3  -1  -3 1600.84   60.79
   3  -1  -3 1569.54   62.09
   3  -1  -3 1628.24   60.39
  -3   1  -3 1572.34   50.99
  -3  -1   3 1663.33   65.89
  -3  -1   3 1552.34   50.49
  -5  -1  -3  734.03   43.50
  -5  -1  -3  779.62   29.00
  -5   1  -3  795.32   29.20
  -5   1  -3  729.93   45.50
   0   2  -3  906.81   37.40
   0  -2   3  956.90   40.70
   0  -2  -3  961.40   36.80
   0   2   3  978.00   36.50
   0  -2   3  976.50   37.60
   0  -2  -3  962.70   36.00
   0   2  -3  954.60   34.00
   0   2   3  944.71   38.70
   0  -2  -3  913.71   36.50
  -2  -2  -3  807.42   27.00
   2   2  -3  796.42   35.30
  -2   2   3  796.82   29.30
  -2  -2  -3  820.52   34.60
   2  -2   3  739.03   33.70
  -2   2   3  798.02   38.70
  -2  -2   3  786.82   31.10
  -2  -2   3  794.22   38.90
  -2   2  -3  797.02   34.20
   2  -2  -3  783.32   36.00
  -2   2  -3  788.22   31.20
   2  -2  -3  794.12   35.30
  -2   2  -3  802.72   27.50
   2  -2  -3  788.72   34.10
  -4  -2  -3  549.05   21.80
  -4  -2  -3  513.85   33.50
   4   2  -3  537.35   30.70
  -4   2   3  604.34   30.40
  -4   2   3  544.55   35.00
   4  -2  -3  557.14   32.00
  -4   2  -3  539.55   22.10
  -4   2  -3  563.94   34.50
  -4  -2   3  530.45   35.30
   4  -2  -3  527.65   32.30
  -1  -3  -3 1099.19   38.70
  -1  -3  -3 1092.69   40.90
  -1  -3  -3 1022.10   38.50
   1   3  -3 1057.69   42.90
   1  -3   3 1060.49   42.70
  -1   3   3 1145.29   39.50
   1   3  -3 1055.59   36.30
   1  -3   3 1091.39   44.20
   1  -3  -3 1109.39   43.40
  -1  -3   3 1063.99   40.90
  -1   3  -3 1057.79   35.10
  -1   3  -3 1050.19   41.60
  -1   3  -3 1063.49   39.10
   1   3   3 1089.99   40.90
   1  -3  -3 1109.99   42.50
   1  -3  -3 1098.79   41.20
  -1  -3   3 1034.60   45.80
   3   3  -3  599.94   32.00
  -3   3   3  638.54   36.50
  -3  -3  -3  610.14   32.10
  -3  -3  -3  609.54   22.60
  -3   3   3  616.04   21.30
  -3   3   3  631.54   30.80
  -3   3  -3  639.74   23.70
  -3  -3   3  555.54   25.00
   3  -3  -3  595.24   32.70
  -3  -3   3  614.44   37.30
   3  -3  -3  601.84   32.00
  -3   3  -3  600.84   32.30
   3  -3  -3  638.54   33.60
  -5  -3  -3  224.18   13.40
  -5  -3  -3  220.08   27.80
   5  -3  -3  147.09   31.10
  -5   3  -3  183.98   27.20
  -5   3  -3  233.38   13.90
   0   4   3 3207.88  105.29
   0   4  -3 3243.38  108.59
   0   4  -3 3400.26  102.29
   0  -4   3 3268.27  107.89
   0   4   3 3510.95  106.79
   0  -4  -3 3347.67  106.49
   0  -4  -3 3378.96  106.79
   0  -4   3 3396.06  112.09
   0  -4  -3 3351.36  107.29
  -2  -4  -3 2575.84   84.99
  -2   4   3 2594.34   79.79
  -2   4   3 2461.75   85.29
  -2  -4  -3 2453.35   76.49
   2   4  -3 2465.25   86.59
  -2   4  -3 2530.55   84.49
  -2  -4   3 2463.85   82.89
   2  -4  -3 2452.75   86.29
   2  -4  -3 2499.75   86.29
  -2   4  -3 2546.95   77.69
   2  -4  -3 2617.04   88.89
  -2  -4   3 2566.54   91.79
  -2   4  -3 2442.56   83.59
  -4  -4  -3 1284.67   55.99
  -4   4   3 1310.17   61.29
  -4  -4  -3 1269.57   43.50
   4   4  -3 1342.97   55.19
  -4   4   3 1294.07   54.09
   4  -4  -3 1311.27   56.19
  -4  -4   3 1258.97   60.19
   4  -4  -3 1294.77   59.19
  -4   4  -3 1331.57   60.09
  -4   4  -3 1347.17   44.70
   4  -4  -3 1313.07   57.99
   1  -5   3  556.34   28.90
   1  -5   3  525.05   30.10
   1   5  -3  542.65   28.60
  -1  -5  -3  547.95   24.20
  -1  -5  -3  540.25   26.20
  -1  -5  -3  561.64   24.00
  -1   5   3  530.25   26.20
   1  -5  -3  526.65   26.70
  -1   5  -3  514.95   27.40
  -1   5  -3  525.35   23.50
  -1  -5   3  576.74   32.50
   1  -5  -3  551.44   27.40
  -1  -5   3  509.15   27.10
   1   5   3  522.45   23.20
   1  -5  -3  535.65   27.70
  -3   5   3  464.25   27.20
  -3  -5  -3  445.06   26.70
   3   5  -3  452.55   27.90
  -3  -5  -3  430.46   18.10
  -3   5   3  462.15   18.70
  -3   5  -3  479.25   20.10
  -3   5  -3  428.66   28.90
   3  -5  -3  472.65   29.60
  -3  -5   3  448.06   24.00
  -3  -5   3  442.66   34.60
   3  -5  -3  447.56   28.90
   3  -5  -3  464.15   28.40
  -5  -5  -3  293.17   16.00
  -5  -5  -3  297.17   27.90
  -5   5   3  367.76   25.80
  -5   5  -3  333.07   17.50
   5  -5  -3  277.87   33.60
   0  -6   3 1441.36   56.19
   0  -6   3 1484.25   60.29
   0   6   3 1485.05   53.59
   0  -6  -3 1471.55   53.79
   0  -6  -3 1517.65   55.29
   0   6  -3 1475.85   57.19
   0  -6  -3 1494.35   54.39
   2  -6   3 1046.50   47.60
  -2   6   3 1104.49   46.70
   2   6  -3 1106.09   47.60
  -2  -6  -3 1159.28   45.70
   2  -6  -3 1137.39   47.60
  -2  -6   3 1071.19   45.50
   2  -6  -3 1159.78   49.20
  -2  -6   3 1179.68   53.49
   2  -6  -3 1120.09   47.50
  -2   6  -3 1144.99   48.10
  -2   6  -3 1152.38   45.60
  -2   6  -3 1154.78   39.00
  -4  -6  -3  592.14   23.50
   4   6  -3  631.54   34.60
  -4   6   3  635.14   34.20
  -4  -6  -3  581.74   34.80
   4  -6  -3  554.14   39.00
  -4  -6   3  542.75   40.00
   4  -6  -3  620.74   38.00
  -4   6  -3  579.04   39.60
  -4   6  -3  580.14   24.90
  -1   7   3 1077.69   44.70
   1  -7   3 1073.29   49.50
  -1  -7  -3 1094.19   43.60
  -1  -7  -3 1093.39   42.30
   1   7  -3 1057.39   46.70
  -1   7  -3 1067.79   47.30
  -1   7  -3 1043.80   39.50
   1  -7  -3 1189.98   48.10
  -1  -7   3 1140.99   47.00
   1   7   3 1005.10   41.00
   1  -7  -3 1096.89   45.20
   1  -7  -3 1104.79   45.20
  -1  -7   3 1095.29   51.49
  -3  -7  -3  665.83   34.40
  -3   7   3  715.23   37.20
   3   7  -3  733.03   37.80
  -3   7  -3  681.73   39.00
  -3   7  -3  691.73   27.90
  -3  -7   3  741.33   45.70
   3  -7  -3  723.93   39.80
   3  -7  -3  713.33   39.40
   0   8   3 1244.48   48.80
   0   8  -3 1196.88   52.09
   0  -8  -3 1237.88   48.70
   0  -8   3 1231.38   56.89
   0  -8  -3 1281.57   50.39
   0  -8   3 1152.08   51.19
   2  -8   3  967.50   47.70
  -2   8   3 1015.30   46.40
   2   8  -3 1013.00   46.90
  -2  -8  -3 1112.69   44.80
   2  -8  -3 1087.29   49.10
  -2   8  -3 1110.99   51.19
  -2   8  -3 1077.29   44.80
   2  -8  -3 1001.20   46.40
  -2  -8   3 1028.60   52.59
  -2  -8   3  997.70   45.80
  -4  -8  -3  660.03   37.70
  -4   8   3  808.82   40.70
   4  -8  -3  682.73   44.10
  -4   8  -3  683.63   47.70
  -4   8  -3  713.33   29.30
   4  -8  -3  700.53   41.80
  -1   9   3  500.65   29.00
  -1  -9  -3  500.25   27.10
   1  -9   3  453.45   33.30
   1   9  -3  498.25   31.10
   1   9   3  498.05   33.00
   1  -9  -3  477.45   30.50
  -1  -9   3  465.65   35.20
  -1  -9   3  460.85   30.90
  -1   9  -3  476.65   33.60
   1  -9  -3  506.15   28.90
  -3   9   3  384.26   29.40
  -3  -9  -3  347.57   25.30
   3   9  -3  387.56   27.60
  -3  -9   3  283.47   35.90
   3  -9  -3  367.36   30.20
   3  -9  -3  359.36   30.90
  -3   9  -3  335.97   30.60
   0 -10   3    7.70   13.40
   0 -10   3   12.40   14.90
   0 -10  -3   11.60    8.40
   0  10  -3    2.70   12.60
   0 -10  -3    5.40    8.00
   0  10   3   19.80   10.80
  -2 -10  -3   18.30   10.10
   2  10  -3   18.10   12.30
  -2  10   3   22.90   12.30
   2 -10   3   14.40   12.10
  -2 -10   3   15.20   16.30
  -2  10  -3    1.70   17.90
   2 -10  -3   13.60   10.40
   2 -10  -3   19.60   10.90
  -4 -10  -3   13.80   11.80
   4 -10  -3  -13.40   24.80
  -4  10  -3    2.70   18.00
  -1 -11  -3 1891.01   68.79
   1 -11   3 1705.93   75.49
  -1  11   3 1841.32   72.39
   1  11  -3 1816.82   74.39
   1 -11  -3 1768.12   70.09
  -1  11  -3 1774.92   77.99
   1 -11  -3 1845.12   76.49
  -1 -11   3 1725.63   77.59
  -1 -11   3 1778.12   73.89
  -3  11   3 1347.57   62.19
   3  11  -3 1408.16   60.29
  -3 -11  -3 1300.17   54.69
   3 -11  -3 1322.27   68.59
   3 -11  -3 1197.28   60.99
  -3 -11   3 1198.98   65.59
   0 -12   3  107.59   21.70
   0 -12  -3  164.88   18.00
   0 -12  -3  135.09   20.50
   0  12  -3  124.49   23.50
   0  12   3  114.99   18.40
   2 -12   3  109.39   19.60
  -2 -12  -3  154.38   18.50
   2  12  -3  140.09   21.50
  -2  12   3  141.69   22.80
  -2 -12   3   78.49   22.20
  -2  12  -3  131.39   34.60
   2 -12  -3  132.39   21.50
   2 -12  -3  131.19   20.50
  -1  13   3  141.39   22.10
   1  13  -3  100.29   21.50
  -1 -13  -3   86.49   14.40
   1 -13   3   71.59   18.70
   1 -13  -3  118.09   18.10
   1 -13  -3   99.49   19.00
  -1  13  -3  119.29   27.90
  -1 -13   3   64.69   21.50
   3  13  -3  188.78   22.50
   0 -14  -3 1197.28   64.39
   0 -14   3 1162.18   80.49
   0  14   3 1318.07   59.69
   0 -14  -3 1238.88   55.49
   0  14  -3 1237.18   63.59
   2  14  -3 1154.88   56.49
  -2  14   3 1051.89   60.49
  -2  14  -3 1028.50   70.09
   2 -14  -3  909.01   52.79
  -1 -15  -3  212.88   21.90
   1  15  -3  132.39   37.60
  -1  15  -3  140.49   47.30
   1 -15  -3  205.98   24.70
   0   0  -4 4053.09  129.99
   0   0   4 3986.10  129.09
   0   0   4 4113.79  134.09
   0   0  -4 3978.00  126.89
  -2   0   4 3181.38  114.29
   2   0  -4 3153.78  109.29
  -2   0  -4 3225.58  106.69
  -2   0   4 3222.08  102.49
   4   0  -4 1835.32   72.49
  -4   0   4 1770.82   77.69
  -4   0  -4 1678.03   71.69
   1   1  -4   29.80    7.00
  -1   1   4   24.70    9.50
  -1  -1  -4   26.10    8.90
  -1   1   4   17.90   10.10
   1   1  -4   27.00   10.30
   1  -1   4   16.20   10.50
   1  -1   4   25.40   10.80
  -1  -1  -4   25.70    7.90
  -1  -1   4   25.00   11.80
   1   1   4   25.70   10.00
  -1  -1   4   23.30    9.80
  -1   1  -4   26.80    8.80
   1  -1  -4   21.80    7.40
  -1   1  -4   37.50    9.20
   1  -1  -4   25.50    8.90
   1   1   4   24.50    9.00
   1  -1  -4   32.90   10.40
   3   1  -4   47.70   14.50
  -3   1   4   37.60   14.10
  -3  -1  -4   35.50   13.80
   3  -1  -4   22.50   11.40
  -3  -1   4   42.60   15.10
  -3   1  -4   37.40   12.90
   3  -1  -4   37.90   13.10
   0   2  -4    0.00    5.30
   0   2  -4   -0.90    8.20
   0  -2   4    6.00    9.50
   0   2   4   -3.70    7.00
   0  -2   4    6.60    9.80
   0  -2  -4    3.00    6.10
   0  -2  -4    4.90    5.90
   0  -2  -4    2.00    7.60
   0   2   4    4.10    7.40
  -2   2   4    4.10    7.30
  -2   2   4   13.90   10.60
   2   2  -4   10.20    9.50
  -2  -2  -4   14.90    9.10
  -2  -2   4    2.40    8.50
   2  -2  -4    7.20    6.90
  -2  -2   4   -2.70    9.80
  -2   2  -4  -10.10    8.20
   2  -2  -4    2.60    9.40
   2  -2  -4    3.80    7.80
   4   2  -4   21.20   13.60
  -4  -2  -4    3.50   14.60
  -4   2   4   18.40   12.30
  -4   2  -4   -0.40   13.70
  -4  -2   4    9.90   14.70
   4  -2  -4   11.80   10.10
   4  -2  -4   -0.40   12.60
  -1  -3  -4 2299.17   79.29
  -1   3   4 2341.07   88.09
   1  -3   4 2226.18   83.19
  -1  -3  -4 2334.87   81.59
   1   3  -4 2393.56   85.29
   1  -3   4 2398.16   86.59
  -1  -3   4 2362.66   81.99
   1  -3  -4 2441.76   84.19
  -1   3  -4 2463.55   79.99
  -1  -3   4 2457.15   90.09
  -1   3  -4 2412.36   82.99
   1  -3  -4 2321.67   81.49
   1   3   4 2358.86   82.79
   1  -3  -4 2418.16   85.49
  -3   3   4 1579.24   71.29
  -3  -3  -4 1682.23   65.39
   3   3  -4 1647.24   65.89
  -3   3   4 1610.84   63.79
  -3  -3   4 1583.64   71.39
   3  -3  -4 1570.94   64.09
   3  -3  -4 1641.34   66.19
   3  -3  -4 1602.44   67.69
  -3   3  -4 1587.14   64.49
   0  -4   4  745.73   36.20
   0  -4   4  730.63   41.70
   0   4  -4  716.33   36.10
   0   4   4  726.83   34.00
   0   4   4  753.42   37.70
   0  -4  -4  741.63   34.30
   0  -4  -4  768.02   34.80
   0  -4  -4  715.53   34.70
   2   4  -4  617.84   34.10
  -2   4   4  667.83   40.20
  -2   4   4  632.74   32.10
  -2   4   4  597.84   27.60
  -2  -4  -4  597.14   31.70
   2  -4  -4  590.24   31.90
   2  -4  -4  620.14   34.70
  -2  -4   4  574.24   38.90
  -2   4  -4  634.44   31.90
   2  -4  -4  633.14   35.50
  -2  -4   4  552.74   30.40
  -4   4   4  512.85   58.19
   4   4  -4  415.16   31.00
  -4  -4  -4  421.96   32.90
   4  -4  -4  395.76   31.20
  -4  -4   4  393.46   38.80
  -4   4  -4  357.96   33.20
   1   5  -4   85.29   15.60
  -1  -5  -4  110.89   15.00
  -1   5   4   80.79   14.80
   1  -5   4   69.99   17.70
  -1   5   4   87.09   13.10
  -1   5   4   99.49   12.40
   1   5   4  118.49   16.40
  -1  -5   4   63.89   17.00
  -1   5  -4   92.09   12.90
   1  -5  -4   96.19   14.00
  -1  -5   4   99.59   16.20
   1  -5  -4  113.79   16.50
  -1   5  -4  116.59   17.00
   1  -5  -4   92.49   14.00
  -3  -5  -4   61.49   15.60
  -3   5   4   99.19   15.30
  -3   5   4   66.79   16.50
   3   5  -4   88.09   16.70
  -3   5  -4   51.59   16.00
   3  -5  -4   72.09   16.70
   3  -5  -4   67.49   14.40
  -3  -5   4   38.70   17.20
   3  -5  -4   79.19   16.40
   0  -6  -4  616.24   31.30
   0   6   4  632.74   34.80
   0   6   4  555.64   28.50
   0  -6   4  627.24   39.60
   0  -6   4  558.24   33.40
   0   6  -4  587.14   33.60
   0  -6  -4  610.44   31.90
   0  -6  -4  612.14   31.60
   0   6   4  627.64   31.50
   2   6  -4  545.75   33.00
  -2  -6  -4  538.25   30.20
  -2   6   4  531.15   30.10
   2  -6  -4  511.35   32.20
  -2   6  -4  469.15   28.20
   2  -6  -4  559.04   32.70
  -2  -6   4  498.25   38.60
   2  -6  -4  533.15   33.00
   4   6  -4  402.06   29.30
  -4  -6  -4  399.86   31.90
   4  -6  -4  367.26   33.00
  -4   6  -4  359.26   38.10
   4  -6  -4  309.07   32.90
  -1  -7  -4 1944.51   71.99
   1   7  -4 1955.00   76.09
  -1   7   4 2026.00   71.49
  -1   7   4 1845.02   71.29
   1  -7   4 1906.91   79.99
   1  -7  -4 2004.00   75.99
   1  -7  -4 2001.30   74.29
  -1  -7   4 1887.71   74.09
   1  -7  -4 1961.20   73.39
  -1   7  -4 1979.60   76.09
  -1  -7   4 1882.71   80.89
   3   7  -4 1366.36   60.19
  -3  -7  -4 1343.17   56.89
  -3   7   4 1329.17   57.89
  -3   7  -4 1282.37   59.49
   3  -7  -4 1314.47   61.69
   3  -7  -4 1403.66   61.19
   3  -7  -4 1311.57   60.79
  -3  -7   4 1177.48   67.09
   0   8   4  189.38   20.10
   0  -8  -4  175.18   18.40
   0  -8  -4  182.18   19.20
   0   8  -4  183.78   22.10
   0   8   4  199.28   17.60
   0  -8   4  179.58   24.60
   0  -8   4  139.59   23.60
  -2  -8  -4  142.09   18.50
   2  -8   4   87.69   19.50
  -2   8   4  175.48   19.20
   2   8  -4  147.29   21.30
   2  -8  -4  112.59   18.10
  -2   8  -4  144.09   21.30
   2  -8  -4  112.49   20.10
   2  -8  -4  127.79   18.90
   1  -9   4  105.29   21.80
  -1   9   4  129.09   18.30
  -1  -9  -4  130.09   17.80
   1   9  -4  106.79   19.70
  -1  -9   4   69.29   23.40
   1  -9  -4  124.79   17.90
   1  -9  -4  113.39   18.20
  -1   9  -4  135.09   22.60
  -3  -9  -4   98.39   16.80
   3   9  -4  142.39   21.20
   3  -9  -4   84.69   18.70
   0 -10  -4 1860.51   72.39
   0 -10  -4 1864.61   74.49
   0  10   4 1875.91   71.29
   0 -10   4 1761.42   81.29
   0  10  -4 1855.71   77.99
   2  10  -4 1565.54   68.69
   2 -10   4 1429.76   68.99
  -2  10   4 1607.14   66.29
  -2 -10  -4 1600.14   63.69
   2 -10  -4 1521.15   69.99
  -2  10  -4 1637.14   73.59
   2 -10  -4 1386.76   64.89
  -2 -10   4 1459.05   75.39
   1  11  -4   23.20   15.20
  -1 -11  -4    5.70    9.30
   1 -11   4  -20.90   14.00
   1 -11  -4    0.90   10.00
  -1 -11   4  -22.70   19.20
  -1  11  -4   15.70   16.40
   1 -11  -4    1.70    9.70
   0 -12  -4  149.09   21.20
   0  12  -4  200.18   28.50
  -2 -12  -4  152.58   19.40
  -2  12  -4  169.68   30.20
  -1 -13  -4  614.74   39.30
  -1  13   4  843.22   43.00
  -1  13  -4  785.32   69.59
   0   0   5    0.10    9.80
   0   0  -5    4.20    7.90
   0   0  -5   -1.10    9.20
   0   0   5   -2.80   10.40
   2   0  -5    2.90   11.20
  -2   0  -5   -1.70    9.30
  -2   0   5    4.00   12.10
  -1  -1  -5 1114.99   48.00
   1   1  -5 1089.59   51.59
  -1   1   5 1147.09   56.59
   1  -1  -5 1185.18   49.50
  -1   1  -5 1137.59   47.30
   1  -1  -5 1111.09   50.69
  -1  -1   5 1076.19   55.59
  -3  -1  -5  771.52   42.10
   3   1  -5  783.02   43.80
  -3   1  -5  751.02   41.60
   3  -1  -5  822.62   45.50
   0   2   5  464.35   31.90
   0  -2  -5  460.65   29.00
   0  -2  -5  465.05   27.30
   0  -2   5  424.16   34.00
   0   2  -5  471.15   30.60
   0   2   5  439.56   28.30
   0  -2   5  456.35   29.60
  -2   2   5  432.76   35.10
   2   2  -5  476.05   32.00
  -2  -2  -5  401.56   28.00
  -2   2  -5  389.66   26.70
  -2  -2   5  408.26   36.60
   2  -2  -5  391.26   29.90
   1  -3   5  335.27   32.40
  -1  -3  -5  435.76   27.40
   1   3  -5  410.66   29.80
  -1   3   5  443.86   33.00
  -1  -3   5  429.86   36.10
   1  -3  -5  430.56   29.20
   1  -3  -5  453.35   30.30
   1  -3  -5  420.56   26.20
  -1   3  -5  444.46   27.80
  -3  -3  -5  264.27   27.60
   3   3  -5  293.57   27.40
  -3   3  -5  262.77   27.50
   3  -3  -5  290.37   28.30
   0  -4  -5 1456.15   58.49
   0   4  -5 1409.06   60.79
   0  -4   5 1563.64   73.79
   0  -4  -5 1441.66   58.79
   0   4   5 1362.26   53.79
   0  -4   5 1434.36   67.29
   0   4   5 1419.66   62.99
  -2  -4  -5 1177.08   52.39
  -2   4   5 1192.88   50.09
   2   4  -5 1197.48   55.19
  -2   4   5 1143.09   59.69
   2  -4  -5 1134.79   51.19
   2  -4  -5 1087.49   54.69
  -2   4  -5 1009.10   49.20
   2  -4  -5 1183.98   54.49
  -2  -4   5 1123.69   61.59
  -1   5   5  322.57   29.20
   1   5  -5  331.97   27.90
  -1  -5  -5  307.77   25.00
   1  -5   5  231.18   29.50
  -1  -5   5  278.07   34.40
   1  -5  -5  291.27   25.60
   1  -5  -5  323.17   24.30
   1  -5  -5  328.97   27.60
  -1   5  -5  294.47   25.60
  -3   5  -5  236.28   27.10
   0  -6  -5  654.03   36.80
   0  -6   5  547.65   47.10
   0  -6  -5  733.93   39.40
   0   6   5  741.13   32.70
   0   6   5  672.83   40.00
   0   6  -5  637.64   39.70
   0  -6  -5  680.53   37.00
  -2  -6  -5  519.15   33.60
  -2   6   5  591.74   31.90
   2   6  -5  590.14   37.80
   2  -6  -5  669.23   47.20
   2  -6  -5  554.04   36.90
   2  -6  -5  503.05   34.30
  -1   7   5  581.84   39.90
   1   7  -5  537.15   37.40
  -1  -7  -5  522.95   32.20
  -1   7   5  551.04   29.10
   1  -7   5  407.26   40.30
   1  -7  -5  522.35   35.20
  -1  -7   5  456.75   43.60
  -1   7  -5  568.74   36.40
   1  -7  -5  499.95   34.10
   1  -7  -5  509.55   33.70
   0  -8  -5  660.83   37.90
   0   8  -5  686.63   42.10
   0  -8   5  554.34   46.50
  -2   8   5  695.13   35.50
   2   8  -5  652.13   46.30
   2  -8  -5  598.14   39.00
   2  -8  -5  509.55   39.60
  -1  -9  -5  265.67   25.70
   1   9  -5  313.47   31.20
  -1   9  -5  340.47   30.20
   1  -9  -5  249.48   25.10
   0  10  -5   44.30   18.30
   0   0  -6 1726.63   69.89
   0   0   6 1552.64   76.29
   1   1  -6   37.50   15.80
  -1  -1  -6   35.40   12.00
   1  -1  -6   10.60   12.10
   0   2  -6   20.40   11.80
   0  -2  -6    9.70   15.10
  -1  -3  -6  957.60   47.70
   1  -3  -6  901.11   49.40
   0   4  -6  377.66   29.90
   0  -4  -6  308.17   25.30
   0   0   0    0.00    0.00

_computing_structure_solution     'SHELXT 2018/2 (Sheldrick, 2018)'
;
_shelx_hkl_checksum   88779

 
data_NdGaH1.2
#==============================================================================

# PROCESSING SUMMARY (IUCr Office Use Only)

_journal_date_recd_electronic      2023-11-02
_journal_date_to_coeditor         ?
_journal_date_from_coeditor       ?
_journal_date_accepted     ?
_journal_date_printers_first      ?
_journal_date_printers_final      ?
_journal_date_proofs_out          ?
_journal_date_proofs_in           ?
_journal_coeditor_name            ?
_journal_coeditor_code      NB5371
_journal_coeditor_notes
; ?
;
_journal_paper_category      FA
_journal_techeditor_code      ?
_iucr_compatibility_tag          ACTA95
_journal_techeditor_notes  
;
;
_journal_coden_ASTM               ?
_journal_name_full                ?
_journal_year                     ?
_journal_volume                   ?
_journal_issue                    ?
_journal_page_first               ?
_journal_page_last                ?
_journal_suppl_publ_number        ?
_journal_suppl_publ_pages         ?

#==============================================================================

 
_audit_creation_method            'SHELXL-2019/1'
_shelx_SHELXL_version_number      '2019/1'
_chemical_name_systematic         ?
_chemical_name_common             ?
_chemical_melting_point           ?
_chemical_formula_moiety          ?
_chemical_formula_sum
 'Ga Nd' 
_chemical_formula_weight          213.96

loop_
 _atom_type_symbol
 _atom_type_description
 _atom_type_scat_dispersion_real
 _atom_type_scat_dispersion_imag
 _atom_type_scat_source
 'Ga'  'Ga'   0.2307   1.6083
 'International Tables Vol C Tables 4.2.6.8 and 6.1.1.4'
 'Nd'  'Nd'  -0.1943   3.0179
 'International Tables Vol C Tables 4.2.6.8 and 6.1.1.4'
 
_space_group_crystal_system       orthorhombic
_space_group_IT_number            63
_space_group_name_H-M_alt         'C m c m'
_space_group_name_Hall            '-C 2c 2'
 
_shelx_space_group_comment
;
The symmetry employed for this shelxl refinement is uniquely defined
by the following loop, which should always be used as a source of
symmetry information in preference to the above space-group names.
They are only intended as comments.
;
# start Validation Reply Form
_vrf_PLAT113_NdGaH1.2
;
PROBLEM: ADDSYM Suggests Possible Pseudo/New 
Space Group Cmcm Check 
Check Model Parameter Symmmetry for Reflection Data Support 
RESPONSE: The structure is solved in Cmcm just with supper cell settings.
Proposed changes suggest to lower the a-parameter
by factor 3 which do not allow structure solutions with all
supperlattice peaks.
;
# end Validation Reply Form
 
loop_
 _space_group_symop_operation_xyz
 'x, y, z'
 '-x, -y, z+1/2'
 '-x, y, -z+1/2'
 'x, -y, -z'
 'x+1/2, y+1/2, z'
 '-x+1/2, -y+1/2, z+1/2'
 '-x+1/2, y+1/2, -z+1/2'
 'x+1/2, -y+1/2, -z'
 '-x, -y, -z'
 'x, y, -z-1/2'
 'x, -y, z-1/2'
 '-x, y, z'
 '-x+1/2, -y+1/2, -z'
 'x+1/2, y+1/2, -z-1/2'
 'x+1/2, -y+1/2, z-1/2'
 '-x+1/2, y+1/2, z'
 
_cell_length_a                    12.3380(6)
_cell_length_b                    12.2710(9)
_cell_length_c                    4.1691(2)
_cell_angle_alpha                 90
_cell_angle_beta                  90
_cell_angle_gamma                 90
_cell_volume                      631.20(6)
_cell_formula_units_Z             12
_cell_measurement_temperature     296(2)
_cell_measurement_reflns_used     7143
_cell_measurement_theta_min       2.341
_cell_measurement_theta_max       32.472
 
_exptl_crystal_description        'needle'
_exptl_crystal_colour             ?
_exptl_crystal_density_meas       ?
_exptl_crystal_density_method     ?
_exptl_crystal_density_diffrn     6.755          
_exptl_crystal_F_000              1092
_exptl_transmission_factor_min    ?
_exptl_transmission_factor_max    ?
_exptl_crystal_size_max           0.03
_exptl_crystal_size_mid           0.01
_exptl_crystal_size_min           0.01
_exptl_absorpt_coefficient_mu     36.692
_shelx_estimated_absorpt_T_min    ?
_shelx_estimated_absorpt_T_max    ?
_exptl_absorpt_correction_type    multi-scan
_exptl_absorpt_correction_T_min   0.641
_exptl_absorpt_correction_T_max   0.698
_exptl_absorpt_process_details    SADABS
_exptl_absorpt_special_details    ?
_diffrn_ambient_temperature       296(2)
_diffrn_radiation_wavelength      0.71073
_diffrn_radiation_type            MoK\a
_diffrn_source                    ?
_diffrn_measurement_device_type   'Bruker D8'
_diffrn_measurement_method        ?
_diffrn_detector_area_resol_mean  ?
_diffrn_reflns_number             7143
_diffrn_reflns_av_unetI/netI      0.0325
_diffrn_reflns_av_R_equivalents   0.0572
_diffrn_reflns_limit_h_min        -18
_diffrn_reflns_limit_h_max        18
_diffrn_reflns_limit_k_min        -18
_diffrn_reflns_limit_k_max        14
_diffrn_reflns_limit_l_min        -6
_diffrn_reflns_limit_l_max        5
_diffrn_reflns_theta_min          2.341
_diffrn_reflns_theta_max          32.472
_diffrn_reflns_theta_full         25.242
_diffrn_measured_fraction_theta_max   0.956
_diffrn_measured_fraction_theta_full  1.000
_diffrn_reflns_Laue_measured_fraction_max    0.956
_diffrn_reflns_Laue_measured_fraction_full   1.000
_diffrn_reflns_point_group_measured_fraction_max   0.956
_diffrn_reflns_point_group_measured_fraction_full  1.000
_reflns_number_total              635
_reflns_number_gt                 511
_reflns_threshold_expression      'I > 2\s(I)'
_reflns_Friedel_coverage          0.000
_reflns_Friedel_fraction_max      .
_reflns_Friedel_fraction_full     .
 
_reflns_special_details
;
 Reflections were merged by SHELXL according to the crystal
 class for the calculation of statistics and refinement.
 
 _reflns_Friedel_fraction is defined as the number of unique
 Friedel pairs measured divided by the number that would be
 possible theoretically, ignoring centric projections and
 systematic absences.
;
 
_computing_data_collection        ?
_computing_cell_refinement        ?
_computing_data_reduction         ?
_computing_structure_solution     ?
_computing_structure_refinement 'SHELXL-2019/1 (Sheldrick, 2019)'
_computing_molecular_graphics     ?
_computing_publication_material   ?
_refine_special_details           ?
_refine_ls_structure_factor_coef  Fsqd
_refine_ls_matrix_type            full
_refine_ls_weighting_scheme       calc
_refine_ls_weighting_details
'w=1/[\s^2^(Fo^2^)+(0.0218P)^2^+6.0517P] where P=(Fo^2^+2Fc^2^)/3'
_atom_sites_solution_primary      12
_atom_sites_solution_secondary    ?
_atom_sites_solution_hydrogens    .
_refine_ls_hydrogen_treatment     undef
_refine_ls_extinction_method      none
_refine_ls_extinction_coef        .
_refine_ls_extinction_expression
 'Fc^*^=kFc[1+0.001xFc^2^\l^3^/sin(2\q)]^-1/4^'
_refine_ls_number_reflns          635
_refine_ls_number_parameters      22
_refine_ls_number_restraints      0
_refine_ls_R_factor_all           0.0470
_refine_ls_R_factor_gt            0.0276
_refine_ls_wR_factor_ref          0.0567
_refine_ls_wR_factor_gt           0.0510
_refine_ls_goodness_of_fit_ref    1.063
_refine_ls_restrained_S_all       1.063
_refine_ls_shift/su_max           0.000
_refine_ls_shift/su_mean          0.000
 
loop_
 _atom_site_label
 _atom_site_type_symbol
 _atom_site_fract_x
 _atom_site_fract_y
 _atom_site_fract_z
 _atom_site_U_iso_or_equiv
 _atom_site_adp_type
 _atom_site_occupancy
 _atom_site_site_symmetry_order  
 _atom_site_calc_flag
 _atom_site_refinement_flags_posn
 _atom_site_refinement_flags_adp
 _atom_site_refinement_flags_occupancy
 _atom_site_disorder_assembly
 _atom_site_disorder_group
Nd1 Nd 0.32999(3) 0.35426(3) 0.250000 0.00728(14) Uani 1 2 d S T P . .
Nd2 Nd 0.000000 0.33415(5) 0.250000 0.00708(17) Uani 1 4 d S T P . .
Ga1 Ga 0.34928(7) 0.05844(7) 0.250000 0.0096(2) Uani 1 2 d S T P . .
Ga2 Ga 0.000000 0.05939(10) 0.250000 0.0083(3) Uani 1 4 d S T P . .
 
loop_
 _atom_site_aniso_label
 _atom_site_aniso_U_11
 _atom_site_aniso_U_22
 _atom_site_aniso_U_33
 _atom_site_aniso_U_23
 _atom_site_aniso_U_13
 _atom_site_aniso_U_12
Nd1 0.00633(19) 0.0100(2) 0.0055(2) 0.000 0.000 -0.00041(14)
Nd2 0.0055(2) 0.0105(3) 0.0052(3) 0.000 0.000 0.000
Ga1 0.0104(4) 0.0128(4) 0.0057(4) 0.000 0.000 -0.0012(3)
Ga2 0.0081(5) 0.0107(6) 0.0060(6) 0.000 0.000 0.000
 
_geom_special_details
;
 All esds (except the esd in the dihedral angle between two l.s. planes)
 are estimated using the full covariance matrix.  The cell esds are taken
 into account individually in the estimation of esds in distances, angles
 and torsion angles; correlations between esds in cell parameters are only
 used when they are defined by crystal symmetry.  An approximate (isotropic)
 treatment of cell esds is used for estimating esds involving l.s. planes.
;
 
loop_
 _geom_bond_atom_site_label_1
 _geom_bond_atom_site_label_2
 _geom_bond_distance
 _geom_bond_site_symmetry_2
 _geom_bond_publ_flag
Nd1 Ga2 3.1413(5) 13_556 ?
Nd1 Ga2 3.1413(5) 13 ?
Nd1 Ga1 3.2226(7) 13 ?
Nd1 Ga1 3.2226(7) 13_556 ?
Nd1 Ga2 3.2765(10) 5 ?
Nd1 Ga1 3.3421(9) 7 ?
Nd1 Nd2 3.7537(5) 13_556 ?
Nd1 Nd2 3.7537(5) 13 ?
Nd1 Nd1 3.8457(7) 13 ?
Nd1 Nd1 3.8456(7) 13_556 ?
Nd1 Nd2 4.0789(4) . ?
Nd2 Ga1 3.0888(7) 13_556 ?
Nd2 Ga1 3.0888(7) 15_455 ?
Nd2 Ga1 3.0888(7) 15_456 ?
Nd2 Ga1 3.0888(7) 13 ?
Nd2 Ga1 3.3216(10) 7 ?
Nd2 Ga1 3.3216(10) 5_455 ?
Nd2 Ga2 3.3716(14) . ?
Ga1 Ga1 2.5303(10) 11 ?
Ga1 Ga1 2.5303(10) 11_556 ?
Ga2 Ga2 2.5436(14) 9 ?
Ga2 Ga2 2.5436(14) 9_556 ?
 
loop_
 _geom_angle_atom_site_label_1
 _geom_angle_atom_site_label_2
 _geom_angle_atom_site_label_3
 _geom_angle
 _geom_angle_site_symmetry_1
 _geom_angle_site_symmetry_3
 _geom_angle_publ_flag
Ga2 Nd1 Ga2 83.148(17) 13_556 13 ?
Ga2 Nd1 Ga1 140.84(3) 13_556 13 ?
Ga2 Nd1 Ga1 85.235(15) 13 13 ?
Ga2 Nd1 Ga1 85.235(15) 13_556 13_556 ?
Ga2 Nd1 Ga1 140.84(3) 13 13_556 ?
Ga1 Nd1 Ga1 80.61(2) 13 13_556 ?
Ga2 Nd1 Ga2 46.64(2) 13_556 5 ?
Ga2 Nd1 Ga2 46.64(2) 13 5 ?
Ga1 Nd1 Ga2 100.60(2) 13 5 ?
Ga1 Nd1 Ga2 100.60(2) 13_556 5 ?
Ga2 Nd1 Ga1 100.90(2) 13_556 7 ?
Ga2 Nd1 Ga1 100.90(2) 13 7 ?
Ga1 Nd1 Ga1 45.296(19) 13 7 ?
Ga1 Nd1 Ga1 45.296(19) 13_556 7 ?
Ga2 Nd1 Ga1 81.24(2) 5 7 ?
Ga2 Nd1 Nd2 57.73(2) 13_556 13_556 ?
Ga2 Nd1 Nd2 101.721(17) 13 13_556 ?
Ga1 Nd1 Nd2 161.35(2) 13 13_556 ?
Ga1 Nd1 Nd2 103.242(12) 13_556 13_556 ?
Ga2 Nd1 Nd2 96.629(16) 5 13_556 ?
Ga1 Nd1 Nd2 146.259(6) 7 13_556 ?
Ga2 Nd1 Nd2 101.721(17) 13_556 13 ?
Ga2 Nd1 Nd2 57.73(2) 13 13 ?
Ga1 Nd1 Nd2 103.242(12) 13 13 ?
Ga1 Nd1 Nd2 161.35(2) 13_556 13 ?
Ga2 Nd1 Nd2 96.629(16) 5 13 ?
Ga1 Nd1 Nd2 146.259(6) 7 13 ?
Nd2 Nd1 Nd2 67.467(11) 13_556 13 ?
Ga2 Nd1 Nd1 157.95(3) 13_556 13 ?
Ga2 Nd1 Nd1 101.975(15) 13 13 ?
Ga1 Nd1 Nd1 61.201(17) 13 13 ?
Ga1 Nd1 Nd1 102.68(2) 13_556 13 ?
Ga2 Nd1 Nd1 147.114(7) 5 13 ?
Ga1 Nd1 Nd1 99.155(18) 7 13 ?
Nd2 Nd1 Nd1 100.255(17) 13_556 13 ?
Nd2 Nd1 Nd1 64.912(11) 13 13 ?
Ga2 Nd1 Nd1 101.975(15) 13_556 13_556 ?
Ga2 Nd1 Nd1 157.95(3) 13 13_556 ?
Ga1 Nd1 Nd1 102.68(2) 13 13_556 ?
Ga1 Nd1 Nd1 61.201(17) 13_556 13_556 ?
Ga2 Nd1 Nd1 147.114(7) 5 13_556 ?
Ga1 Nd1 Nd1 99.155(18) 7 13_556 ?
Nd2 Nd1 Nd1 64.912(10) 13_556 13_556 ?
Nd2 Nd1 Nd1 100.255(17) 13 13_556 ?
Nd1 Nd1 Nd1 65.647(13) 13 13_556 ?
Ga2 Nd1 Nd2 133.387(9) 13_556 . ?
Ga2 Nd1 Nd2 133.387(9) 13 . ?
Ga1 Nd1 Nd2 48.319(14) 13 . ?
Ga1 Nd1 Nd2 48.319(14) 13_556 . ?
Ga2 Nd1 Nd2 133.27(2) 5 . ?
Ga1 Nd1 Nd2 52.031(18) 7 . ?
Nd2 Nd1 Nd2 121.366(9) 13_556 . ?
Nd2 Nd1 Nd2 121.366(9) 13 . ?
Nd1 Nd1 Nd2 56.455(11) 13 . ?
Nd1 Nd1 Nd2 56.455(11) 13_556 . ?
Ga1 Nd2 Ga1 129.48(4) 13_556 15_455 ?
Ga1 Nd2 Ga1 74.03(3) 13_556 15_456 ?
Ga1 Nd2 Ga1 84.89(2) 15_455 15_456 ?
Ga1 Nd2 Ga1 84.89(2) 13_556 13 ?
Ga1 Nd2 Ga1 74.03(3) 15_455 13 ?
Ga1 Nd2 Ga1 129.48(4) 15_456 13 ?
Ga1 Nd2 Ga1 46.321(18) 13_556 7 ?
Ga1 Nd2 Ga1 89.05(2) 15_455 7 ?
Ga1 Nd2 Ga1 89.05(2) 15_456 7 ?
Ga1 Nd2 Ga1 46.321(18) 13 7 ?
Ga1 Nd2 Ga1 89.05(2) 13_556 5_455 ?
Ga1 Nd2 Ga1 46.321(18) 15_455 5_455 ?
Ga1 Nd2 Ga1 46.321(18) 15_456 5_455 ?
Ga1 Nd2 Ga1 89.05(2) 13 5_455 ?
Ga1 Nd2 Ga1 68.09(3) 7 5_455 ?
Ga1 Nd2 Ga2 115.26(2) 13_556 . ?
Ga1 Nd2 Ga2 115.26(2) 15_455 . ?
Ga1 Nd2 Ga2 115.26(2) 15_456 . ?
Ga1 Nd2 Ga2 115.26(2) 13 . ?
Ga1 Nd2 Ga2 145.955(16) 7 . ?
Ga1 Nd2 Ga2 145.955(16) 5_455 . ?
Ga1 Nd2 Nd1 166.91(2) 13_556 15_455 ?
Ga1 Nd2 Nd1 63.361(18) 15_455 15_455 ?
Ga1 Nd2 Nd1 107.529(16) 15_456 15_455 ?
Ga1 Nd2 Nd1 102.971(12) 13 15_455 ?
Ga1 Nd2 Nd1 145.405(8) 7 15_455 ?
Ga1 Nd2 Nd1 101.392(14) 5_455 15_455 ?
Ga2 Nd2 Nd1 51.981(10) . 15_455 ?
Ga1 Nd2 Nd1 107.529(16) 13_556 13 ?
Ga1 Nd2 Nd1 102.971(12) 15_455 13 ?
Ga1 Nd2 Nd1 166.91(2) 15_456 13 ?
Ga1 Nd2 Nd1 63.361(18) 13 13 ?
Ga1 Nd2 Nd1 101.392(14) 7 13 ?
Ga1 Nd2 Nd1 145.405(8) 5_455 13 ?
Ga2 Nd2 Nd1 51.981(10) . 13 ?
Nd1 Nd2 Nd1 67.944(14) 15_455 13 ?
Ga1 Nd2 Nd1 102.971(12) 13_556 15_456 ?
Ga1 Nd2 Nd1 107.529(16) 15_455 15_456 ?
Ga1 Nd2 Nd1 63.361(18) 15_456 15_456 ?
Ga1 Nd2 Nd1 166.91(2) 13 15_456 ?
Ga1 Nd2 Nd1 145.405(8) 7 15_456 ?
Ga1 Nd2 Nd1 101.392(14) 5_455 15_456 ?
Ga2 Nd2 Nd1 51.981(10) . 15_456 ?
Nd1 Nd2 Nd1 67.467(11) 15_455 15_456 ?
Nd1 Nd2 Nd1 103.96(2) 13 15_456 ?
Ga1 Nd2 Nd1 63.361(18) 13_556 13_556 ?
Ga1 Nd2 Nd1 166.91(2) 15_455 13_556 ?
Ga1 Nd2 Nd1 102.971(12) 15_456 13_556 ?
Ga1 Nd2 Nd1 107.529(16) 13 13_556 ?
Ga1 Nd2 Nd1 101.392(14) 7 13_556 ?
Ga1 Nd2 Nd1 145.405(9) 5_455 13_556 ?
Ga2 Nd2 Nd1 51.981(10) . 13_556 ?
Nd1 Nd2 Nd1 103.96(2) 15_455 13_556 ?
Nd1 Nd2 Nd1 67.467(11) 13 13_556 ?
Nd1 Nd2 Nd1 67.944(14) 15_456 13_556 ?
Ga1 Nd2 Nd1 51.189(13) 13_556 . ?
Ga1 Nd2 Nd1 125.108(17) 15_455 . ?
Ga1 Nd2 Nd1 125.108(17) 15_456 . ?
Ga1 Nd2 Nd1 51.189(13) 13 . ?
Ga1 Nd2 Nd1 52.487(16) 7 . ?
Ga1 Nd2 Nd1 120.58(2) 5_455 . ?
Ga2 Nd2 Nd1 93.469(10) . . ?
Nd1 Nd2 Nd1 126.515(11) 15_455 . ?
Nd1 Nd2 Nd1 58.634(9) 13 . ?
Nd1 Nd2 Nd1 126.515(11) 15_456 . ?
Nd1 Nd2 Nd1 58.634(9) 13_556 . ?
Ga1 Ga1 Ga1 110.94(7) 11 11_556 ?
Ga1 Ga1 Nd2 142.925(16) 11 13_556 ?
Ga1 Ga1 Nd2 71.692(16) 11_556 13_556 ?
Ga1 Ga1 Nd2 71.692(16) 11 13 ?
Ga1 Ga1 Nd2 142.925(16) 11_556 13 ?
Nd2 Ga1 Nd2 84.89(2) 13_556 13 ?
Ga1 Ga1 Nd1 69.851(13) 11 13 ?
Ga1 Ga1 Nd1 136.164(17) 11_556 13 ?
Nd2 Ga1 Nd1 135.07(3) 13_556 13 ?
Nd2 Ga1 Nd1 80.494(13) 13 13 ?
Ga1 Ga1 Nd1 136.164(17) 11 13_556 ?
Ga1 Ga1 Nd1 69.851(13) 11_556 13_556 ?
Nd2 Ga1 Nd1 80.494(13) 13_556 13_556 ?
Nd2 Ga1 Nd1 135.07(3) 13 13_556 ?
Nd1 Ga1 Nd1 80.61(2) 13 13_556 ?
Ga1 Ga1 Nd2 61.99(3) 11 5_545 ?
Ga1 Ga1 Nd2 61.99(3) 11_556 5_545 ?
Nd2 Ga1 Nd2 90.95(2) 13_556 5_545 ?
Nd2 Ga1 Nd2 90.95(2) 13 5_545 ?
Nd1 Ga1 Nd2 131.276(19) 13 5_545 ?
Nd1 Ga1 Nd2 131.276(19) 13_556 5_545 ?
Ga1 Ga1 Nd1 64.85(3) 11 7_545 ?
Ga1 Ga1 Nd1 64.85(3) 11_556 7_545 ?
Nd2 Ga1 Nd1 135.917(16) 13_556 7_545 ?
Nd2 Ga1 Nd1 135.917(16) 13 7_545 ?
Nd1 Ga1 Nd1 78.17(2) 13 7_545 ?
Nd1 Ga1 Nd1 78.17(2) 13_556 7_545 ?
Nd2 Ga1 Nd1 75.48(2) 5_545 7_545 ?
Ga2 Ga2 Ga2 110.08(9) 9 9_556 ?
Ga2 Ga2 Nd1 137.487(19) 9 13_556 ?
Ga2 Ga2 Nd1 69.478(16) 9_556 13_556 ?
Ga2 Ga2 Nd1 69.478(16) 9 15_455 ?
Ga2 Ga2 Nd1 137.487(19) 9_556 15_455 ?
Nd1 Ga2 Nd1 140.57(5) 13_556 15_455 ?
Ga2 Ga2 Nd1 137.487(19) 9 15_456 ?
Ga2 Ga2 Nd1 69.478(16) 9_556 15_456 ?
Nd1 Ga2 Nd1 83.784(18) 13_556 15_456 ?
Nd1 Ga2 Nd1 83.150(17) 15_455 15_456 ?
Ga2 Ga2 Nd1 69.478(16) 9 13 ?
Ga2 Ga2 Nd1 137.487(19) 9_556 13 ?
Nd1 Ga2 Nd1 83.150(17) 13_556 13 ?
Nd1 Ga2 Nd1 83.784(18) 15_455 13 ?
Nd1 Ga2 Nd1 140.57(5) 15_456 13 ?
Ga2 Ga2 Nd1 63.88(4) 9 5_445 ?
Ga2 Ga2 Nd1 63.88(4) 9_556 5_445 ?
Nd1 Ga2 Nd1 133.36(2) 13_556 5_445 ?
Nd1 Ga2 Nd1 80.309(16) 15_455 5_445 ?
Nd1 Ga2 Nd1 80.309(16) 15_456 5_445 ?
Nd1 Ga2 Nd1 133.36(2) 13 5_445 ?
Ga2 Ga2 Nd1 63.88(4) 9 7_545 ?
Ga2 Ga2 Nd1 63.88(4) 9_556 7_545 ?
Nd1 Ga2 Nd1 80.309(16) 13_556 7_545 ?
Nd1 Ga2 Nd1 133.36(2) 15_455 7_545 ?
Nd1 Ga2 Nd1 133.36(2) 15_456 7_545 ?
Nd1 Ga2 Nd1 80.309(16) 13 7_545 ?
Nd1 Ga2 Nd1 79.61(3) 5_445 7_545 ?
Ga2 Ga2 Nd2 124.96(5) 9 . ?
Ga2 Ga2 Nd2 124.96(5) 9_556 . ?
Nd1 Ga2 Nd2 70.29(2) 13_556 . ?
Nd1 Ga2 Nd2 70.29(2) 15_455 . ?
Nd1 Ga2 Nd2 70.29(2) 15_456 . ?
Nd1 Ga2 Nd2 70.29(2) 13 . ?
Nd1 Ga2 Nd2 140.195(15) 5_445 . ?
Nd1 Ga2 Nd2 140.195(15) 7_545 . ?
 
_refine_diff_density_max    2.377
_refine_diff_density_min   -2.078
_refine_diff_density_rms    0.479

_shelx_res_file
;
TITL NdGaH1p2_0m_a.res in Cmcm
    NdGaH1p2_0m_a.res
    created by SHELXL-2019/1 at 22:50:46 on 15-May-2023
REM Old TITL NdGaH1p2_0m in Cmcm
REM SHELXT solution in Cmcm: R1 0.040, Rweak 0.002, Alpha 0.005
REM <I/s>   0.486 for   18 systematic absences,  Orientation as input
REM Formula found by SHELXT:  Ga Nd

CELL  0.71073  12.3380  12.2710   4.1691   90.000   90.000   90.000
ZERR    12.000   0.0006   0.0009   0.0002    0.000    0.000    0.000
LATT  7
SYMM -X, -Y, 1/2+Z
SYMM -X, Y, 1/2-Z
SYMM X, -Y, -Z
SFAC GA ND
UNIT 12 12
TEMP 23.000
L.S. 10
acta
LIST 4
FMAP 2
PLAN 20
WGHT    0.021800    6.051700
FVAR       0.11947
ND1  2    0.329991    0.354260    0.250000    10.50000    0.00633    0.01005 =
         0.00545    0.00000    0.00000   -0.00041
ND2  2    0.000000    0.334149    0.250000    10.25000    0.00552    0.01051 =
         0.00521    0.00000    0.00000    0.00000
GA1  1    0.349279    0.058442    0.250000    10.50000    0.01043    0.01279 =
         0.00570    0.00000    0.00000   -0.00116
GA2  1    0.000000    0.059389    0.250000    10.25000    0.00805    0.01074 =
         0.00601    0.00000    0.00000    0.00000
HKLF 4


REM  NdGaH1p2_0m_a.res in Cmcm
REM wR2 = 0.0567, GooF = S = 1.063, Restrained GooF = 1.063 for all data
REM R1 = 0.0276 for 511 Fo > 4sig(Fo) and 0.0470 for all 635 data
REM 22 parameters refined using 0 restraints

END

WGHT      0.0218      6.0517

REM Highest difference peak  2.377,  deepest hole -2.078,  1-sigma level  0.479
Q1    1   0.1762  0.0573  0.2500  10.50000  0.05    2.38
Q2    1   0.5000  0.2789  0.2500  10.25000  0.05    2.31
Q3    1   0.3043  0.1509  0.2500  10.50000  0.05    2.04
Q4    1   0.3518 -0.0823  0.2500  10.50000  0.05    1.78
Q5    1   0.0383  0.2704  0.2500  10.50000  0.05    1.73
Q6    1   0.3188  0.0290  0.2500  10.50000  0.05    1.64
Q7    1   0.3506  0.1225 -0.0895  11.00000  0.05    1.63
Q8    1   0.0000  0.1725 -0.0399  10.50000  0.05    1.62
Q9    1   0.3783  0.1527  0.2500  10.50000  0.05    1.61
Q10   1   0.0000  0.2882  0.1263  10.50000  0.05    1.60
Q11   1   0.5000  0.3559  0.2500  10.25000  0.05    1.59
Q12   1   0.3573  0.3199  0.2500  10.50000  0.05    1.58
Q13   1   0.0393  0.3925  0.2500  10.50000  0.05    1.53
Q14   1   0.0358  0.4281  0.2500  10.50000  0.05    1.52
Q15   1   0.1704  0.2448  0.2500  10.50000  0.05    1.49
Q16   1   0.2222  0.1882  0.2500  10.50000  0.05    1.48
Q17   1   0.0459  0.2971 -0.0097  11.00000  0.05    1.46
Q18   1   0.3454  0.0638 -0.0797  11.00000  0.05    1.44
Q19   1   0.0000 -0.0528  0.2500  10.25000  0.05    1.43
Q20   1   0.3318  0.0000  0.0000  10.50000  0.05    1.42
;
_shelx_res_checksum    7167

_shelx_hkl_file
;
   2   0   0    6.50    3.00
  -2   0   0    7.50    1.50
  -2   0   0    6.20    3.80
  -2   0   0    6.30    4.50
   2   0   0    8.30    2.70
   2   0   0    3.40    3.90
   2   0   0    5.20    3.00
   4   0   0   17.00    5.20
  -4   0   0   20.80    6.40
   4   0   0   16.90    6.70
  -4   0   0   14.10    2.80
  -4   0   0   16.90    7.50
   4   0   0   12.90    4.60
   4   0   0   14.80    4.90
   6   0   0 8456.25  339.27
   6   0   0 8543.95  340.47
  -6   0   0 9926.31  346.07
  -6   0   0 8952.60  337.57
  -6   0   0 9103.19  338.27
  -6   0   0 8854.01  342.27
   6   0   0 8925.51  342.17
   8   0   0   85.29   10.10
  -8   0   0  106.69   17.30
  -8   0   0   76.39   12.80
   8   0   0   82.59   11.80
   8   0   0   83.49   10.50
  -8   0   0  100.59    9.00
  -8   0   0   90.89    7.90
  -8   0   0   81.09    8.30
  10   0   0    5.80    4.10
  10   0   0    6.00    8.30
  10   0   0   -6.40    7.20
 -10   0   0   -0.90    5.60
 -10   0   0   -0.30   11.90
 -10   0   0   22.70   16.10
  10   0   0    2.00    8.50
  10   0   0    2.70    3.90
 -10   0   0    3.60    5.30
 -10   0   0    4.10    4.90
  12   0   0 2947.01  114.69
 -12   0   0 2600.04  106.79
  12   0   0 2923.81  118.69
 -12   0   0 2810.72  125.09
 -12   0   0 2814.92  108.89
 -12   0   0 2988.00  121.89
 -12   0   0 2841.52  120.29
 -12   0   0 2682.73  107.39
  12   0   0 2664.43  107.49
 -14   0   0   64.69   22.90
 -14   0   0   85.59   22.00
  14   0   0   72.69    9.70
 -14   0   0   86.19   11.00
  14   0   0   74.99   14.00
 -14   0   0   28.50   18.70
  16   0   0   25.10    9.50
 -16   0   0   24.80   10.90
 -16   0   0   23.20   23.10
 -16   0   0   22.90   24.80
  16   0   0   19.90   12.80
 -18   0   0  895.31   40.00
  18   0   0  835.12   39.90
   1  -1   0    3.40    3.50
  -1  -1   0    0.60    1.00
   1  -1   0    1.80    1.90
  -1  -1   0    0.80    1.70
  -1  -1   0    1.10    3.00
  -1   1   0    1.60    1.80
   1  -1   0    2.60    2.20
   1  -1   0   -0.80    1.10
  -1  -1   0   -1.20    2.80
   1   1   0    1.00    2.80
   1   1   0   -0.10    1.80
   1   1   0    1.20    1.70
   1  -1   0    1.80    1.20
  -1  -1   0    3.40    3.90
  -1   1   0   -0.30    1.30
  -1   1   0    0.50    1.20
   3   1   0   81.59    7.40
   3  -1   0   66.49    6.40
   3   1   0   74.49    5.80
  -3  -1   0   80.49    7.20
   3   1   0   66.59    6.60
  -3   1   0   58.59    3.40
   3  -1   0   63.29    6.50
   3  -1   0   71.39    8.50
   3  -1   0   73.19    7.60
  -3  -1   0   79.49    9.20
  -3  -1   0   56.39    4.40
   3   1   0   70.09    5.90
  -3  -1   0   70.39    5.80
  -3  -1   0   61.79    9.90
   5   1   0  235.18   14.50
   5  -1   0  247.58   14.10
  -5  -1   0  236.68   19.30
   5   1   0  238.88   13.90
  -5  -1   0  214.18   11.20
   5   1   0  230.98   11.00
   5  -1   0  219.18   15.80
   5  -1   0  243.88   13.50
  -5  -1   0  249.28   11.90
  -5  -1   0  244.88   13.80
  -5  -1   0  236.48   16.80
   5   1   0  226.88   10.90
  -5   1   0  232.98    9.80
  -5   1   0  226.98   14.50
   5  -1   0  226.18   14.80
   7  -1   0   84.69    9.70
  -7  -1   0   80.49   14.90
  -7  -1   0   90.59    9.10
  -7   1   0   77.39   11.00
   7   1   0   96.29   10.60
  -7  -1   0   86.89   12.60
   7  -1   0   93.79   10.60
   7  -1   0  101.49   10.60
   7  -1   0   82.69   12.30
  -7   1   0   81.19    5.80
   7   1   0   94.29   10.90
  -7   1   0   82.19    5.00
  -7   1   0   83.19   12.80
   7   1   0   75.49    6.20
  -7   1   0   98.69    6.70
  -7  -1   0   77.69    6.90
  -7  -1   0   92.29    8.20
   7   1   0   78.89    7.10
  -9   1   0  153.38   19.90
  -9  -1   0  119.39    9.00
   9  -1   0  116.79   15.90
   9  -1   0  133.69   14.20
  -9   1   0  141.59   17.20
   9  -1   0  148.49   13.90
   9   1   0  133.29   13.00
  -9   1   0  126.99    7.00
  -9  -1   0  145.29   12.30
  -9  -1   0  127.09   17.00
  -9  -1   0  152.58   21.20
   9   1   0  140.49   14.60
  -9   1   0  137.09    8.80
   9   1   0  130.49   10.10
  -9  -1   0  135.89   10.70
  -9   1   0  128.89    8.00
   9   1   0  135.39   10.30
   9  -1   0  123.59   14.80
 -11   1   0  404.06   29.80
 -11  -1   0  348.57   19.10
 -11  -1   0  319.87   29.50
 -11   1   0  370.76   31.60
 -11   1   0  334.17   17.00
 -11  -1   0  373.16   36.90
  11   1   0  335.87   22.20
  11  -1   0  358.06   23.40
  11  -1   0  330.97   27.50
 -11  -1   0  337.67   30.20
 -11   1   0  292.37   22.40
  11  -1   0  383.16   25.30
 -11  -1   0  356.96   19.60
  11   1   0  337.77   18.40
 -13   1   0   74.49    9.10
 -13   1   0   74.59   23.60
  13  -1   0   48.50    6.70
 -13  -1   0   34.20   21.70
  13   1   0   57.39    9.60
 -13  -1   0   47.40    8.60
 -13   1   0   43.80   20.80
 -13   1   0   64.59   18.90
  13   1   0   61.19   12.70
 -13  -1   0   67.99   10.40
  13  -1   0   73.39   16.10
 -13  -1   0   68.19   19.80
  13  -1   0   60.09   13.60
 -13  -1   0   42.50   19.40
 -15  -1   0  198.88   16.80
 -15   1   0  188.58   29.50
 -15   1   0  194.28   15.40
  15  -1   0  196.08   14.50
  15   1   0  217.68   17.40
 -15  -1   0  151.88   34.80
 -15  -1   0  169.18   13.50
  15   1   0  222.38   20.60
 -15   1   0  199.18   34.50
  15  -1   0  200.78   21.60
 -15   1   0  165.48   26.60
 -15  -1   0  145.19   26.70
  17  -1   0  196.88   16.80
 -17   1   0  154.08   35.20
  17   1   0  148.89   22.10
 -17   1   0  188.68   32.20
  17  -1   0  239.98   23.80
 -17  -1   0  205.38   18.70
 -17   1   0  232.78   16.20
  17   1   0  210.38   19.30
 -17  -1   0  145.79   34.00
 -17  -1   0  156.98   38.90
   0   2   0   15.00    2.70
   0   2   0   18.60    2.70
   0  -2   0   16.90    2.30
   0  -2   0   14.60    3.20
   0  -2   0   19.30    4.20
   0   2   0   19.00    5.00
   0  -2   0   20.40    5.70
   0  -2   0   17.10    3.30
   0  -2   0   13.30    5.90
  -2  -2   0    8.50    4.00
  -2  -2   0   20.30    7.30
  -2  -2   0    9.60    6.40
   2  -2   0   10.60    7.10
   2   2   0    6.60    5.90
  -2  -2   0   23.60    8.80
   2  -2   0    6.20    2.60
  -2   2   0    7.10    2.60
  -2   2   0    5.50    3.70
   2  -2   0    6.20    4.80
   2   2   0    1.60    4.30
  -2  -2   0    9.70    2.40
   2   2   0    0.20    2.90
   2  -2   0   -2.50    4.20
   2  -2   0    8.60    3.10
   4  -2   0  126.09   13.10
   4  -2   0  148.69   10.10
   4   2   0  137.79    9.50
  -4   2   0  143.79    6.70
  -4  -2   0  127.89    6.60
  -4  -2   0  144.29    9.40
  -4   2   0  128.79    6.10
  -4  -2   0  131.89   13.40
   4   2   0  119.39    9.60
   4  -2   0  130.29   11.20
  -4  -2   0  137.09   11.70
  -4  -2   0  151.08   17.50
  -4   2   0  136.49    5.90
   4  -2   0  132.09    9.30
   6  -2   0   -1.40    5.30
  -6   2   0    4.20    1.80
   6  -2   0   -4.10    6.30
   6   2   0    0.10    5.00
  -6  -2   0    4.10    8.80
   6  -2   0   -5.40    5.50
  -6  -2   0    4.20    6.50
  -6  -2   0    7.20   10.70
  -6  -2   0    2.60    4.40
   6  -2   0    5.90    5.90
  -6  -2   0    4.10    2.70
   6   2   0    2.30    5.20
  -8  -2   0   69.19    8.10
   8  -2   0   53.59    8.70
   8  -2   0   59.49   12.80
   8  -2   0   53.49   10.20
  -8  -2   0   51.69    9.00
   8   2   0   46.00    7.10
  -8   2   0   73.59   11.70
  -8   2   0   47.30    4.60
  -8  -2   0   43.30    5.20
   8  -2   0   48.70    9.30
  -8  -2   0   51.89   17.30
  -8  -2   0   67.49   13.50
   8   2   0   59.79    9.50
 -10   2   0  113.09    8.20
  10  -2   0  120.29   15.60
  10  -2   0  112.09   14.50
  10  -2   0  108.59   16.40
  10   2   0  113.39   13.30
 -10   2   0  106.19   15.50
 -10  -2   0  134.29   20.20
  10  -2   0  113.99   13.30
 -10  -2   0  111.59   22.40
  10   2   0  123.99   10.80
 -10   2   0  149.99   20.90
 -10  -2   0  115.99   12.20
 -10  -2   0  114.89   18.90
 -10  -2   0  111.09   10.90
 -12   2   0   35.80    6.50
 -12   2   0   20.70   14.60
 -12  -2   0   35.40    9.20
 -12  -2   0   20.00   16.90
 -12  -2   0   30.30    9.60
 -12  -2   0   27.50   20.50
  12  -2   0   27.50   12.50
  12   2   0   37.60   10.70
  12   2   0   37.60    9.40
 -12   2   0   41.70   18.20
  12  -2   0   36.10   10.70
 -12  -2   0   38.30   18.50
 -14  -2   0   67.49   10.60
 -14   2   0   93.29   22.80
 -14  -2   0   40.30   22.40
 -14   2   0   79.69    9.20
 -14   2   0   38.30   21.40
 -14   2   0   47.50   19.00
  14   2   0   65.99   11.30
  14   2   0   63.29   13.60
  14  -2   0   70.19   16.50
  14  -2   0   63.59   14.30
  14  -2   0   69.09    6.60
 -14  -2   0   38.00   28.30
 -14  -2   0   63.49   22.00
 -14  -2   0   69.09   12.10
 -16  -2   0   31.50   24.40
  16   2   0   45.10   12.00
 -16   2   0   56.49   25.80
 -16   2   0   14.90   21.70
 -16  -2   0  -10.80   25.50
  16   2   0   30.90   14.20
  16  -2   0   51.99   15.10
 -16   2   0   46.40    8.00
 -16  -2   0   55.49   13.20
  16  -2   0   46.60    8.00
  18  -2   0   58.69    9.40
  -1   3   0   -2.00    5.10
   1   3   0   10.70    2.20
  -1  -3   0   18.20    4.40
  -1  -3   0   -1.30    4.40
   1   3   0   11.60    7.90
  -1  -3   0   27.50    5.10
  -1  -3   0    5.20    7.70
   1   3   0   -4.60    5.00
   1  -3   0    7.30    7.70
   1  -3   0    1.80    4.50
   1  -3   0   -3.80    6.00
  -1  -3   0   32.90    8.50
   3  -3   0 6428.56  258.57
   3  -3   0 6971.40  255.27
  -3  -3   0 6731.23  254.97
  -3  -3   0 6481.35  261.07
   3  -3   0 6597.34  255.67
   3   3   0 6707.23  256.07
   3   3   0 6926.11  256.37
   3  -3   0 6847.42  257.37
  -3  -3   0 6591.84  259.57
   3   3   0 7115.29  258.37
  -3  -3   0 6763.72  258.17
  -3   3   0 7009.90  255.87
   3  -3   0 6438.46  261.07
  -3   3   0 6536.45  255.07
  -3  -3   0 7494.75  258.77
  -3  -3   0 6669.63  256.77
   5  -3   0    4.00    3.50
   5   3   0    3.00    4.80
  -5  -3   0   15.10    3.00
  -5  -3   0    9.80    7.80
   5  -3   0   12.30    6.50
   5   3   0   13.20    6.10
   5  -3   0    7.10    7.80
  -5   3   0    9.30    2.30
  -5  -3   0   21.90    9.50
   5  -3   0   15.40    6.80
  -5  -3   0    5.90    5.20
  -5  -3   0   21.20   12.70
  -5   3   0    5.70    3.40
  -7  -3   0   12.50   10.60
  -7  -3   0   10.10    7.70
  -7  -3   0    4.70    3.00
  -7  -3   0    2.40    5.60
   7  -3   0    7.10    6.80
   7   3   0    2.20    6.20
   7  -3   0    9.50    5.90
   7   3   0    1.40    5.50
  -7  -3   0    1.60   12.40
   7  -3   0   -2.40    6.50
   7  -3   0    6.70    8.00
  -9   3   0 3017.20  125.79
   9   3   0 3006.80  120.49
  -9  -3   0 3251.37  129.89
  -9  -3   0 3011.20  122.49
  -9  -3   0 3212.48  129.49
  -9  -3   0 3143.99  121.29
   9   3   0 3009.90  123.29
   9  -3   0 3122.99  123.99
   9  -3   0 3046.70  129.49
  -9   3   0 3037.30  117.59
   9  -3   0 3111.89  122.89
   9  -3   0 3094.89  126.39
  -9  -3   0 3248.77  136.29
  11   3   0   10.50    8.70
 -11   3   0   19.50   15.00
 -11  -3   0   11.50    9.80
 -11  -3   0   28.80   20.80
 -11  -3   0   -2.70   15.70
  11   3   0   19.50    8.70
 -11   3   0    6.30   10.60
  11  -3   0   20.30   10.50
  11  -3   0    1.90   10.70
 -11  -3   0   12.50    8.30
 -11   3   0   13.00    4.90
  11  -3   0   -6.90    7.70
  11  -3   0   22.10   12.50
 -11  -3   0   -1.30   15.50
 -13   3   0   45.50   17.10
  13  -3   0   16.00   11.80
 -13  -3   0   21.40   25.80
  13  -3   0   25.20   10.40
  13   3   0   31.00   11.80
 -13   3   0   29.10   18.50
  13   3   0   37.40   10.20
 -13  -3   0   24.80   10.70
 -13  -3   0   32.50   10.60
 -13  -3   0  -19.40   18.80
 -13  -3   0   28.60   20.90
 -13   3   0   32.30   18.80
 -15  -3   0  954.30   69.99
 -15  -3   0 1059.59   49.00
  15  -3   0 1199.38   59.49
  15  -3   0 1097.49   52.19
  15   3   0 1094.19   48.70
  15   3   0 1065.79   52.29
 -15   3   0 1048.20   60.39
 -15   3   0 1050.89   61.09
 -15  -3   0 1060.39   63.19
 -15   3   0 1012.30   64.39
 -17   3   0   13.20   23.80
  17  -3   0   11.20   12.20
  17  -3   0   24.60    8.10
 -17  -3   0    0.60   12.40
  17   3   0   18.20   12.50
 -17   3   0    0.50   22.00
   0   4   0 2526.25   94.49
   0  -4   0 2196.68   96.19
   0  -4   0 2542.65   94.19
   0  -4   0 2359.66   97.89
   0  -4   0 2286.37   91.29
   0   4   0 2453.45   91.59
   0  -4   0 2365.96   92.79
   0  -4   0 2442.96   92.99
   2   4   0   93.89    8.80
  -2   4   0  105.49    9.70
   2   4   0   93.59   10.20
   2  -4   0  100.19    8.90
  -2  -4   0   88.99    7.10
  -2  -4   0  104.39   13.40
  -2  -4   0   94.19   12.80
   2  -4   0   97.39    9.50
   2   4   0   93.99    6.10
  -2   4   0   79.09    7.40
   2  -4   0  100.49   11.60
   2  -4   0   95.99    6.20
   2  -4   0   94.49    5.50
   2  -4   0   98.99   14.10
  -2  -4   0  103.19    9.40
   4  -4   0   18.40    3.70
  -4   4   0   13.20    3.50
  -4   4   0   14.60    5.40
   4  -4   0    3.10   10.30
   4  -4   0   15.30    4.20
  -4  -4   0    6.60   10.60
  -4  -4   0   15.90   10.00
   4   4   0   17.50    6.30
   4  -4   0   12.80    6.90
  -4  -4   0   24.80    9.10
   4   4   0   13.80    4.90
   4  -4   0   17.70    6.60
  -4  -4   0   10.50    3.40
  -4  -4   0   11.10    5.70
  -4  -4   0   17.20    8.30
  -6  -4   0 1667.23   76.79
   6   4   0 1701.83   67.09
   6  -4   0 1666.53   68.19
  -6   4   0 1655.33   63.69
  -6  -4   0 1713.33   72.99
  -6  -4   0 1541.65   63.29
  -6   4   0 1585.44   62.79
  -6  -4   0 1710.13   66.79
   6  -4   0 1567.04   72.89
  -6  -4   0 1737.33   71.79
   6   4   0 1650.23   66.09
   6  -4   0 1557.44   69.49
  -6  -4   0 1636.74   68.69
  -8  -4   0  126.49   18.40
  -8  -4   0  146.09   15.20
   8   4   0  135.99   12.60
  -8  -4   0  117.39   21.90
  -8  -4   0  136.19   12.80
  -8  -4   0  125.79   19.00
   8  -4   0  138.59   19.20
   8  -4   0  130.09   15.50
   8  -4   0  128.89   14.90
   8  -4   0  121.99   12.40
   8   4   0  127.69   12.10
  10  -4   0    0.00    8.80
 -10  -4   0   -2.50    7.60
  10  -4   0    5.50   12.00
  10   4   0    5.30    8.80
 -10  -4   0   -1.70   16.20
 -10   4   0    6.70   10.30
  10  -4   0   10.20   10.90
  10  -4   0   -6.30    6.70
 -10  -4   0   14.30   19.60
 -10  -4   0   -8.80   15.70
 -10  -4   0    3.50    9.70
  10   4   0   10.60    7.70
 -12   4   0  876.61   47.00
 -12  -4   0  827.52   60.89
 -12  -4   0  803.02   52.69
  12  -4   0  812.52   40.40
  12  -4   0  807.82   50.39
  12   4   0  812.22   38.80
  12  -4   0  837.62   45.40
 -12  -4   0  804.32   50.09
 -12   4   0  887.11   49.99
  12   4   0  826.92   41.00
  12  -4   0  811.32   43.20
 -12  -4   0  774.22   40.20
 -12  -4   0  828.72   39.40
  14   4   0   86.59   14.60
  14  -4   0  107.59   18.70
 -14   4   0  121.09   22.90
 -14  -4   0   73.69   29.30
 -14  -4   0   65.79   23.60
 -14   4   0  108.29   20.40
  14  -4   0   81.89   20.90
 -14   4   0  127.69   25.10
  14  -4   0   88.09   15.00
  14   4   0  105.49   14.30
 -14  -4   0   79.39   14.20
 -16  -4   0   11.30   13.00
 -16   4   0    4.80   21.50
  16  -4   0   14.80   15.20
  16  -4   0    3.20   11.00
  16   4   0   27.10   13.70
  16   4   0   14.60   12.60
 -16  -4   0   12.00   23.50
 -16  -4   0   -3.40   29.30
 -16   4   0   -8.00   19.10
  -1  -5   0  183.48   10.70
  -1   5   0  176.18   13.80
   1   5   0  172.68   13.80
  -1  -5   0  167.58   11.90
  -1  -5   0  159.58   17.60
   1   5   0  172.08   10.50
   1  -5   0  148.79   15.30
  -1  -5   0  172.18   17.70
   1  -5   0  174.38   12.30
  -1  -5   0  169.68   14.80
   1  -5   0  160.88   17.60
   1  -5   0  178.58   12.90
  -1  -5   0  175.88   10.90
   1  -5   0  143.39    7.80
  -3  -5   0  148.89   14.60
  -3  -5   0  166.38   12.80
  -3  -5   0  166.78   13.30
  -3  -5   0  160.38   10.10
   3  -5   0  172.68    8.80
  -3   5   0  152.68   10.00
  -3  -5   0  180.48   19.20
  -3   5   0  153.88   13.00
   3  -5   0  162.68   13.40
   3  -5   0  187.58   11.50
   3   5   0  165.58    9.40
   3  -5   0  159.88   14.90
   3   5   0  161.28   12.00
   3  -5   0  172.68   20.40
  -3  -5   0  178.38   19.10
   3  -5   0  159.68    8.50
   5  -5   0  200.08   17.00
   5   5   0  236.48   13.30
   5  -5   0  213.18   20.80
   5  -5   0  226.08   16.30
  -5  -5   0  241.08   22.40
  -5  -5   0  225.68   18.90
  -5  -5   0  235.78   15.50
   5  -5   0  200.58   12.20
   5   5   0  245.78   15.40
  -5   5   0  204.98   11.10
  -5  -5   0  224.08   18.10
  -5  -5   0  209.68   11.20
  -5  -5   0  249.48   23.80
  -5   5   0  201.98   13.50
  -7  -5   0   82.09   20.50
  -7  -5   0   80.69   13.50
  -7  -5   0   79.79   15.80
  -7  -5   0   63.09    6.00
   7  -5   0   74.29   12.10
   7  -5   0   67.29   15.70
   7  -5   0   69.69    8.50
   7   5   0   71.49   10.50
   7  -5   0   64.99   10.90
  -7  -5   0   73.29   14.90
   7   5   0   78.39    9.70
  -7  -5   0   88.89   11.10
  -9  -5   0   79.79   19.40
   9   5   0   72.09   11.40
   9  -5   0   71.09   17.70
  -9  -5   0   80.69   13.90
  -9  -5   0   81.89   20.20
   9  -5   0   64.99   14.50
  -9  -5   0   80.29   24.60
   9   5   0   87.39   12.00
   9  -5   0   73.89   10.00
   9  -5   0   61.59   12.40
  -9  -5   0   63.49   10.70
 -11  -5   0  143.59   17.80
  11  -5   0  199.38   21.90
 -11   5   0  200.58   23.00
 -11  -5   0  161.28   24.90
 -11  -5   0  150.88   27.60
  11  -5   0  163.38   24.60
  11   5   0  179.38   16.70
  11   5   0  176.08   16.50
  11  -5   0  194.58   16.70
 -11  -5   0  147.19   30.60
  11  -5   0  165.48   20.30
 -11  -5   0  196.38   18.00
 -13  -5   0   28.10   30.20
  13   5   0   27.20   10.80
 -13  -5   0  -16.10   23.40
 -13   5   0   39.10   17.20
 -13   5   0   35.50   18.10
  13  -5   0   19.20   16.40
  13   5   0   39.50   12.20
 -13  -5   0   28.90   12.40
  13  -5   0   35.80   14.20
 -13  -5   0   55.99   21.80
 -13   5   0   34.80   16.00
  13  -5   0   30.70   11.10
  13  -5   0   33.60   18.30
 -13  -5   0   17.60   12.50
 -15  -5   0   28.80   31.10
  15   5   0   13.50   12.20
  15  -5   0   38.10   19.10
 -15   5   0   23.70   17.90
  15  -5   0   33.90   16.80
 -15  -5   0    8.20   24.40
  15  -5   0   28.00   15.20
  15   5   0   20.80   13.10
 -15  -5   0   17.00   13.60
 -15   5   0   22.70   19.10
 -17  -5   0  113.29   19.50
  17   5   0   92.09   17.00
   0  -6   0  933.61   38.70
   0  -6   0  874.31   45.40
   0   6   0  912.01   35.90
   0  -6   0  858.31   37.70
   0  -6   0  856.51   43.50
   0  -6   0  925.01   40.10
   0   6   0  835.92   39.80
   0  -6   0  871.61   35.60
  -2  -6   0   22.60   11.90
  -2   6   0    1.30    6.50
   2   6   0    5.70    7.90
  -2  -6   0    0.50    6.10
   2  -6   0   -2.70    5.30
   2  -6   0    5.10    2.10
  -2  -6   0   11.90    5.40
  -2  -6   0    2.00    8.10
   2  -6   0    6.00    8.20
   2   6   0    4.30    4.90
  -2  -6   0    8.90    5.70
   2  -6   0    0.60    6.10
  -2  -6   0   13.30   10.50
   2  -6   0    5.80   10.20
  -4  -6   0  105.09    8.70
   4  -6   0  107.49    7.60
   4  -6   0  116.79   14.30
   4  -6   0  107.79   17.30
   4   6   0  118.09    8.50
  -4  -6   0  117.89   12.90
   4  -6   0  103.59    7.30
  -4   6   0   97.89    8.40
   4  -6   0  112.39   12.10
  -4  -6   0  102.79   11.50
  -4  -6   0  105.29   17.50
  -4  -6   0  110.49   16.90
   4   6   0  102.19   10.30
   4  -6   0  114.99    9.90
  -4  -6   0  111.79   14.50
  -4   6   0  110.49   11.30
   6  -6   0  699.83   38.00
   6   6   0  731.73   34.60
   6  -6   0  771.32   37.00
   6  -6   0  765.52   43.70
   6   6   0  772.32   33.60
   6  -6   0  731.53   32.20
  -6  -6   0  667.33   30.90
  -6  -6   0  809.02   35.80
  -6  -6   0  757.62   42.70
  -6  -6   0  777.62   38.70
  -6  -6   0  760.52   46.60
  -6   6   0  749.13   30.90
  -6  -6   0  781.32   39.00
  -8  -6   0   16.90   13.70
   8   6   0   18.00   10.30
  -8  -6   0   45.00   18.90
   8  -6   0   30.20   11.40
   8  -6   0   32.90   11.50
  -8  -6   0   28.40   21.10
   8  -6   0   36.60    7.80
  -8  -6   0   24.90   11.70
  -8  -6   0   31.60    9.40
   8  -6   0   38.60   14.70
   8   6   0   39.30    8.60
 -10  -6   0  107.19   25.60
 -10  -6   0  130.69   31.00
  10   6   0  135.49   14.30
  10  -6   0  136.09   18.50
 -10  -6   0   92.79   21.20
 -10  -6   0  110.89   17.50
  10   6   0  135.59   14.90
  10  -6   0  112.29   22.40
 -10  -6   0  146.69   15.80
  10  -6   0  117.99   18.50
 -12  -6   0  574.34   32.90
 -12  -6   0  495.25   48.30
  12  -6   0  625.14   37.40
  12  -6   0  633.74   45.10
 -12  -6   0  540.85   34.40
  12   6   0  564.44   31.80
  12   6   0  577.04   32.50
 -12  -6   0  556.44   42.60
  12  -6   0  560.44   30.60
 -12   6   0  572.44   38.00
  12  -6   0  609.54   37.70
 -12  -6   0  523.45   52.59
  14  -6   0   61.29   16.30
 -14  -6   0   31.80   34.80
  14   6   0   64.59   14.70
  14  -6   0   56.59   21.70
 -14  -6   0   75.79   24.40
 -14   6   0   36.30   17.80
 -14  -6   0   71.79   15.70
 -14   6   0   49.40   19.60
  14   6   0   38.40   11.90
 -16  -6   0   69.69   17.30
  16   6   0   70.19   15.90
  -1  -7   0  110.79   13.10
  -1  -7   0   91.19   10.50
   1  -7   0   60.39    7.80
   1  -7   0   83.09   14.30
  -1  -7   0   69.39    9.10
   1  -7   0   63.79    9.90
   1   7   0   89.69    8.10
   1  -7   0   87.99   17.20
   1  -7   0   76.79    5.50
   1  -7   0   72.39   10.30
  -1   7   0   68.99   11.30
  -1  -7   0   89.59   15.70
   1   7   0   68.89   11.40
  -1  -7   0   84.19    8.30
  -1  -7   0   86.69   15.90
   3  -7   0 4647.53  176.38
   3   7   0 4752.02  175.28
  -3   7   0 4418.56  177.58
   3  -7   0 4135.19  172.28
  -3   7   0 4233.58  174.98
   3  -7   0 4316.97  181.38
   3  -7   0 4805.42  178.58
  -3  -7   0 4478.05  175.58
   3  -7   0 4543.85  185.98
  -3  -7   0 4665.53  184.88
  -3  -7   0 4708.63  179.78
  -3  -7   0 4643.14  185.68
  -3  -7   0 4924.31  177.38
  -3  -7   0 4625.84  177.48
   5  -7   0   12.80    5.40
  -5  -7   0   10.30   11.20
   5   7   0   17.10    4.80
   5  -7   0   14.70    5.40
  -5  -7   0    0.20    7.00
  -5  -7   0   13.80    5.30
  -5   7   0   17.50    5.10
  -5  -7   0   10.10   12.00
   5   7   0   13.40    8.00
   5  -7   0    3.70    9.10
  -5  -7   0   12.90    8.90
  -5   7   0   12.40    7.30
  -5  -7   0   32.00   16.20
   5  -7   0   26.10   10.10
   5  -7   0   16.00   12.80
   5  -7   0    8.40    4.10
  -7  -7   0   58.09   19.20
   7  -7   0   63.99   17.40
   7  -7   0   67.69   14.00
   7   7   0   99.79   12.90
  -7  -7   0   61.39   13.70
   7  -7   0   71.89   14.20
   7   7   0   78.69   10.10
   7  -7   0   64.89    8.10
  -7  -7   0   60.69   11.00
  -7  -7   0   83.19   17.40
  -7  -7   0   61.79   22.40
   9  -7   0 2370.86  110.29
   9  -7   0 2479.75  101.19
   9  -7   0 2410.06  103.69
  -9  -7   0 2224.08  114.29
  -9  -7   0 2392.56  110.99
   9   7   0 2394.96   97.89
  -9  -7   0 2404.86   98.79
  -9  -7   0 2447.56  101.79
   9   7   0 2526.75   98.19
  -9  -7   0 2364.66  105.29
   9  -7   0 2360.56  101.69
  11  -7   0   15.20   17.60
 -11  -7   0  -42.50   20.80
 -11  -7   0   -4.70   11.20
 -11  -7   0  -25.30   18.30
  11   7   0   18.20   12.00
 -11  -7   0   -5.40   25.20
  11   7   0   -6.80    8.80
  11  -7   0    8.70   11.20
  11  -7   0    3.80   14.60
 -11  -7   0    9.00   13.60
  13  -7   0    8.90   17.60
  13   7   0   16.40   13.30
  13   7   0   21.80   11.70
 -13  -7   0    6.80   12.90
 -13  -7   0    7.20   31.20
 -13  -7   0   27.20   23.50
  13  -7   0   19.30   18.70
 -13   7   0   24.00   15.00
  13  -7   0    3.70   12.80
 -15  -7   0  817.42   58.89
 -15  -7   0  838.82   44.80
  15   7   0  778.42   43.20
 -15   7   0  807.42   51.79
 -15  -7   0  633.44   72.89
  15   7   0  852.11   43.50
  15  -7   0  854.01   58.49
   0  -8   0  259.77   13.40
   0  -8   0  298.27   20.40
   0  -8   0  292.77   24.80
   0  -8   0  233.48   25.80
   0  -8   0  264.27   16.60
   0  -8   0  280.47   18.40
   0   8   0  251.27   19.20
  -2  -8   0  397.66   31.70
   2   8   0  427.36   20.60
   2  -8   0  432.76   23.30
  -2   8   0  398.96   24.80
  -2  -8   0  422.66   33.70
  -2  -8   0  418.06   22.20
  -2  -8   0  405.16   23.10
   2  -8   0  428.86   24.40
   2  -8   0  372.76   30.90
  -2  -8   0  411.16   25.70
  -2  -8   0  404.26   20.90
   2  -8   0  395.16   16.40
   2  -8   0  376.36   27.80
   4  -8   0  115.69   15.50
  -4  -8   0   66.59   10.60
  -4  -8   0  105.59   12.90
  -4  -8   0   99.69   10.80
  -4  -8   0  135.69   21.20
   4  -8   0   99.29   16.10
   4  -8   0  113.79   21.50
  -4  -8   0  106.29   20.20
  -4  -8   0   84.19   13.70
   4   8   0  105.99   11.10
  -4   8   0   67.09   11.30
   6  -8   0  136.49   17.80
   6  -8   0  135.39   17.00
  -6  -8   0  122.39   17.30
  -6  -8   0  110.29   14.10
  -6  -8   0  175.08   20.20
   6   8   0  139.69   11.40
   6  -8   0  121.19   22.90
  -6  -8   0  123.49   23.90
   6   8   0  122.29   13.80
  -6  -8   0  127.09   22.60
   8   8   0  718.43   36.50
  -8  -8   0  677.13   51.59
  -8  -8   0  673.73   47.20
  -8  -8   0  723.73   36.80
  -8  -8   0  740.73   41.00
   8  -8   0  661.13   38.30
   8  -8   0  715.43   49.60
  -8  -8   0  702.13   41.60
   8   8   0  699.83   33.40
   8  -8   0  682.93   40.20
  10  -8   0   31.80   14.40
 -10  -8   0   19.50   14.30
  10   8   0   39.80   12.90
 -10  -8   0   21.20   12.10
 -10  -8   0  -18.30   21.60
 -10  -8   0   26.70   17.90
 -10  -8   0   -4.00   27.00
  10  -8   0   26.50   16.10
  10  -8   0   31.70   18.80
  10   8   0   19.90    8.70
 -12  -8   0   19.90   13.80
  12  -8   0    6.70   17.20
  12  -8   0   35.20   18.70
 -12  -8   0   18.70   20.80
  12   8   0   10.00    9.40
 -12  -8   0  -43.30   24.10
 -12  -8   0   -3.30   29.30
  12  -8   0    7.70   13.00
  12   8   0    1.40   12.90
 -12  -8   0    0.90   18.00
 -14  -8   0  507.85   45.20
 -14   8   0  549.54   41.10
 -14  -8   0  523.25   34.50
  14  -8   0  511.55   40.40
  14  -8   0  589.54   49.20
  14   8   0  499.95   31.50
  14   8   0  519.95   34.20
  16   8   0   35.60   16.00
 -16  -8   0   48.50   20.00
   1  -9   0  126.39   22.60
  -1  -9   0  118.79   15.90
  -1  -9   0   91.49   13.90
   1  -9   0  137.49   15.60
  -1  -9   0  126.49   21.90
  -1  -9   0  119.39   14.20
  -1  -9   0  123.19   19.60
  -1  -9   0  118.69   10.40
   1  -9   0  130.29   19.40
   3  -9   0   21.00   12.00
   3  -9   0   30.90   17.20
   3  -9   0   22.50   11.60
  -3  -9   0   42.60   10.60
  -3  -9   0   31.30    8.50
  -3  -9   0   24.80   17.00
  -3  -9   0   23.50   17.00
  -3  -9   0   35.60    9.30
  -3  -9   0   47.90   14.00
   3   9   0   24.50    7.60
   5  -9   0    7.90   10.40
  -5  -9   0  -11.00    8.50
   5  -9   0   -4.50   10.00
   5   9   0   -3.20    8.10
  -5  -9   0   -1.50    3.90
  -5  -9   0   -7.90   16.60
   5  -9   0   -4.70   15.90
  -5  -9   0    5.10    7.30
  -5  -9   0   -2.30    9.30
  -5  -9   0    3.30   16.00
  -7  -9   0  288.27   22.40
   7   9   0  280.77   22.60
   7  -9   0  263.47   25.90
   7  -9   0  240.48   24.00
  -7  -9   0  205.78   23.60
  -7  -9   0  248.78   32.30
  -7  -9   0  262.47   26.40
  -7  -9   0  204.48   32.00
   7  -9   0  281.47   34.10
  -9  -9   0  111.89   16.90
  -9  -9   0   71.99   28.30
  -9  -9   0   98.09   27.30
  -9  -9   0   79.49   18.60
   9  -9   0  102.29   23.80
  -9  -9   0  110.19   22.40
   9   9   0  125.19   16.60
   9  -9   0  116.79   18.70
   9   9   0   91.79   12.50
   9  -9   0  141.79   22.10
 -11  -9   0   32.00   16.90
 -11  -9   0  -15.10   28.30
 -11  -9   0   -0.40   25.40
  11   9   0   13.00    9.80
  11   9   0   17.60   14.00
 -11  -9   0   25.90   14.80
 -11  -9   0   24.40   22.50
  11  -9   0    5.40   18.20
  11  -9   0   12.30   18.60
  11  -9   0   29.90   14.50
 -13  -9   0  174.48   22.20
  13   9   0  129.79   18.60
  13  -9   0  149.99   28.80
  13  -9   0  186.08   28.70
 -13  -9   0  108.19   45.20
  13   9   0  103.19   15.30
 -13  -9   0  109.39   26.80
 -15   9   0  123.69   24.60
  15  -9   0  135.39   33.20
 -15  -9   0  128.49   21.40
  15   9   0  143.49   20.10
   0 -10   0 3329.47  131.19
   0 -10   0 3200.38  142.69
   0 -10   0 3194.48  139.09
   2 -10   0   29.10   11.90
  -2 -10   0   31.20   17.90
  -2 -10   0   30.60   10.90
   2 -10   0   27.60   17.40
  -2 -10   0   41.40   18.20
  -2 -10   0   14.40   13.20
   2 -10   0   27.10   14.20
  -4 -10   0   72.99   16.40
  -4 -10   0   65.59   11.70
  -4 -10   0   43.40   20.10
   4 -10   0   51.69   14.40
   4 -10   0   69.49   16.80
   4 -10   0   58.39   20.70
  -4 -10   0   63.19   13.30
  -4 -10   0   50.59   11.40
  -4 -10   0   43.60   20.90
   4  10   0   58.69    9.90
   6 -10   0 2354.36  104.19
   6 -10   0 2276.67  100.49
  -6 -10   0 2418.16  111.59
   6  10   0 2374.86   95.89
  -6 -10   0 2276.27   98.19
  -6 -10   0 2348.47  102.29
  -6 -10   0 2369.86  113.89
   6 -10   0 2339.37  112.89
  -8 -10   0   -2.30   15.20
  -8 -10   0   -8.40   13.90
   8 -10   0   -7.30   11.60
  -8 -10   0  -14.50   22.10
  -8 -10   0   19.70   12.30
   8  10   0    2.30   12.10
   8 -10   0    2.60   13.30
   8 -10   0   19.40   18.60
  -8 -10   0   -2.90   20.70
 -10 -10   0   10.90   24.10
  10  10   0   38.60   14.70
  10 -10   0   53.29   16.50
 -10 -10   0   31.30   17.10
 -10 -10   0   27.80   33.80
  10 -10   0   59.29   22.60
 -10 -10   0    4.80   17.70
 -10 -10   0   29.50   14.00
  10 -10   0   46.40   19.90
 -12 -10   0  961.00   52.09
 -12 -10   0  910.01   59.19
  12  10   0 1087.59   51.49
  12 -10   0 1077.29   58.59
 -12 -10   0  798.72   79.89
  12 -10   0 1057.69   66.59
 -14 -10   0   17.50   16.10
 -14 -10   0   35.40   26.50
  14  10   0    3.10   14.10
 -14  10   0   39.10   17.90
  14 -10   0   20.30   21.80
  14 -10   0   13.90   22.70
  -1 -11   0  326.27   38.40
  -1 -11   0  252.47   22.00
  -1 -11   0  260.67   32.20
   1 -11   0  269.57   23.10
   1 -11   0  283.67   30.30
   1 -11   0  238.28   33.00
  -3 -11   0   24.40   11.10
   3 -11   0   20.40   13.20
  -3 -11   0   20.00   20.20
   3 -11   0   27.00   15.20
  -3 -11   0   22.70   20.80
   3 -11   0   15.00   18.20
   5 -11   0  505.35   44.00
   5 -11   0  458.85   32.40
  -5 -11   0  543.35   46.90
   5 -11   0  454.95   35.10
  -5 -11   0  420.36   45.80
   7  11   0   79.09   14.40
   7 -11   0  133.19   30.20
  -7 -11   0   54.09   27.20
  -7 -11   0   63.29   16.70
  -7 -11   0   80.69   24.50
   7 -11   0   98.89   20.00
   7 -11   0   62.39   16.60
  -7 -11   0   60.49   19.00
  -7 -11   0   76.19   14.80
  -9 -11   0   28.00   24.60
  -9 -11   0   51.39   19.70
   9 -11   0   43.50   16.20
   9 -11   0   83.99   21.80
  -9 -11   0    6.60   28.30
  -9 -11   0   30.90   14.10
   9  11   0   47.90   14.30
  -9 -11   0   16.90   16.70
   9 -11   0   34.40   24.60
 -11 -11   0  393.36   57.19
 -11 -11   0  489.15   55.49
 -11 -11   0  526.55   36.20
 -11 -11   0  465.35   43.40
  11 -11   0  583.24   53.19
  11  11   0  574.14   35.40
  11 -11   0  497.35   40.30
 -13 -11   0   30.50   26.20
  13 -11   0   53.69   26.00
  13  11   0   38.60   16.60
 -13 -11   0   20.80   18.20
  13 -11   0   16.90   21.40
  15 -11   0   60.79   48.70
   0 -12   0   39.10   19.70
   0 -12   0   81.29   17.00
   0 -12   0   87.29   26.80
   2 -12   0  161.68   30.30
  -2 -12   0  161.58   19.50
   2 -12   0  143.39   24.80
   2 -12   0  156.98   21.20
  -2 -12   0  157.38   29.40
  -2 -12   0  135.29   27.30
   4 -12   0  180.38   31.80
  -4 -12   0  210.78   34.70
   4 -12   0  205.48   27.50
   4 -12   0  208.18   25.00
  -4 -12   0  121.39   29.80
  -4 -12   0  200.48   22.10
  -6 -12   0   44.90   25.90
  -6 -12   0   66.49   25.40
   6 -12   0   91.79   28.70
   6 -12   0   69.49   19.00
   6 -12   0   84.69   20.00
   8 -12   0   57.39   25.40
   8 -12   0   75.09   22.40
   8 -12   0   75.79   20.40
  -8 -12   0   23.60   31.90
  -8 -12   0  107.39   30.60
  10 -12   0  123.79   25.10
  10 -12   0  141.39   30.40
 -10 -12   0  100.59   37.50
 -10 -12   0  108.39   33.70
 -12 -12   0   50.59   17.70
  12 -12   0   86.69   27.70
  12  12   0   95.19   27.40
  12 -12   0   40.70   23.50
  14  12   0   55.99   21.50
 -14 -12   0   39.00   20.70
  -1 -13   0    3.30   23.80
   1 -13   0   13.00   13.90
   1 -13   0   13.20   20.30
   1 -13   0    6.30   16.40
  -1 -13   0   16.60   13.50
  -1 -13   0  -17.30   17.80
  -3 -13   0  542.45   49.50
   3 -13   0  530.55   41.80
  -3 -13   0  546.25   52.99
  -3 -13   0  554.04   33.30
   3 -13   0  626.64   51.59
   3 -13   0  545.75   37.20
   5 -13   0   19.70   25.90
  -5 -13   0   -5.00   24.10
   5 -13   0   36.00   17.80
   5 -13   0   28.50   16.00
  -5 -13   0   -0.80   24.90
   7 -13   0    4.90   23.90
  -7 -13   0  -15.90   24.70
  -7 -13   0  -72.99   26.00
   7 -13   0    4.10   16.80
  -9 -13   0  310.77   52.29
  -9 -13   0  292.77   43.50
   9 -13   0  466.55   47.40
   9 -13   0  397.96   34.50
  11 -13   0    8.20   35.30
  11 -13   0   70.79   25.80
   0 -14   0  537.85   36.80
   0 -14   0  566.84   51.39
   0 -14   0  554.04   47.10
   2 -14   0  222.68   39.60
   2 -14   0  241.88   27.30
  -2 -14   0  202.18   34.20
   2 -14   0  200.28   30.20
  -2 -14   0  235.18   25.00
  -2 -14   0  221.28   36.50
  -4 -14   0  193.48   38.90
   4 -14   0  163.38   24.40
   4 -14   0  180.88   27.50
   4 -14   0  199.68   34.80
  -4 -14   0  150.68   34.60
   6 -14   0  463.95   37.30
  -6 -14   0  354.56   49.99
  -6 -14   0  436.56   51.99
   6 -14   0  488.25   53.69
  -8 -14   0  172.18   38.30
   8 -14   0  226.08   31.70
   8 -14   0  198.18   36.20
  10 -14   0  119.89   29.40
   1 -15   0  172.98   30.20
   1 -15   0  178.98   37.70
   1 -15   0  137.89   22.80
  -1 -15   0  164.38   32.70
  -1 -15   0  181.78   24.10
  -1 -15   0  201.18   37.70
   3 -15   0   99.89   31.50
  -3 -15   0   98.69   30.10
   3 -15   0  122.19   22.40
   3 -15   0  115.29   26.40
  -3 -15   0  100.79   31.00
   5 -15   0  315.67   33.20
  -5 -15   0  226.08   42.30
  -5 -15   0  249.18   42.20
   5 -15   0  303.97   43.70
  -7 -15   0   86.69   32.80
   7 -15   0  118.19   37.30
   7 -15   0   76.99   22.00
  -7 -15   0   16.60   32.80
  -9 -15   0   55.89   50.19
   9 -15   0   65.49   23.90
   0 -16   0   37.20   19.60
   0 -16   0    8.20   21.60
   0 -16   0   21.60   25.80
  -2 -16   0    3.10   23.40
   2 -16   0  -17.30   24.20
  -2 -16   0    3.00   28.30
   2 -16   0   23.90   18.70
   4 -16   0    8.10   25.80
   4 -16   0   20.50   19.80
  -4 -16   0   15.10   28.60
  -4 -16   0    3.70   26.70
  -6 -16   0   43.20   30.70
   6 -16   0   16.10   20.90
  -6 -16   0    7.90   31.40
  -1 -17   0  113.99   39.60
   1 -17   0  121.39   23.60
  -1 -17   0  104.29   43.70
  -3 -17   0  541.35   56.09
   3 -17   0  564.14   43.00
   5 -17   0   62.49   22.40
   2 -18   0  295.67   34.70
   0   0   1    3.10    4.40
   0   0   1   11.60    6.70
   0   0  -1   15.40    3.80
   0   0  -1   23.10    5.50
   0   0  -1   -2.30    4.30
   0   0   1    4.20    4.20
   0   0  -1    0.50    1.10
   2   0   1   -6.10    3.30
  -2   0  -1   -0.40    5.30
   2   0   1    0.90    4.20
   2   0  -1    1.00    4.80
  -2   0  -1    5.80    2.30
  -2   0  -1    3.80    5.30
   2   0  -1    1.00    3.30
  -2   0  -1   -0.90    4.10
  -2   0  -1   -4.80    3.40
  -2   0   1    2.10    4.30
   2   0  -1    2.90    4.50
   2   0   1    0.60    2.20
  -2   0   1   -2.20    4.60
  -2   0   1    1.50    5.60
  -2   0   1    3.30    3.70
   2   0  -1   -0.70    2.50
  -4   0   1    5.40    7.30
  -4   0  -1    2.80    7.40
   4   0  -1   -0.30    5.00
  -4   0  -1    0.20    3.50
   4   0   1    6.70    3.60
   4   0   1    0.90    3.30
   4   0  -1   -1.30    5.50
  -4   0  -1   -3.30    4.70
  -4   0  -1   -0.30    6.60
  -4   0  -1   -1.10    3.10
   4   0  -1    2.10    2.70
  -4   0   1   -1.20    4.50
  -4   0   1   -2.00    3.50
   6   0  -1   -3.90    6.20
   6   0  -1   -4.00    3.00
   6   0  -1    0.80    6.10
  -6   0  -1   -1.50    9.20
  -6   0  -1    4.80    9.00
  -6   0   1   -5.40    3.60
  -6   0   1    1.50    8.10
  -6   0  -1    2.50    5.40
  -6   0  -1    1.20    3.50
   6   0  -1    7.50    5.50
  -6   0  -1    2.80    5.00
   6   0   1    6.60    4.20
  -6   0   1   -1.60    4.70
   8   0  -1    0.70    7.20
  -8   0   1   -3.10    4.20
  -8   0  -1   -2.20    5.40
  -8   0  -1   -0.90    3.90
  -8   0  -1  -14.70   10.20
  -8   0   1    0.10   10.50
   8   0  -1   -0.70    4.60
  -8   0   1    2.70    5.90
  -8   0  -1   -0.80   11.90
   8   0  -1   -4.80    5.60
   8   0  -1    0.40    6.80
   8   0   1    5.50    5.50
  -8   0   1    5.20   10.10
   8   0  -1    1.40    3.90
  -8   0  -1   -0.90    6.70
 -10   0  -1   16.50   15.70
 -10   0  -1   -0.30    4.50
  10   0  -1   -2.60    5.70
 -10   0   1   -1.80   11.90
 -10   0   1   -8.20    6.60
 -10   0  -1   11.70   15.30
  10   0   1    2.30    4.80
  10   0  -1    4.20    8.70
 -10   0  -1   -3.90    9.70
  10   0  -1   -0.80    8.20
 -10   0  -1   -1.50    4.10
 -10   0  -1   -1.80    6.50
  10   0   1   -8.40    6.60
 -10   0   1   -7.80   13.70
 -12   0   1  -14.80   17.40
 -12   0  -1    5.00    4.00
  12   0  -1    0.70    6.90
  12   0  -1    5.40   11.10
 -12   0  -1    6.50    5.80
 -12   0   1   -7.50    7.90
 -12   0   1    1.60    8.50
 -12   0   1   -6.30   16.60
  12   0   1   12.90   10.30
 -12   0  -1  -24.00   18.70
  12   0  -1    7.30   11.90
 -12   0  -1   -8.70   19.20
  12   0   1   -4.50    6.90
  14   0  -1   20.40   13.30
 -14   0  -1  -10.70   22.30
  14   0   1    1.60    8.70
 -14   0   1   15.80   22.40
 -14   0   1   15.30    8.80
 -14   0  -1  -11.10    6.90
 -14   0   1  -21.00   19.20
 -14   0  -1    8.20   19.70
  14   0  -1   22.00   14.90
  14   0   1    3.60   10.80
 -14   0   1   24.80   12.10
  16   0  -1    7.40   13.70
  16   0   1   -0.60   10.60
 -16   0  -1    8.30   24.30
 -16   0   1  -16.50   21.00
 -16   0   1    1.80   13.00
 -16   0  -1    1.30    8.10
 -16   0   1  -46.60   22.50
 -16   0  -1   -8.90   27.60
 -18   0  -1    5.40    9.00
  18   0   1    6.30   14.50
   1  -1   1    3.70    4.80
  -1   1   1    3.40    4.40
  -1   1   1    7.10    5.30
  -1  -1  -1    3.00    4.30
  -1  -1  -1    5.30    6.30
   1   1  -1    7.60    4.50
   1  -1   1    8.50    5.00
  -1  -1  -1    3.60    4.30
   1   1  -1    3.10    3.50
  -1  -1  -1    1.90    3.00
  -1   1   1    6.70    5.40
   1  -1   1    2.90    3.60
   1   1  -1    8.10    3.30
   1  -1   1   10.30    2.80
  -1  -1  -1   -0.10    5.70
   1   1   1    8.40    5.80
   1  -1  -1   -0.80    5.80
   1  -1  -1    4.60    4.80
  -1   1  -1    6.20    3.40
   1  -1  -1   -2.80    3.20
   1   1   1    0.50    4.10
  -1   1  -1    3.20    4.50
   1  -1  -1   -0.50    5.80
  -1  -1   1    9.20    6.80
  -1   1  -1    2.70    2.20
   1  -1  -1    3.50    3.80
  -1  -1   1    2.00    4.60
  -1  -1   1    9.50    4.40
   1   1   1    5.00    2.50
   3   1  -1 4820.02  186.08
  -3  -1  -1 4586.34  183.48
   3  -1   1 4660.33  185.78
   3   1  -1 4927.11  183.68
  -3  -1  -1 4994.80  183.58
  -3   1   1 4843.12  185.48
  -3  -1  -1 5136.19  187.98
  -3   1   1 4962.10  187.88
   3   1  -1 4792.12  186.98
  -3  -1  -1 4859.41  185.58
   3  -1   1 4702.73  187.48
  -3  -1  -1 4912.21  185.08
  -3   1   1 4813.02  184.88
  -3  -1  -1 4916.81  188.88
  -3   1  -1 5047.50  184.38
   3  -1  -1 4456.15  187.78
   3  -1  -1 5034.10  184.78
  -3  -1   1 4883.41  185.18
  -3   1  -1 4952.70  186.78
  -3  -1   1 4963.00  188.88
   3  -1  -1 4608.54  186.08
   3  -1  -1 4751.22  188.98
   3  -1  -1 4991.50  184.78
  -3   1  -1 4831.92  186.78
  -3   1  -1 4966.20  184.98
  -3  -1   1 5029.50  185.78
  -3   1  -1 5070.59  186.18
   3   1   1 4834.12  184.88
  -5  -1  -1    5.90    9.60
  -5   1   1    5.90    3.80
  -5  -1  -1   12.00    5.40
   5   1  -1    2.10    5.30
  -5  -1  -1   10.80    8.60
  -5  -1  -1    4.90    4.70
   5   1  -1    8.10    2.40
  -5   1   1   -0.30    4.40
   5   1  -1    1.50    5.90
  -5   1   1    1.50    7.30
   5  -1   1   14.20    8.90
   5  -1   1    5.50    4.90
  -5  -1  -1   12.80    5.10
   5  -1  -1   12.10    8.50
  -5   1  -1    6.30    6.30
   5  -1  -1    4.10    3.80
   5   1   1    9.30    5.00
  -5   1  -1   -0.10    7.30
  -5   1  -1    4.80    7.30
   5  -1  -1   -1.50    5.30
   5  -1  -1    6.40    5.10
  -5  -1   1    8.70    8.50
  -5  -1   1    4.70    5.00
   5  -1  -1   11.30    7.30
  -5   1  -1    6.80    3.30
  -5  -1   1    4.40    9.50
  -7  -1  -1   13.30   10.80
  -7   1   1    1.00    5.20
  -7   1   1    8.90    8.60
   7  -1   1    3.30    9.30
   7   1  -1    0.00    6.10
  -7  -1  -1    7.80   10.40
   7   1  -1    6.10    3.10
  -7  -1  -1   14.00    5.70
   7   1  -1    6.90    6.80
  -7  -1  -1    9.40    5.40
   7   1  -1    3.00    6.60
  -7   1   1    9.40    4.30
  -7  -1  -1    6.30    7.00
   7   1  -1    2.50    4.70
   7  -1   1    9.60    6.10
   7  -1   1    8.60    5.20
  -7  -1   1   14.00   11.00
  -7   1  -1    3.20    9.80
  -7  -1   1    4.90    5.70
  -7   1  -1    4.30   10.50
   7  -1  -1   -4.70    5.70
  -7   1  -1    4.60    5.40
   7   1   1   10.30    5.30
  -7   1  -1    4.90    3.10
   7  -1  -1    6.10    6.60
  -7  -1   1   -0.90   10.10
   7   1   1    9.40    5.10
   7  -1  -1    0.30    8.60
   7  -1  -1    1.00    4.90
   7  -1  -1   10.80    4.50
  -7   1  -1    3.50    6.20
  -9  -1  -1 2188.28   83.39
   9   1  -1 2074.49   83.99
  -9  -1  -1 2200.58   84.39
  -9  -1  -1 2174.18   97.99
   9   1  -1 2232.78   91.69
  -9   1   1 2218.28   93.59
   9  -1   1 2172.28   86.99
  -9   1   1 2082.69   83.69
   9   1  -1 2022.10   88.49
   9  -1   1 1991.40   88.79
  -9   1   1 2182.28   85.39
  -9  -1  -1 2200.98   95.19
  -9  -1  -1 2184.78   89.29
  -9  -1  -1 2108.09   86.09
   9  -1   1 2071.89   89.79
  -9   1  -1 2119.09   87.99
   9  -1  -1 2077.09   88.59
   9  -1  -1 2143.89   91.59
  -9  -1   1 2198.28   86.29
  -9  -1   1 2361.26   97.49
  -9   1  -1 2152.48   87.79
  -9  -1   1 2217.98   94.99
  -9  -1   1 2037.60   84.49
  -9   1  -1 2147.39   94.99
  -9   1  -1 2166.18   81.79
  -9   1  -1 2115.69   93.29
   9   1   1 2139.69   83.59
   9  -1  -1 2079.99   85.09
   9   1   1 2205.98   87.59
 -11   1   1    1.30   14.00
 -11  -1  -1    0.80   19.00
  11   1  -1   -3.20    7.00
 -11  -1  -1    5.60    5.90
  11   1  -1    9.50   10.80
 -11  -1  -1    1.40    6.50
  11   1  -1    0.30    9.30
  11  -1   1    4.90    8.40
 -11  -1  -1    0.50   18.40
 -11  -1  -1   -2.40    6.90
 -11   1   1   -8.90    7.50
 -11   1   1   15.10   14.30
  11  -1  -1    5.10    9.10
 -11  -1   1   -1.10   17.10
 -11   1  -1   22.70   17.30
 -11  -1   1    6.90    8.60
  11   1   1    4.10    9.10
 -11   1  -1   19.30   11.20
  11   1   1   -0.10    7.50
  11  -1  -1    8.30   10.30
 -11   1  -1    7.20    7.80
 -11   1  -1    2.00    4.20
 -11   1  -1   12.80   17.40
 -11  -1   1   -0.30   15.00
 -13  -1  -1    9.70   22.30
  13  -1   1   13.00    6.20
 -13   1   1   30.80   11.20
  13   1  -1   30.50   14.30
 -13   1   1   37.20   20.30
  13   1  -1   33.50   13.00
 -13  -1  -1    6.80   19.20
 -13  -1  -1   25.30    8.00
 -13  -1  -1   17.90    6.10
 -13   1   1   20.50    7.90
  13  -1   1   26.00   11.30
 -13   1   1   24.40   17.70
  13   1  -1   29.30    9.00
  13   1   1   25.10    9.70
 -13   1  -1   15.90    6.00
 -13   1  -1    7.70   21.50
 -13  -1   1   16.40   21.00
 -13   1  -1    7.40   20.40
  13  -1  -1   27.80   13.10
  13  -1  -1   11.40   13.10
 -13  -1   1   20.70    9.80
 -13  -1   1   31.60   11.60
 -13  -1   1   -6.60   20.50
  13   1   1   27.30   10.90
  15  -1   1  825.42   43.00
 -15  -1  -1  647.54   60.59
 -15  -1  -1  807.02   55.09
 -15   1   1  749.13   53.19
  15  -1   1  828.02   36.10
 -15   1   1  878.71   40.60
 -15  -1  -1  817.02   36.70
 -15   1   1  703.43   55.99
  15   1  -1  815.92   44.10
 -15   1  -1  728.13   58.59
 -15   1  -1  835.42   33.90
 -15  -1   1  733.53   57.39
 -15  -1   1  847.82   41.40
 -15  -1   1  775.82   59.39
  15   1   1  809.62   38.40
  15   1   1  819.92   42.60
  15  -1  -1  799.12   43.80
 -15   1  -1  813.62   56.39
  15  -1  -1  857.11   50.29
 -17  -1  -1  -32.90   28.30
 -17   1   1  -28.20   12.30
 -17  -1  -1   -1.80   10.00
  17  -1   1   16.70   10.90
 -17   1   1  -42.30   23.60
 -17  -1   1  -67.19   25.50
  17   1   1    6.30   12.20
 -17   1  -1   25.30   23.20
 -17  -1   1   19.50   14.90
   0   2   1 1792.52   70.59
   0   2   1 1852.91   70.69
   0  -2   1 1881.41   73.09
   0   2  -1 1751.32   69.89
   0  -2  -1 1817.22   70.49
   0  -2  -1 1665.53   73.29
   0  -2  -1 1836.32   70.19
   0  -2   1 1749.92   71.19
   0  -2   1 1868.71   70.49
   0  -2   1 1899.31   69.69
   0  -2  -1 1684.93   71.39
   0  -2  -1 1766.72   71.29
   0   2  -1 1872.31   70.89
  -2  -2  -1   49.10   10.20
  -2   2   1   45.30    5.70
  -2   2   1   47.70    7.10
   2  -2   1   51.09    8.00
  -2  -2  -1   62.19    8.70
  -2  -2  -1   58.79    7.00
   2   2  -1   43.30    4.30
  -2  -2  -1   50.09    5.80
   2   2  -1   50.89    6.10
  -2  -2  -1   49.60    5.70
   2  -2   1   56.09    9.00
   2   2  -1   53.19    6.10
  -2   2  -1   62.09    6.10
  -2   2  -1   57.49    6.80
  -2   2  -1   37.40    3.70
   2   2   1   43.60    7.20
   2  -2  -1   50.49    5.60
  -2  -2   1   48.90    9.10
  -2   2  -1   46.40    4.40
   2  -2  -1   53.79    5.90
  -2  -2   1   66.89    7.50
   2  -2  -1   43.80    8.70
   2   2   1   56.69    6.90
  -2  -2   1   40.00    6.40
   2  -2  -1   48.30    6.70
   2  -2  -1   44.50    8.50
  -2   2  -1   37.40    7.20
  -2  -2   1   46.90    7.80
  -4   2   1   26.50    7.30
  -4   2   1   29.70    5.00
   4  -2   1   30.80    7.50
  -4  -2  -1   34.40    5.50
  -4  -2  -1   39.30   10.50
  -4  -2  -1   27.10    8.60
  -4  -2  -1   29.30    6.10
   4   2  -1   31.70    7.00
   4  -2   1   42.00   10.30
   4   2  -1   30.50    2.70
  -4  -2  -1   34.40    6.90
  -4   2   1   28.60    6.30
   4   2  -1   30.70    6.50
   4  -2   1   27.60    4.60
   4  -2  -1   32.60    8.30
  -4  -2   1   40.70   11.30
   4  -2  -1   34.70    4.70
  -4   2  -1   42.20    7.80
  -4  -2   1   36.20    6.60
  -4   2  -1   18.20    7.80
   4  -2  -1   26.80    9.00
   4  -2  -1   39.30    6.30
  -4  -2   1   40.00   10.80
   4  -2  -1   31.60    5.60
   4  -2  -1   35.30    6.90
  -4   2  -1   40.50    5.10
  -4   2  -1   33.20    6.80
   4   2   1   31.70    7.00
   6  -2   1 1453.65   58.09
   6   2  -1 1473.95   56.29
  -6  -2  -1 1446.56   57.79
   6  -2   1 1409.76   60.99
   6  -2   1 1369.26   60.09
  -6   2   1 1334.47   55.89
  -6   2   1 1356.56   61.09
  -6  -2  -1 1345.47   56.89
   6  -2   1 1506.05   56.69
  -6   2   1 1410.56   56.89
  -6  -2  -1 1474.75   62.99
   6   2  -1 1366.16   58.79
   6   2  -1 1457.15   60.69
  -6  -2  -1 1406.46   65.39
  -6  -2  -1 1433.86   58.69
  -6   2  -1 1353.76   55.09
   6   2   1 1370.66   56.79
   6  -2  -1 1371.06   56.89
  -6  -2   1 1546.05   65.39
   6  -2  -1 1355.66   61.79
  -6   2  -1 1467.05   60.99
   6  -2  -1 1346.67   63.49
  -6   2  -1 1478.75   61.29
   6  -2  -1 1345.67   55.49
   6  -2  -1 1420.26   58.79
  -6  -2   1 1485.35   64.69
  -6   2  -1 1307.37   59.59
  -6  -2   1 1466.85   58.19
  -8  -2  -1  224.48   15.60
  -8   2   1  230.78   21.20
  -8  -2  -1  216.08   14.10
  -8  -2  -1  232.58   25.50
   8  -2   1  221.58   14.20
   8   2  -1  210.38   14.40
  -8  -2  -1  225.58   18.60
  -8   2   1  216.48   14.60
  -8  -2  -1  215.98   22.60
  -8  -2  -1  223.58   12.70
  -8   2   1  230.28   12.70
   8  -2   1  229.98   20.20
   8  -2   1  223.68   17.30
   8   2  -1  208.38   16.50
   8   2  -1  250.17   19.20
   8   2   1  236.98   15.30
   8  -2  -1  226.98   18.60
  -8   2  -1  207.08   16.80
  -8  -2   1  225.88   16.00
  -8  -2   1  298.47   27.40
  -8   2  -1  259.87   21.40
  -8   2  -1  219.88   15.40
   8   2   1  220.08   15.30
   8  -2  -1  230.08   14.60
   8  -2  -1  217.78   13.00
  -8  -2   1  225.38   23.50
   8  -2  -1  238.88   23.70
  -8   2  -1  241.98   21.50
   8  -2  -1  250.57   17.10
 -10   2   1   74.29    7.60
  10  -2   1   68.59   12.50
 -10  -2  -1   60.99   14.80
  10   2  -1   70.89    9.70
 -10  -2  -1   97.19   23.90
  10   2  -1   71.39   12.80
 -10  -2  -1   80.59    8.80
 -10  -2  -1   87.69   10.70
  10  -2   1   77.59   16.90
  10  -2   1   85.99   11.30
 -10   2   1  104.09   11.30
 -10  -2  -1   79.49   10.70
  10   2  -1   61.49   11.90
 -10  -2  -1   73.59   19.10
 -10   2   1   96.69   16.80
 -10   2  -1   88.69   13.40
  10   2   1   61.29   10.60
 -10   2  -1   48.40   16.70
  10   2   1   74.19   10.30
 -10   2  -1   75.99   17.50
 -10  -2   1   83.29   11.80
  10  -2  -1   70.49   14.60
 -10   2  -1   84.29   12.60
 -10  -2   1   58.59   18.70
  10  -2  -1   69.89   12.30
 -10  -2   1   99.09   21.30
  10  -2  -1   59.39   10.00
  10  -2  -1   89.39   17.50
  12  -2   1  954.70   43.60
 -12   2   1  932.71   41.20
 -12   2   1 1021.30   55.39
 -12  -2  -1  862.11   53.69
 -12   2   1  903.21   53.19
 -12  -2  -1  863.91   39.20
 -12  -2  -1  908.61   61.19
 -12  -2  -1  893.41   39.40
  12   2  -1  879.81   40.10
  12   2  -1  886.71   44.90
  12  -2  -1  953.50   49.90
 -12  -2   1  861.61   57.59
 -12  -2   1  884.01   42.30
  12   2   1  921.21   43.60
 -12   2  -1  880.91   53.59
 -12   2  -1  857.91   54.19
 -12  -2   1  855.71   42.10
 -12  -2   1  871.41   55.89
  12  -2  -1  860.01   45.40
  12   2   1  834.32   40.10
 -12   2  -1  905.11   35.60
 -12   2  -1  877.71   43.00
  14   2  -1  227.48   18.90
 -14   2   1  213.18   31.80
  14  -2   1  227.88   19.70
  14   2  -1  231.58   21.90
 -14   2   1  238.68   19.90
 -14  -2  -1  153.38   35.30
 -14  -2  -1  204.88   14.70
 -14   2   1  197.78   10.60
 -14   2   1  185.28   27.20
 -14  -2  -1  233.98   17.20
 -14  -2  -1  143.69   27.90
  14   2   1  197.28   17.50
 -14   2  -1  175.98   29.60
 -14  -2   1  163.28   30.90
  14  -2  -1  243.18   27.30
 -14  -2   1  192.08   19.50
 -14  -2   1  170.38   31.00
  14  -2  -1  206.48   22.60
 -14   2  -1  175.88   27.60
  14   2   1  220.58   20.30
 -16  -2  -1   -2.10   30.70
 -16   2   1   52.29   14.10
 -16   2   1   38.30   22.90
 -16  -2  -1   60.49   12.40
 -16   2   1   -6.20   23.10
  16   2  -1   36.90   15.40
 -16  -2  -1   25.70   23.70
  16  -2   1   42.40    9.80
  16  -2  -1   58.49   15.40
 -16  -2   1   34.90   26.40
 -16  -2   1   55.59   15.90
 -16   2  -1   12.50   22.80
  16   2   1   39.60   12.80
  16  -2  -1   46.30   16.80
  18  -2   1  491.15   28.50
   1  -3   1  104.09   11.20
  -1   3   1  102.49    9.00
  -1  -3  -1  109.99   11.10
  -1  -3  -1   82.09   12.00
   1  -3   1  105.19   12.30
   1   3  -1   85.59    8.00
   1   3  -1   89.99    7.30
  -1  -3  -1  105.49    9.40
  -1  -3  -1   97.69   11.50
   1  -3   1   87.99    6.70
  -1   3   1   86.49    8.50
  -1  -3  -1   94.09    7.90
  -1  -3   1  105.99    9.20
  -1   3  -1   94.19    7.00
  -1  -3   1  107.19    8.50
   1  -3  -1   90.79    8.80
   1  -3  -1  105.79    9.10
   1  -3  -1  100.59   11.80
  -1  -3   1  116.39   13.80
   1   3   1   92.29    9.00
   1  -3  -1  101.19    7.50
   1  -3  -1  108.09   13.70
  -1  -3   1  100.39   10.20
   1   3   1  111.69    9.60
  -3  -3  -1 2228.58   88.49
  -3   3   1 2273.87   88.69
  -3  -3  -1 2137.39   89.89
  -3  -3  -1 2297.37   95.29
  -3  -3  -1 2381.26   91.99
  -3  -3  -1 2375.66   89.99
   3  -3   1 2207.08   87.39
   3   3  -1 2218.38   86.79
   3  -3   1 2299.37   91.69
   3   3  -1 2240.48   88.89
  -3   3  -1 2331.77   87.89
   3  -3  -1 2276.77   88.89
  -3  -3   1 2205.78   93.59
   3  -3  -1 2193.58   93.89
   3  -3  -1 2105.29   93.19
  -3  -3   1 2433.96   93.59
   3  -3  -1 2309.57   88.39
  -3  -3   1 2368.96   89.79
  -3   3  -1 2413.06   88.99
   3   3   1 2262.57   89.39
  -3  -3   1 2374.76   89.09
   3  -3  -1 2198.88   89.29
   5   3  -1   -0.90    4.70
  -5   3   1   -2.10    5.70
   5  -3   1   -2.20    3.40
  -5  -3  -1    5.80    6.70
  -5   3   1   -0.50    4.20
  -5  -3  -1   -3.60    8.20
   5  -3   1    1.30    9.00
   5   3  -1   -1.00    5.20
  -5  -3  -1   -1.30    3.70
   5  -3   1    0.50    2.10
  -5  -3  -1    9.90   10.70
  -5  -3  -1    4.30    4.50
  -5  -3  -1   -4.00    6.80
   5  -3  -1   -4.80    7.10
   5  -3  -1   -2.00    5.50
  -5  -3   1   -1.40    9.60
   5   3   1    1.90    6.80
  -5   3  -1    0.10    3.10
   5  -3  -1   -1.70    4.70
   5  -3  -1   -0.40    2.90
  -5  -3   1   -1.70    9.40
  -5   3  -1    5.60    6.70
   5  -3  -1    1.80    8.10
   5  -3  -1   -0.50    4.80
  -5  -3   1    1.60    5.40
  -7  -3  -1  139.89   15.70
  -7   3   1  154.18   12.50
  -7  -3  -1  140.39   10.50
  -7  -3  -1  128.39   21.10
  -7   3   1  126.39   14.90
   7  -3   1  152.18   12.00
   7   3  -1  144.69   13.80
  -7  -3  -1  120.09   16.90
  -7  -3  -1  132.29   10.10
   7   3  -1  124.39   12.60
   7  -3   1  142.99    9.80
   7   3  -1  149.69   12.10
   7  -3   1  141.29   15.60
  -7  -3  -1  133.99   13.00
  -7   3   1  130.79    9.90
   7  -3  -1  139.79   11.70
  -7  -3   1  142.39   13.60
  -7  -3   1  136.69   19.60
   7  -3  -1  123.99   15.00
   7   3   1  150.48   12.40
  -7   3  -1  157.58   16.10
  -7   3  -1  126.09    8.10
  -7   3  -1  118.19   14.50
  -7   3  -1  126.39   13.10
  -7  -3   1  139.19   18.50
   7  -3  -1  149.29   12.90
   7  -3  -1  151.68   18.40
   7  -3  -1  119.69    9.90
  -9   3   1  754.82   33.20
  -9   3   1  795.42   35.60
  -9  -3  -1  791.42   45.10
   9  -3   1  788.72   41.40
  -9  -3  -1  783.02   36.90
  -9  -3  -1  821.12   42.50
   9   3  -1  765.42   38.30
  -9  -3  -1  779.12   34.40
  -9  -3  -1  847.62   52.49
   9   3  -1  752.32   35.50
  -9   3   1  772.32   42.20
  -9  -3  -1  770.62   34.80
   9  -3   1  848.82   36.10
  -9   3  -1  770.52   37.70
  -9  -3   1  812.62   48.40
  -9  -3   1  809.22   48.50
   9  -3  -1  705.53   37.30
  -9   3  -1  884.01   44.00
   9  -3  -1  839.52   43.00
   9  -3  -1  802.42   38.90
  -9  -3   1  809.32   37.50
   9  -3  -1  803.62   36.80
   9   3   1  782.92   36.00
  -9   3  -1  762.02   31.60
  -9   3  -1  818.72   42.60
  -9   3  -1  690.33   38.40
   9  -3  -1  794.22   45.60
   9   3   1  825.52   37.30
 -11   3   1   18.90    9.60
  11  -3   1   23.60   15.50
 -11  -3  -1   20.40   23.30
  11  -3   1   10.80    5.00
 -11  -3  -1   16.60   19.50
  11   3  -1   41.10   12.20
  11   3  -1    9.30    8.90
 -11   3   1   23.30   13.90
  11  -3   1   26.90    8.90
 -11   3   1   33.20    7.50
 -11  -3  -1   17.90    8.10
 -11  -3  -1   16.60    9.60
  11  -3   1   27.20    9.70
  11  -3  -1   32.50   15.80
  11  -3  -1   22.60   12.10
 -11   3  -1   27.60   10.70
 -11  -3   1   14.80   19.00
 -11  -3   1    6.40   17.00
  11   3   1   23.40   10.10
 -11   3  -1   26.80   15.40
  11  -3  -1   26.60   14.40
  11   3   1   29.30   10.10
 -11   3  -1   34.10   10.90
 -11  -3   1   34.00   10.80
  11  -3  -1   31.70   12.30
 -11   3  -1   27.30   15.00
 -11  -3   1   19.10   10.90
 -13  -3  -1   29.70   29.30
 -13  -3  -1   30.00   10.20
 -13   3   1   37.40    5.50
  13  -3   1   34.90   10.90
  13   3  -1   36.30   12.70
 -13  -3  -1   37.30   10.30
 -13   3   1   46.30   19.50
  13  -3   1   32.20   18.80
 -13   3   1   38.30   11.90
  13   3  -1   25.40   10.60
 -13   3   1   47.50   21.30
 -13  -3  -1   14.10   19.80
 -13   3  -1   39.00   20.00
  13  -3  -1   47.80   14.60
 -13   3  -1   40.60   10.90
 -13  -3   1   42.80   13.30
 -13  -3   1   58.39   26.30
  13   3   1   25.10   11.50
 -13  -3   1   15.40   24.10
  13  -3  -1   36.20   16.60
 -13   3  -1   55.89   21.50
 -13  -3   1   37.10   12.10
  13   3   1   31.70   11.40
 -15  -3  -1  175.78   40.10
  15  -3   1  201.68   19.20
 -15  -3  -1  204.68   17.80
 -15   3   1  134.29   28.50
 -15   3   1  198.08   32.60
 -15  -3  -1  131.59   29.70
 -15   3   1  176.48   17.70
  15   3  -1  165.08   20.40
 -15  -3   1   91.79   31.20
  15  -3  -1  182.78   26.30
 -15   3  -1  146.99   27.00
  15   3   1  181.38   18.20
 -15  -3   1  167.78   20.30
  15  -3  -1  223.88   23.60
 -15  -3   1  143.39   34.10
 -17   3   1  -32.10   19.80
 -17  -3  -1  -39.60   34.50
 -17  -3  -1    6.20   12.20
 -17   3  -1   17.30   37.10
  17   3   1    8.90   13.30
 -17  -3   1  -64.69   37.20
 -17  -3   1   28.00   15.50
   0   4   1 5885.51  221.78
   0  -4  -1 5523.35  226.38
   0  -4  -1 5825.22  221.88
   0   4  -1 5535.95  219.08
   0  -4  -1 5810.82  225.18
   0   4   1 5568.14  220.48
   0  -4   1 5826.32  222.18
   0  -4   1 5611.84  221.78
   0  -4  -1 6122.89  221.88
   0  -4  -1 6149.28  220.48
   0  -4   1 6033.10  221.18
   0  -4  -1 5806.32  220.98
   0  -4   1 5744.23  225.98
   2   4  -1  112.09    8.30
   2  -4   1  119.69   14.30
  -2  -4  -1  124.09   12.70
  -2  -4  -1  125.79    9.00
  -2   4   1  115.79   10.40
   2  -4   1  111.19    8.50
   2  -4   1  115.09   13.30
  -2  -4  -1  124.79    9.20
  -2  -4  -1  119.99   13.60
  -2  -4  -1  120.29   16.40
  -2  -4   1  144.59   16.80
   2  -4  -1  102.79   13.80
  -2   4  -1  120.69    9.00
   2   4   1  135.49   11.30
   2  -4  -1  119.89   10.00
  -2  -4   1  133.39   10.70
   2  -4  -1  126.29    9.70
  -2   4  -1  113.19    7.50
  -2  -4   1  117.99    9.60
   2  -4  -1  122.79    9.90
   2  -4  -1  115.79   14.20
   4  -4   1    9.40    4.10
   4  -4   1    7.20    9.10
  -4  -4  -1    1.90   10.60
  -4   4   1    2.90    4.90
   4   4  -1    8.20    5.60
  -4  -4  -1    5.50    7.00
  -4  -4  -1    8.40    7.40
   4   4  -1    8.40    2.40
  -4  -4  -1   10.20    8.20
   4  -4   1   16.30    8.00
  -4  -4  -1   15.60    5.10
  -4  -4  -1    7.70    4.40
   4  -4  -1    6.40    5.10
  -4   4  -1    7.80    5.10
   4  -4  -1    8.80    4.20
  -4  -4   1    7.50    5.80
   4   4   1   -0.90    7.40
  -4  -4   1   22.30   11.20
   4  -4  -1   14.60    8.40
   4  -4  -1    9.10    8.60
   4  -4  -1    5.80    5.30
  -4   4  -1    4.90    3.80
   4  -4  -1   15.70    5.80
  -4  -4   1   11.60    6.40
  -4  -4   1    5.60   10.60
  -6   4   1 3459.05  133.39
  -6  -4  -1 3543.75  136.69
   6  -4   1 3471.05  138.49
  -6  -4  -1 3517.15  145.49
   6   4  -1 3246.58  135.39
   6  -4   1 3262.57  139.99
   6  -4   1 3457.85  134.99
  -6  -4  -1 3394.06  133.59
  -6  -4  -1 3690.73  140.49
  -6  -4  -1 3341.37  133.49
  -6  -4  -1 3473.75  137.69
   6   4  -1 3764.82  134.09
   6  -4  -1 3568.94  135.59
  -6  -4   1 3534.55  136.09
   6  -4  -1 3350.56  142.49
   6  -4  -1 3340.77  132.49
   6  -4  -1 3361.06  132.29
  -6  -4   1 3603.24  144.29
  -6   4  -1 3488.45  135.89
   6  -4  -1 3292.17  140.19
  -6  -4   1 3685.43  143.39
   6  -4  -1 3362.16  135.19
  -6   4  -1 3392.26  131.89
   6   4   1 3474.95  134.79
  -8   4   1  244.98   14.80
  -8  -4  -1  254.47   15.40
  -8  -4  -1  236.48   20.30
   8   4  -1  249.88   18.10
  -8  -4  -1  268.27   25.50
   8  -4   1  265.37   17.30
  -8   4   1  259.27   21.30
  -8  -4  -1  275.27   32.30
  -8  -4  -1  267.07   16.10
   8  -4   1  246.88   22.10
   8   4  -1  240.88   17.40
  -8  -4  -1  288.57   24.00
   8  -4   1  265.37   22.60
  -8  -4   1  286.67   31.70
  -8  -4   1  247.28   18.90
   8  -4  -1  260.57   21.80
  -8   4  -1  301.17   22.60
   8  -4  -1  299.97   26.00
   8  -4  -1  277.27   18.20
   8   4   1  267.47   19.10
  -8  -4   1  272.77   27.70
   8  -4  -1  259.57   14.50
  -8   4  -1  270.87   12.60
   8  -4  -1  253.37   17.60
  -8   4  -1  301.37   21.40
  10   4  -1   -0.40    9.40
 -10  -4  -1    1.80   10.10
  10  -4   1   14.60   14.80
 -10   4   1   14.60   13.40
 -10  -4  -1    6.80    7.50
  10  -4   1   10.60   10.70
 -10   4   1    6.30    5.70
  10  -4   1    5.00    4.70
  10   4  -1    2.00    8.80
 -10  -4  -1   -3.60   15.90
 -10  -4  -1  -19.30   20.60
  10  -4   1    2.80    7.20
 -10  -4  -1   15.30   22.70
 -10  -4   1   -3.10   17.70
  10   4   1    6.90    7.30
 -10   4  -1    7.20    2.90
  10  -4  -1    2.50   10.00
 -10  -4   1  -12.40   18.40
 -10   4  -1   20.50   10.20
  10  -4  -1   18.10   15.60
 -10  -4   1   -8.50   10.20
  10   4   1  -12.50    9.20
 -10   4  -1   -2.80   13.90
  10  -4  -1   -7.50    8.10
  10  -4  -1    3.10   11.70
 -10   4  -1    3.80   12.20
 -10  -4   1    5.30    9.20
  12   4  -1 1123.59   53.69
  12  -4   1 1220.88   55.09
 -12  -4  -1 1119.89   71.89
  12  -4   1 1142.19   58.49
 -12  -4  -1 1144.49   50.39
  12   4  -1 1180.08   50.89
 -12  -4  -1 1035.00   50.89
  12  -4   1 1206.88   51.99
 -12  -4  -1 1053.69   62.89
  12  -4   1 1083.09   57.89
 -12   4   1 1228.98   62.19
 -12  -4   1 1196.18   71.79
  12  -4  -1 1124.59   53.69
 -12  -4   1 1090.79   53.19
 -12  -4   1 1176.68   68.39
  12   4   1 1075.19   50.79
  12   4   1 1185.78   53.29
  12  -4  -1 1204.58   59.89
 -12   4  -1 1211.28   61.39
 -12   4  -1 1086.19   54.69
 -12   4  -1 1094.69   53.99
 -12   4  -1 1095.69   60.49
 -12  -4   1 1102.89   52.69
  12  -4  -1 1240.58   66.69
  14  -4   1  188.48   19.20
 -14  -4  -1  133.89   28.50
 -14  -4  -1  209.48   18.80
  14   4  -1  164.18   17.10
 -14  -4  -1   83.39   35.80
  14   4  -1  193.78   20.40
 -14   4   1  237.08   32.40
 -14   4   1  179.88   27.40
  14   4   1  190.78   19.00
 -14  -4   1  125.69   33.90
 -14  -4   1  199.28   21.10
  14  -4  -1  218.28   27.60
  14  -4  -1  165.18   19.80
 -14   4  -1  160.88   27.60
 -14  -4   1  154.58   33.10
 -16   4   1   11.10   23.40
 -16   4   1   -7.50   19.00
 -16  -4  -1    1.60   12.70
 -16  -4  -1   17.50   23.80
  16   4  -1   30.60   13.40
 -16  -4  -1  -43.80   28.30
 -16  -4   1   60.39   23.00
  16  -4  -1   58.99   14.30
  16   4   1   23.80   14.00
 -16  -4   1   12.00   15.40
 -16  -4   1   28.10   29.50
  16  -4  -1    7.00   16.60
  -1  -5  -1    0.30    4.50
  -1  -5  -1   -0.10    8.00
  -1  -5  -1   -5.70    9.70
  -1  -5  -1    2.00    6.30
  -1   5   1   -4.80    5.20
  -1  -5  -1   -3.50    4.40
  -1  -5  -1   -6.70    6.10
   1  -5   1    0.80    5.40
  -1   5   1   -0.50    4.60
   1  -5   1   -3.00    6.50
   1   5  -1    0.30    3.10
   1  -5   1   -5.80    8.30
  -1  -5   1    3.40    6.10
   1  -5  -1   -5.80    8.30
  -1  -5   1    4.90    7.50
   1  -5  -1   -2.10    8.50
  -1  -5   1    5.90    9.30
   1   5   1   -3.50    5.80
  -1   5  -1   -1.40    1.80
   1  -5  -1   -0.20    4.40
   1   5   1   -0.80    5.90
  -1  -5   1    0.80    5.00
   1  -5  -1   -0.50    5.70
   1  -5  -1   -2.10    3.10
   1  -5  -1    1.50    4.80
  -3  -5  -1  937.31   40.20
   3  -5   1  824.42   42.60
  -3  -5  -1  884.01   41.20
  -3  -5  -1  940.31   40.10
  -3  -5  -1  863.81   36.40
  -3   5   1  851.01   37.10
  -3  -5  -1  831.82   45.10
   3  -5   1  795.92   36.30
  -3  -5  -1  862.21   36.20
   3  -5   1  894.61   40.30
   3   5  -1  833.02   35.90
  -3  -5   1  854.11   37.80
  -3   5  -1  865.51   35.70
   3  -5  -1  778.72   42.10
  -3   5  -1  807.02   34.00
   3   5   1  891.41   37.80
   3  -5  -1  861.01   36.40
   3  -5  -1  842.12   43.80
  -3  -5   1  827.92   41.50
  -3  -5   1  860.41   44.20
  -3  -5   1  798.22   35.30
   3  -5  -1  859.31   37.40
  -5  -5  -1  208.28   25.70
   5  -5   1  214.98   18.90
  -5   5   1  197.08   13.70
  -5  -5  -1  217.78   18.70
  -5  -5  -1  207.78   12.80
   5  -5   1  197.98   13.30
   5   5  -1  201.28   14.30
   5   5  -1  191.48    8.80
  -5  -5  -1  219.38   18.70
   5  -5   1  167.28   18.50
  -5  -5  -1  211.08   18.60
  -5  -5  -1  196.78   13.30
  -5  -5   1  178.78   14.00
  -5   5  -1  223.78   11.70
   5  -5  -1  217.58   14.80
   5   5   1  190.28   16.50
  -5  -5   1  194.08   23.10
   5  -5  -1  202.68   13.60
  -5  -5   1  221.88   24.70
   5  -5  -1  196.28   11.80
   5  -5  -1  203.58   20.20
   5  -5  -1  165.98   13.10
  -5   5  -1  187.38   12.90
  -5  -5   1  200.38   15.90
   5  -5  -1  211.08   21.20
   7   5  -1   79.19   10.70
  -7   5   1   85.49    9.50
   7  -5   1  106.39   15.90
  -7  -5  -1   83.69    9.80
   7  -5   1   97.69   16.00
  -7  -5  -1   73.69   18.90
  -7  -5  -1  120.09   15.50
  -7  -5  -1   96.99   16.60
  -7  -5  -1   89.99   14.90
  -7  -5  -1  100.99   10.80
   7   5  -1   86.29   10.80
   7  -5   1   98.49   11.10
  -7  -5   1  107.89   13.70
   7  -5  -1   88.59   17.10
  -7   5  -1   88.89    7.60
   7   5   1   87.49   12.20
   7  -5  -1   89.39   10.90
  -7  -5   1  104.99   21.50
  -7  -5   1   84.59   13.80
   7  -5  -1   98.19   16.50
   7  -5  -1   81.89   12.30
  -7  -5   1   89.39   19.00
  -7   5  -1   80.09   11.60
   7  -5  -1  103.59   12.50
   9   5  -1  781.12   37.00
  -9  -5  -1  716.43   43.50
  -9  -5  -1  698.93   43.90
  -9   5   1  693.03   32.30
  -9  -5  -1  724.63   34.50
  -9  -5  -1  719.83   38.20
   9  -5   1  745.03   43.30
   9   5  -1  723.33   35.20
  -9   5   1  710.83   40.50
   9  -5   1  740.63   41.50
   9  -5   1  760.62   36.70
  -9  -5  -1  722.43   51.39
   9  -5   1  699.03   32.80
   9  -5  -1  724.93   45.60
  -9   5  -1  726.73   39.40
  -9  -5   1  768.72   39.10
   9  -5  -1  746.53   36.20
  -9  -5   1  787.32   37.80
   9   5   1  751.12   36.50
   9  -5  -1  719.43   36.80
  -9  -5   1  705.43   49.50
  -9   5  -1  811.12   40.60
  -9  -5   1  780.12   50.69
  -9   5  -1  732.93   29.90
   9  -5  -1  754.92   42.90
  11   5  -1  355.16   23.90
 -11  -5  -1  269.87   37.90
 -11   5   1  348.17   29.70
  11  -5   1  338.87   20.60
 -11  -5  -1  322.17   22.40
  11  -5   1  355.66   30.40
 -11  -5  -1  319.47   24.90
 -11  -5  -1  306.67   33.90
  11   5  -1  329.07   23.30
  11  -5   1  363.16   30.20
 -11   5  -1  333.07   29.50
  11  -5  -1  334.97   29.90
 -11  -5   1  385.66   26.10
  11  -5  -1  376.56   25.30
 -11  -5   1  375.46   44.50
  11  -5  -1  345.57   34.20
  11  -5  -1  329.67   23.30
 -11  -5   1  376.76   42.20
 -11   5  -1  341.47   25.50
 -11  -5   1  347.27   26.60
 -11   5  -1  394.66   30.70
  11   5   1  330.47   24.20
  13   5  -1   81.79   14.00
  13   5  -1   57.89   13.50
 -13  -5  -1   50.59   31.60
 -13  -5  -1   40.90   23.20
  13  -5   1   77.29   22.60
 -13  -5  -1   89.89   14.40
 -13   5   1   73.49   19.40
 -13  -5   1   81.39   15.80
 -13  -5   1   55.79   30.00
 -13   5  -1  113.49   16.20
  13  -5  -1   73.29   22.80
 -13  -5   1   83.09   21.70
  13  -5  -1  107.59   21.20
  13   5   1   88.79   15.20
  13  -5  -1   79.49   16.10
 -13  -5   1   95.79   30.80
  15   5  -1  602.44   35.60
 -15   5   1  689.33   50.59
 -15   5   1  585.14   44.80
 -15  -5  -1  508.35   48.30
 -15  -5  -1  585.84   33.50
 -15  -5   1  484.75   57.79
 -15  -5   1  546.95   59.79
 -15  -5   1  499.45   43.10
 -15  -5   1  597.74   36.50
  15   5   1  577.14   35.10
  15  -5  -1  603.44   43.30
  15  -5  -1  608.74   35.80
   0  -6   1 2724.43  114.89
   0  -6  -1 2695.33  114.69
   0   6   1 2653.23  108.09
   0  -6   1 2846.92  109.69
   0  -6  -1 2839.82  108.29
   0  -6   1 2745.53  108.69
   0  -6  -1 2879.01  106.79
   0   6  -1 2402.46  103.29
   0  -6   1 2646.64  106.89
   0  -6  -1 2823.62  107.19
   0   6   1 2780.92  105.79
   0  -6   1 2641.74  109.59
   0  -6  -1 2775.02  113.99
   2  -6   1  147.89   15.50
  -2  -6  -1  124.99   11.40
  -2  -6  -1  142.99   19.80
  -2  -6  -1  120.69   15.80
   2   6  -1  123.39    8.90
  -2  -6  -1  172.58   15.70
  -2   6   1  140.49   12.80
   2  -6   1  137.89   12.30
   2  -6   1  142.59   18.10
   2  -6   1  146.99   13.50
  -2  -6  -1  159.98   14.00
  -2  -6  -1  136.39   11.00
   2  -6  -1  136.39   11.90
   2  -6  -1  139.79   12.20
  -2  -6   1  129.39   11.70
  -2  -6   1  123.39   11.60
   2  -6  -1  156.68   19.90
   2  -6  -1  130.89   10.90
  -2  -6   1  117.79   14.00
   2   6   1  140.59   12.90
  -2  -6   1  128.39   17.60
  -2  -6   1  131.19   16.20
   2  -6  -1  152.98   18.90
   4  -6   1  225.28   14.80
  -4  -6  -1  235.38   14.00
  -4  -6  -1  230.98   20.00
  -4  -6  -1  258.47   15.50
  -4  -6  -1  244.48   18.10
  -4   6   1  216.58   15.50
   4  -6   1  214.98   14.40
   4   6  -1  220.98   14.00
  -4  -6  -1  243.08   27.10
   4  -6   1  222.98   18.40
   4  -6   1  220.28   21.30
  -4  -6  -1  228.48   21.40
  -4  -6   1  207.38   16.10
   4  -6  -1  239.78   23.20
  -4   6  -1  226.48   13.20
  -4  -6   1  225.98   23.50
  -4  -6   1  217.98   23.20
   4  -6  -1  192.38   19.70
   4   6   1  195.28   17.20
  -4  -6   1  217.48   12.70
   4  -6  -1  225.28   14.00
  -4   6  -1  215.08   11.40
   4  -6  -1  218.18   15.10
   4  -6  -1  220.18   13.60
  -6  -6  -1 1790.02   72.59
  -6  -6  -1 1718.53   76.19
   6  -6   1 1731.73   73.29
  -6  -6  -1 1724.23   85.69
  -6  -6  -1 1837.02   78.39
   6  -6   1 1757.42   81.89
   6   6  -1 1801.22   72.99
  -6   6   1 1736.33   72.09
  -6  -6  -1 1804.02   71.69
  -6  -6  -1 1801.52   78.79
   6  -6   1 1880.41   77.79
   6  -6  -1 1689.43   79.49
   6  -6  -1 1810.32   74.29
  -6  -6   1 1844.82   84.29
  -6   6  -1 1746.93   70.09
  -6  -6   1 1740.63   74.99
  -6  -6   1 1861.41   84.39
  -6   6  -1 1634.44   71.19
  -6  -6   1 1814.12   76.59
   6   6   1 1850.81   73.79
   6  -6  -1 1770.32   82.99
  -8  -6  -1   11.50   13.70
  -8  -6  -1    6.40   18.40
   8   6  -1   13.00    9.20
  -8   6   1   14.00    7.80
  -8  -6  -1   24.70    9.40
   8  -6   1   19.00    7.80
   8  -6   1    5.60   12.10
  -8  -6  -1   16.30   13.10
  -8  -6  -1   22.50   15.00
   8   6  -1   13.30    7.90
  -8  -6  -1   20.80    7.60
   8  -6   1   28.30   14.80
  -8  -6   1   16.40   17.80
  -8  -6   1   28.90   10.80
  -8   6  -1   16.10    4.90
   8  -6  -1   18.40   12.70
  -8   6  -1   29.70   10.30
  -8  -6   1   11.10   12.30
   8  -6  -1    5.40   13.50
  -8  -6   1   15.20   18.20
   8  -6  -1   25.70   10.10
   8  -6  -1   21.60    8.60
   8   6   1   11.70   11.00
 -10  -6  -1  100.39   22.30
  10  -6   1  116.09   14.50
  10   6  -1  103.69   14.30
  10   6  -1  126.49   15.90
  10  -6   1  106.09   20.30
  10  -6   1  132.99   21.80
 -10  -6  -1  124.59   18.40
 -10  -6  -1   88.09   29.10
 -10  -6  -1  107.09   14.60
 -10   6   1  106.79   18.10
  10   6   1  132.39   15.60
 -10   6  -1  113.69   17.60
 -10  -6   1  126.29   26.90
  10  -6  -1  152.48   18.10
  10  -6  -1  129.39   15.60
  10  -6  -1  124.59   20.40
 -10  -6   1   89.79   16.10
 -10   6  -1  101.49    7.90
 -10  -6   1  107.19   29.70
 -10  -6   1   99.19   16.00
  10  -6  -1  131.59   23.40
  12  -6   1  613.54   42.20
  12  -6   1  643.54   41.90
 -12  -6  -1  594.84   46.10
  12   6  -1  637.64   34.10
 -12  -6  -1  478.25   57.89
  12   6  -1  619.94   34.10
 -12  -6  -1  591.74   34.90
 -12   6   1  635.14   41.20
 -12  -6  -1  630.24   33.20
 -12  -6   1  564.74   51.39
  12   6   1  595.54   34.30
 -12   6  -1  601.34   36.30
  12  -6  -1  602.54   33.30
  12  -6  -1  592.54   46.60
 -12  -6   1  594.14   36.10
  12  -6  -1  609.24   36.60
 -12  -6   1  595.94   53.59
  12  -6  -1  627.14   41.80
 -12   6  -1  569.04   35.70
 -12  -6   1  547.35   36.20
  14   6  -1   10.60   11.00
 -14  -6  -1  -52.09   33.40
 -14   6   1   20.40   17.30
  14  -6   1   -9.70   20.60
 -14  -6  -1    8.70   13.20
 -14  -6  -1   -4.10   22.70
  14  -6  -1   10.50   14.80
 -14  -6   1   35.20   20.70
 -14  -6   1   22.30   15.10
  14  -6  -1   20.30   14.00
  14  -6  -1   -6.00   18.50
 -14  -6   1  -17.20   31.70
  14   6   1   37.90   14.50
 -16  -6  -1   20.40   14.70
 -16   6   1   14.80   25.70
 -16   6   1  -26.00   22.10
  16   6   1   12.00   14.70
  16  -6  -1   22.50   25.30
 -16  -6   1   27.00   16.70
   1  -7   1  166.48   20.90
   1  -7   1  102.09   12.90
  -1  -7  -1  145.19   18.90
  -1   7   1  145.19   10.40
   1  -7   1  140.89   15.80
   1   7  -1  133.89    7.50
  -1  -7  -1  135.69   14.40
  -1  -7  -1  134.89   11.90
   1  -7   1  110.89   15.90
  -1  -7  -1  107.19   17.70
   1  -7   1  130.79   14.90
  -1  -7  -1  143.49   12.20
  -1   7   1  144.69   13.10
  -1  -7   1  140.89   14.40
  -1  -7   1  145.99   12.70
   1  -7  -1  149.19   11.80
   1  -7  -1  156.98   20.70
   1  -7  -1  159.98   19.40
   1  -7  -1  131.89   11.80
   1  -7  -1  151.98   12.90
   1  -7  -1  146.59   13.10
   1   7   1  169.78   12.70
  -1  -7   1  140.69   15.70
  -1  -7   1  139.29   19.40
   3  -7   1 1047.90   48.50
  -3  -7  -1 1131.69   47.00
  -3  -7  -1 1191.28   47.90
   3  -7   1 1109.09   56.29
  -3   7   1 1085.79   48.30
   3   7  -1 1103.79   45.20
  -3  -7  -1 1136.09   55.19
  -3  -7  -1 1119.39   49.40
  -3  -7  -1 1139.19   50.69
   3  -7   1 1130.29   51.59
   3  -7   1 1047.60   47.70
  -3  -7  -1 1023.90   56.99
   3  -7  -1 1072.09   55.19
  -3  -7   1 1024.20   46.50
   3  -7  -1 1121.29   46.20
  -3  -7   1 1103.49   56.69
  -3  -7   1 1175.88   52.19
   3  -7  -1 1057.79   47.10
   3  -7  -1 1156.58   57.79
  -3  -7   1 1010.20   48.30
   3   7   1 1146.29   47.60
   3  -7  -1 1130.49   48.40
  -3  -7   1 1084.59   54.39
  -5  -7  -1  267.37   25.70
  -5  -7  -1  253.87   23.20
   5  -7   1  258.97   21.50
   5  -7   1  247.58   17.80
  -5  -7  -1  256.17   21.00
  -5  -7  -1  257.07   16.30
   5   7  -1  267.47   16.00
   5  -7   1  241.08   24.90
  -5  -7  -1  259.67   29.00
  -5  -7  -1  262.47   17.90
  -5   7   1  267.27   18.50
  -5  -7   1  225.28   27.00
  -5  -7   1  263.47   22.00
   5  -7  -1  246.88   18.30
   5  -7  -1  233.28   24.00
   5  -7  -1  258.87   15.80
  -5  -7   1  230.68   25.80
   5  -7  -1  245.48   28.20
  -5  -7   1  239.28   19.90
   5   7   1  255.27   20.00
   7  -7   1   65.99   10.80
   7  -7   1   70.09   18.40
  -7  -7  -1   65.59   10.20
  -7  -7  -1   49.30   20.30
  -7  -7  -1   54.09   15.70
  -7  -7  -1   69.19   16.20
  -7  -7  -1   68.99   11.10
   7  -7   1   61.49   16.20
  -7  -7  -1   38.20   14.70
   7   7  -1   68.99   10.00
   7  -7  -1   61.09   17.50
   7   7   1   61.09   13.10
   7  -7  -1   76.29   17.00
   7  -7  -1   57.49   12.60
  -7  -7   1   85.99   14.80
  -7  -7   1   71.29   22.60
  -7  -7   1   67.09   20.30
   7  -7  -1   63.89    9.80
  -7  -7   1   68.79   15.80
   9   7  -1  560.94   30.90
   9  -7   1  525.65   39.50
   9  -7   1  552.44   36.10
   9  -7   1  532.65   35.20
   9   7  -1  546.35   29.20
  -9  -7  -1  527.95   51.09
  -9  -7  -1  533.25   29.90
  -9  -7  -1  520.55   34.70
  -9  -7  -1  519.35   47.20
  -9  -7  -1  546.55   41.20
   9  -7  -1  600.34   44.70
   9   7   1  478.05   31.00
  -9  -7   1  507.35   48.60
   9  -7  -1  530.95   32.10
  -9  -7   1  547.25   33.00
  -9  -7   1  546.75   34.80
  -9  -7   1  551.44   48.50
   9  -7  -1  579.14   38.40
  11  -7   1  223.58   28.70
 -11   7   1  231.58   26.10
 -11  -7  -1  201.68   29.40
 -11  -7  -1  192.08   40.40
 -11  -7  -1  183.28   18.80
  11   7  -1  265.37   21.10
 -11  -7  -1  191.28   21.60
  11  -7   1  247.48   29.50
  11   7  -1  197.98   19.40
  11  -7  -1  214.28   30.10
 -11  -7   1  207.08   36.00
 -11  -7   1  251.27   25.00
  11  -7  -1  248.98   23.30
  11  -7  -1  254.07   26.60
  11  -7  -1  212.38   19.60
 -11  -7   1  233.38   23.10
  11   7   1  185.08   19.70
 -11  -7   1  247.18   39.50
 -13   7   1   65.09   20.50
 -13  -7  -1   57.59   15.00
  13  -7   1   40.80   25.70
  13   7  -1   24.00   11.50
  13  -7   1   46.70   22.50
 -13  -7  -1   -0.60   22.60
 -13  -7  -1  -17.40   30.00
 -13   7  -1   71.39   14.70
  13   7   1   49.30   15.00
 -13  -7   1   23.60   30.30
  13  -7  -1   46.50   23.60
 -13  -7   1   44.60   16.80
  13  -7  -1   44.20   16.90
 -13  -7   1  -20.90   30.70
 -13  -7   1   45.20   20.10
  15  -7   1  178.38   38.70
 -15   7   1  180.28   29.80
 -15  -7  -1   23.90   36.50
 -15  -7  -1  225.08   22.40
  15   7  -1  125.59   17.20
 -15  -7  -1   81.79   33.50
 -15  -7   1  151.08   27.90
 -15  -7   1  103.89   20.10
  15  -7  -1  193.08   34.50
  15   7   1  129.49   18.70
  15  -7  -1  170.38   26.00
 -15  -7   1   94.79   42.90
 -15  -7   1   22.20   37.50
   0   8   1 1303.07   63.29
   0  -8  -1 1541.95   62.99
   0  -8   1 1515.45   65.49
   0  -8   1 1600.84   74.69
   0  -8   1 1528.65   64.89
   0  -8  -1 1523.55   61.99
   0  -8  -1 1566.74   72.79
   0  -8  -1 1422.66   61.99
   0  -8  -1 1433.56   71.59
   0  -8   1 1486.35   67.09
   0   8   1 1447.96   62.59
   0  -8  -1 1537.85   64.29
   2  -8   1   18.90   11.80
   2   8  -1   -1.50    2.70
  -2  -8  -1   -4.00   11.70
  -2  -8  -1    5.60    6.60
  -2  -8  -1    4.40   12.20
   2  -8   1  -21.60   12.50
  -2  -8  -1    2.10    9.30
   2  -8   1    1.70    7.70
  -2  -8  -1    3.50    6.60
   2  -8  -1    3.30   14.00
  -2  -8   1   -0.90    9.60
  -2  -8   1    7.00   12.50
   2  -8  -1   -3.00   11.30
   2  -8  -1    1.80    6.70
  -2  -8   1   14.70    8.00
  -2  -8   1    4.20    5.40
  -2  -8   1   -5.20   11.10
  -2  -8   1   -0.10    7.50
   2  -8  -1    5.50    7.00
   2  -8  -1    4.80    5.20
   2   8   1   -4.40    6.80
   4  -8   1   26.20   15.30
  -4  -8  -1   33.30   16.40
   4   8  -1   15.70    5.30
  -4  -8  -1   16.80   13.30
  -4  -8  -1    8.70    8.30
   4  -8   1   23.60    8.50
  -4  -8  -1   13.70   10.40
  -4  -8  -1   -1.00    5.60
  -4  -8  -1   25.50    8.20
   4  -8   1   24.70   13.90
   4  -8  -1   13.60   12.40
  -4  -8   1    6.10    9.40
  -4  -8   1    6.10   14.30
   4  -8  -1    5.20    9.00
  -4  -8   1   22.40    7.50
   4   8   1    5.50    8.70
  -4  -8   1   31.70   15.50
   4  -8  -1   14.10   14.00
  -4  -8   1    1.80   11.10
   4  -8  -1   11.60    6.10
  -6  -8  -1 1242.18   53.89
  -6  -8  -1 1286.07   61.09
  -6  -8  -1 1315.17   61.39
  -6  -8  -1 1257.37   55.89
   6   8  -1 1289.67   53.99
  -6  -8  -1 1269.27   65.09
  -6  -8  -1 1186.68   69.39
   6  -8   1 1282.17   56.99
   6  -8   1 1258.57   67.49
   6  -8   1 1262.27   60.29
  -6  -8   1 1205.78   57.99
   6  -8  -1 1278.87   64.79
   6  -8  -1 1330.67   69.59
   6   8   1 1315.17   56.59
  -6  -8   1 1323.57   61.09
  -6  -8   1 1198.28   67.79
   6  -8  -1 1226.78   57.09
  -6  -8   1 1318.67   68.59
   6  -8  -1 1270.67   53.49
   8  -8   1   27.70   18.10
  -8  -8  -1    5.80   13.40
   8   8  -1   18.90    9.00
  -8  -8  -1   29.80   11.50
  -8  -8  -1   20.30   16.20
  -8  -8  -1   41.00   25.90
  -8  -8  -1   23.10   17.60
   8  -8   1   19.60   15.50
   8  -8  -1   42.80   13.60
   8  -8  -1   14.20    8.00
  -8  -8   1   15.10   23.10
   8   8   1   31.30   12.80
  -8  -8   1   20.00   23.40
  -8  -8   1   54.39   16.00
   8  -8  -1   24.50   13.90
  -8  -8   1   14.60   12.00
   8  -8  -1   37.70   20.10
  10  -8   1   50.19   20.60
 -10  -8  -1   30.30   15.40
  10  -8   1   41.20   18.80
 -10  -8  -1    9.00   27.90
 -10  -8  -1   41.70   13.40
  10   8  -1   47.80   11.80
 -10  -8  -1   47.60   20.70
 -10  -8   1   28.90   15.90
  10  -8  -1   40.90   16.90
 -10  -8   1  -15.30   26.80
  10  -8  -1   38.90   19.30
  10   8   1   25.50   14.20
 -10  -8   1  -12.00   27.20
 -10  -8   1   32.10   19.10
 -10  -8   1   47.00   15.40
  10  -8  -1   27.80   14.30
 -12  -8  -1  769.02   53.89
  12  -8   1  821.52   51.19
  12  -8   1  821.52   53.99
 -12   8   1  841.42   50.79
 -12  -8  -1  725.33   41.60
  12   8  -1  796.32   40.70
 -12  -8   1  744.33   64.19
  12  -8  -1  778.62   49.10
 -12  -8   1  691.63   65.19
  12  -8  -1  800.92   45.90
 -12  -8   1  745.63   49.00
  12   8   1  779.82   42.40
 -12  -8   1  811.52   44.90
  12  -8  -1  878.61   60.59
  14   8  -1   20.10   10.70
 -14  -8  -1   20.60   14.60
 -14  -8  -1    3.40   24.50
  14  -8   1   25.30   24.90
 -14  -8  -1  -14.30   40.00
 -14   8   1   51.69   21.40
  14  -8  -1   55.29   25.30
  14   8   1   23.30   15.20
 -14  -8   1   69.89   23.50
  14  -8  -1   41.70   17.20
 -14  -8   1  -20.80   35.00
 -14  -8   1   12.90   16.40
   1  -9   1  184.78   26.90
  -1  -9  -1  163.58   25.10
  -1  -9  -1  201.58   16.10
   1  -9   1  184.08   20.00
  -1  -9  -1  158.28   17.60
   1  -9   1  200.78   21.40
  -1  -9  -1  190.38   16.20
  -1  -9  -1  155.48   23.20
   1  -9  -1  187.28   15.50
  -1  -9   1  143.09   17.70
   1  -9  -1  178.78   24.30
   1  -9  -1  174.58   24.90
   1  -9  -1  172.98   13.60
  -1  -9   1  176.18   18.40
  -1  -9   1  176.18   21.30
  -1  -9   1  208.18   27.80
   3  -9   1  607.54   34.20
   3  -9   1  659.73   37.50
  -3  -9  -1  606.74   32.00
  -3  -9  -1  632.24   46.00
   3  -9   1  632.64   43.30
  -3  -9  -1  648.74   36.90
   3   9  -1  601.84   26.90
  -3  -9  -1  626.34   31.70
  -3  -9  -1  627.24   42.80
  -3  -9   1  666.13   44.40
  -3  -9   1  684.83   42.50
   3  -9  -1  632.34   28.80
  -3  -9   1  636.44   30.60
  -3  -9   1  675.53   38.10
   3  -9  -1  595.04   41.00
   3  -9  -1  608.94   32.80
   3  -9  -1  643.84   45.70
  -3  -9   1  602.04   31.60
   3   9   1  620.74   31.40
  -3  -9   1  592.14   33.40
  -5  -9  -1  287.97   18.60
   5  -9   1  257.37   24.20
   5   9  -1  284.07   16.30
  -5  -9  -1  252.87   21.00
   5  -9   1  261.37   20.60
  -5  -9  -1  312.37   31.60
  -5  -9  -1  275.97   23.00
  -5  -9  -1  249.28   26.20
   5  -9   1  265.77   31.80
  -5  -9  -1  233.58   33.10
   5  -9  -1  261.37   20.40
   5  -9  -1  256.77   28.00
  -5  -9   1  290.77   35.20
  -5  -9   1  310.67   22.80
  -5  -9   1  293.57   23.90
  -5  -9   1  277.67   33.80
  -5  -9   1  218.18   23.20
   5  -9  -1  281.47   33.80
   5   9   1  279.97   21.80
  -7  -9  -1   58.89   12.50
  -7  -9  -1   51.09   15.80
  -7  -9  -1   51.99   23.70
   7  -9   1  100.79   20.60
  -7  -9  -1   65.29   16.90
   7   9  -1   67.09   10.10
  -7  -9  -1   44.00   18.50
   7  -9   1   61.69   19.50
   7  -9  -1   60.09   21.70
   7  -9  -1   79.59   15.70
   7   9   1   58.39   14.20
  -7  -9   1   52.69   15.20
  -7  -9   1   69.39   16.40
  -7  -9   1   77.09   25.20
  -7  -9   1   50.79   22.20
   7  -9  -1  100.09   21.10
  -7  -9   1   82.09   18.70
  -9  -9  -1  466.95   29.40
   9  -9   1  445.36   36.30
  -9  -9  -1  387.66   48.20
  -9  -9  -1  447.96   34.90
   9  -9   1  422.06   38.60
   9   9  -1  484.85   26.10
  -9  -9  -1  457.45   37.00
   9  -9  -1  451.95   37.40
   9  -9  -1  505.65   44.10
  -9  -9   1  422.56   46.20
  -9  -9   1  449.86   33.30
  -9  -9   1  468.95   32.30
  -9  -9   1  433.46   32.40
  -9  -9   1  405.76   49.20
   9   9   1  480.65   30.80
   9  -9  -1  431.66   31.20
 -11  -9  -1  260.87   24.00
 -11  -9  -1  243.88   32.10
  11  -9   1  226.38   30.60
  11   9  -1  277.27   20.90
  11  -9   1  224.58   31.70
 -11  -9  -1  168.28   40.00
 -11  -9  -1  213.38   26.40
  11  -9  -1  277.57   27.90
 -11  -9   1  279.97   27.40
 -11  -9   1  178.88   23.90
 -11  -9   1  217.48   28.20
  11  -9  -1  231.58   28.00
 -11  -9   1  201.58   39.10
  11  -9  -1  251.37   36.00
 -11  -9   1  200.28   40.60
  11   9   1  247.58   22.60
 -13  -9  -1   10.20   24.10
  13  -9   1   30.70   20.60
 -13  -9  -1   23.60   15.70
 -13   9   1   32.10   17.10
  13  -9   1   12.60   24.20
 -13  -9  -1   -5.90   35.00
  13   9  -1    1.50    9.60
  13  -9  -1   19.10   18.60
  13   9   1   29.90   15.90
 -13  -9   1   17.90   15.20
 -13  -9   1  -16.10   18.60
 -13  -9   1  -68.29   29.80
  13  -9  -1    6.40   21.70
  13  -9  -1   20.50   17.20
 -13  -9   1  -19.10   31.30
 -15  -9  -1  248.28   25.60
  15  -9   1  155.58   32.80
 -15  -9   1  167.68   23.30
  15   9   1  215.98   23.80
 -15  -9   1   69.49   46.40
   0 -10  -1   55.39    9.60
   0 -10  -1   34.00   16.90
   0 -10  -1   50.69   17.70
   0 -10  -1   65.89   12.60
   0 -10   1   62.29   20.00
   0 -10   1   60.79   15.30
   2 -10   1  204.68   28.10
   2 -10   1  213.58   23.30
  -2 -10  -1  196.38   17.80
   2 -10   1  192.78   20.10
  -2 -10  -1  175.48   26.80
  -2 -10  -1  203.78   17.70
  -2 -10  -1  209.68   28.10
  -2 -10   1  197.78   28.10
   2 -10  -1  207.68   27.80
   2 -10  -1  191.58   27.20
  -2 -10   1  221.28   19.90
   2 -10  -1  222.18   19.10
  -2 -10   1  172.98   24.20
   4 -10   1  261.17   32.30
  -4 -10  -1  279.07   32.90
   4 -10   1  268.27   22.90
   4 -10   1  268.17   25.40
  -4 -10  -1  277.97   21.00
  -4 -10  -1  223.58   33.40
  -4 -10  -1  248.08   25.10
  -4 -10  -1  278.97   19.90
  -4 -10   1  236.68   30.40
   4 -10  -1  274.57   33.00
   4  10   1  279.07   22.60
  -4 -10   1  248.38   32.10
  -4 -10   1  201.08   26.30
   4 -10  -1  265.47   31.60
   4 -10  -1  273.37   22.00
  -6 -10  -1   19.40   11.50
  -6 -10  -1    3.90   14.50
  -6 -10  -1   17.00   17.70
   6  10  -1   34.00    8.00
   6 -10   1   24.70   17.90
  -6 -10  -1    3.20   13.70
  -6 -10  -1   32.40   23.10
  -6 -10  -1   20.10    9.60
   6 -10   1    9.60   17.80
   6  10   1   23.30   12.20
  -6 -10   1    0.50   11.90
   6 -10  -1   11.60   17.60
   6 -10  -1    7.10   12.30
  -6 -10   1   16.00   10.00
   6 -10  -1   24.90   15.10
  -6 -10   1   34.80   24.40
  -6 -10   1   22.00   14.00
  -6 -10   1    7.30   20.60
  -8 -10  -1   78.79   15.00
   8 -10   1  123.09   25.60
  -8 -10  -1   94.99   32.40
  -8 -10  -1   78.69   32.50
   8 -10   1  147.39   25.10
  -8 -10  -1  103.19   21.10
   8  10  -1   90.19   11.60
  -8 -10  -1   93.29   21.80
   8 -10  -1  110.69   23.40
  -8 -10   1   98.29   28.40
  -8 -10   1   48.70   15.60
  -8 -10   1   88.99   19.80
   8 -10  -1  104.89   26.70
  -8 -10   1   98.19   30.10
   8  10   1  138.99   18.10
  -8 -10   1   74.69   17.80
   8 -10  -1  101.19   19.20
 -10 -10  -1  140.99   26.40
 -10 -10  -1   93.29   35.90
  10  10  -1  196.88   17.50
 -10 -10  -1  150.38   19.60
  10 -10   1  179.18   30.20
  10 -10   1  236.38   32.20
 -10 -10  -1  136.49   22.80
 -10 -10   1  146.09   21.80
 -10 -10   1  116.09   32.80
 -10 -10   1  135.79   39.30
  10  10   1  172.28   20.30
  10 -10  -1  205.18   25.60
  10 -10  -1  147.89   29.80
 -10 -10   1  142.59   21.00
  10 -10  -1  212.98   28.00
 -10 -10   1  150.48   25.10
 -12 -10  -1   -1.50   13.60
  12  10  -1   16.50    9.80
  12 -10   1   -9.60   23.10
 -12 -10  -1   -1.60   24.20
  12 -10   1    0.00   19.10
 -12 -10  -1  -78.59   30.30
  12  10   1   -2.70   14.60
 -12 -10   1   14.10   16.70
 -12 -10   1  -67.49   28.90
  12 -10  -1    4.60   22.50
  12 -10  -1    9.10   17.10
 -12 -10   1   22.90   19.80
  12 -10  -1   11.30   18.00
 -12 -10   1  -43.10   29.70
 -14 -10  -1   42.80   18.30
  14  10  -1   36.90   11.70
  14 -10   1   48.40   28.50
 -14 -10   1   26.50   17.40
  14  10   1   18.70   15.70
  14 -10  -1   67.69   22.70
 -14 -10   1   58.19   23.50
  14 -10  -1   67.19   28.50
   1 -11   1    5.40   20.40
   1 -11   1   10.40   11.10
  -1 -11  -1   -3.50   17.20
   1 -11   1   17.60   15.60
  -1 -11  -1   40.00   20.10
  -1 -11  -1   15.50   10.30
   1 -11  -1    8.30   16.80
  -1 -11   1   10.40   13.00
  -1 -11   1    7.70   14.30
  -1 -11   1   40.60   22.50
   1 -11  -1    5.60   18.00
   1 -11  -1    4.20   10.30
  -3 -11  -1 1830.92   89.89
   3 -11   1 1846.52   90.99
   3 -11   1 1825.12   81.39
   3 -11   1 1734.43   82.19
  -3 -11  -1 1795.42   75.29
  -3 -11  -1 1652.43   89.59
  -3 -11  -1 1647.64   80.29
   3 -11  -1 1784.62   87.69
  -3 -11   1 1707.43   75.29
  -3 -11   1 1645.64   85.59
   3 -11  -1 1849.81   91.89
   3 -11  -1 1676.13   75.99
  -3 -11   1 1755.82   90.89
  -5 -11  -1   41.50   21.50
  -5 -11  -1   45.30   12.10
  -5 -11  -1   53.29   15.30
  -5 -11  -1   39.60   23.30
   5 -11   1   66.19   22.10
   5 -11   1   51.49   19.50
  -5 -11   1   60.69   23.60
   5 -11  -1   49.40   15.00
  -5 -11   1   24.60   21.70
   5 -11  -1   51.99   23.70
   5 -11  -1   76.09   19.80
  -7 -11  -1   -9.30   13.00
   7 -11   1    5.10   18.10
   7 -11   1    7.30   22.20
  -7 -11  -1  -22.00   26.30
  -7 -11  -1   -7.90   18.20
  -7 -11  -1   -4.10   11.80
  -7 -11  -1    4.10   17.30
   7 -11  -1    0.40   16.60
   7 -11  -1   10.90   14.30
  -7 -11   1  -11.90   23.50
  -7 -11   1    6.30   25.40
   7  11   1    7.80   13.20
   7 -11  -1    4.10   20.30
  -9 -11  -1 1029.00   57.79
   9 -11   1 1039.50   57.99
   9 -11   1 1069.19   66.09
  -9 -11  -1  988.60   76.79
  -9 -11  -1  994.10   55.69
  -9 -11   1 1029.30   73.39
   9 -11  -1  991.80   54.19
  -9 -11   1  935.71   55.09
   9 -11  -1 1072.09   68.79
  -9 -11   1  932.51   57.69
  -9 -11   1  934.21   72.89
   9 -11  -1 1082.69   61.89
   9  11   1 1027.30   51.09
  11 -11   1   51.49   25.80
 -11 -11  -1   -0.20   34.20
  11 -11   1   62.29   25.30
 -11 -11  -1   70.19   17.50
 -11 -11  -1   54.99   23.50
  11 -11  -1   80.59   22.70
 -11 -11   1   19.20   32.60
  11 -11  -1  114.49   23.70
 -11 -11   1   -5.70   35.90
 -11 -11   1   62.39   19.00
  11  11   1   66.99   17.20
  11 -11  -1   61.19   25.90
  13  11  -1   13.00   16.50
  13 -11   1   39.90   23.70
  13 -11   1    0.20   26.60
 -13 -11  -1   17.30   16.00
 -13 -11  -1   12.60   27.50
  13  11   1   37.90   16.80
 -13 -11   1   31.40   22.90
  13 -11  -1   37.40   18.80
  13 -11  -1   11.70   21.00
 -13 -11   1   19.20   18.00
   0 -12  -1   87.69   25.70
   0 -12  -1   84.89   25.70
   0 -12   1   76.09   18.70
   0 -12  -1   99.69   17.10
   0 -12   1   79.79   26.40
   0 -12   1   86.49   18.80
   2 -12   1  245.88   35.60
   2 -12   1  208.28   27.00
  -2 -12  -1  222.78   32.80
  -2 -12  -1  224.98   21.00
  -2 -12  -1  177.68   30.50
   2 -12  -1  240.78   32.70
  -2 -12   1  202.08   29.30
  -2 -12   1  222.08   23.40
  -2 -12   1  218.88   33.50
   2 -12  -1  243.98   34.00
   2 -12  -1  224.88   22.30
   4 -12   1   45.00   22.40
  -4 -12  -1   13.80   20.40
   4 -12   1   50.09   20.10
  -4 -12  -1   37.10   12.70
  -4 -12  -1   53.69   24.60
   4 -12  -1   69.59   26.10
   4 -12  -1   42.10   20.60
  -4 -12   1   37.40   24.20
   4 -12  -1   55.59   16.00
  -4 -12   1   24.20   20.80
  -6 -12  -1   84.69   29.90
   6 -12   1  102.49   28.90
  -6 -12  -1  124.39   27.60
   6 -12   1  174.38   27.90
   6 -12  -1  149.99   30.50
   6 -12  -1  121.49   25.60
  -6 -12   1  121.89   32.30
   6 -12  -1  112.29   19.30
  -6 -12   1   59.69   29.00
  -8 -12  -1  338.17   35.60
   8 -12   1  443.96   47.90
  -8 -12  -1  294.77   47.30
   8 -12   1  470.95   39.50
   8 -12  -1  401.66   33.10
  -8 -12   1  432.66   52.79
   8 -12  -1  509.95   49.99
   8 -12  -1  498.55   41.90
 -10 -12  -1  -20.10   20.50
  10 -12   1    0.20   20.30
 -10 -12  -1  -14.20   33.00
 -10 -12  -1   32.10   17.80
  10 -12   1   -3.60   20.20
 -10 -12   1  -28.20   25.40
 -10 -12   1  -44.90   32.20
  10 -12  -1   13.70   17.30
  10 -12  -1   25.70   23.80
  10 -12  -1   26.50   18.40
 -12 -12  -1   84.09   20.40
 -12 -12  -1  125.09   28.70
  12 -12   1   88.29   27.80
  12 -12   1  155.98   33.00
  12  12   1  108.39   23.30
  12 -12  -1  177.98   29.50
 -12 -12   1   80.59   39.60
  -1 -13  -1  328.77   25.70
  -1 -13  -1  316.57   41.60
   1 -13   1  279.97   30.20
  -1 -13  -1  281.77   37.40
   1 -13   1  316.87   42.60
   1 -13  -1  305.17   26.10
  -1 -13   1  264.77   28.20
   1 -13  -1  333.17   39.90
  -1 -13   1  303.27   39.80
   1 -13  -1  268.57   37.30
  -1 -13   1  318.77   35.90
  -3 -13  -1  374.86   43.00
   3 -13   1  404.56   34.60
  -3 -13  -1  392.66   44.90
  -3 -13  -1  379.46   28.00
   3 -13   1  387.96   47.20
   3 -13  -1  417.56   45.00
   3 -13  -1  389.26   40.40
  -3 -13   1  293.77   37.50
  -3 -13   1  390.46   45.70
   3 -13  -1  357.16   29.20
  -5 -13  -1  135.79   32.90
   5 -13   1  160.78   34.20
  -5 -13  -1  135.09   29.00
   5 -13   1  119.19   23.60
   5 -13  -1  134.99   25.50
   5 -13  -1  189.38   24.00
   5 -13  -1  201.38   37.80
  -5 -13   1  154.98   34.90
  -5 -13   1   91.99   29.80
   7 -13   1  319.77   35.50
   7 -13   1  304.77   42.30
  -7 -13  -1  276.67   46.90
   7 -13  -1  257.17   33.60
   7 -13  -1  260.77   28.10
   7 -13  -1  261.37   38.30
  -7 -13   1  276.97   41.20
  -7 -13   1  168.58   38.00
   9 -13   1  157.48   33.60
  -9 -13  -1  100.69   42.00
   9 -13   1  218.08   33.60
  -9 -13   1   61.69   38.50
   9 -13  -1  164.38   29.50
  -9 -13   1  152.98   38.70
   9 -13  -1  158.88   26.00
   9 -13  -1  149.88   32.30
  11 -13   1   62.09   27.80
  11 -13   1   69.69   27.90
 -11 -13   1  -78.79   51.99
  11 -13  -1   68.59   21.90
 -11 -13   1   39.20   35.40
  11 -13  -1   50.49   21.80
   0 -14  -1  852.01   58.99
   0 -14  -1  873.51   64.79
   0 -14  -1  791.82   44.90
   0 -14   1  780.62   61.29
   0 -14   1  752.52   47.60
   2 -14   1   80.39   31.20
  -2 -14  -1   75.49   16.40
   2 -14   1   76.89   22.90
  -2 -14  -1   45.00   25.60
  -2 -14  -1   62.49   26.30
  -2 -14   1   64.49   28.00
   2 -14  -1   78.39   28.50
  -2 -14   1   33.80   28.60
   2 -14  -1   67.19   25.60
   2 -14  -1   62.69   17.90
   4 -14   1   23.80   25.40
  -4 -14  -1    8.40   26.50
  -4 -14  -1   -0.40   23.90
   4 -14   1   25.60   20.70
  -4 -14  -1   39.50   18.80
   4 -14  -1   39.70   18.00
  -4 -14   1   -3.40   22.90
  -4 -14   1   42.80   27.90
   4 -14  -1   34.10   20.70
   4 -14  -1   53.79   26.20
   6 -14   1  552.04   53.89
  -6 -14  -1  547.25   56.09
   6 -14   1  544.05   42.60
  -6 -14   1  620.84   57.29
   6 -14  -1  626.44   55.79
   6 -14  -1  602.64   48.40
   6 -14  -1  555.44   39.00
  -6 -14   1  417.26   53.09
  -8 -14  -1   47.60   38.20
   8 -14   1  144.19   33.60
   8 -14   1  156.88   31.60
  -8 -14   1  105.29   34.10
   8 -14  -1  134.29   24.20
  -8 -14   1   38.40   34.90
   8 -14  -1  174.38   30.10
   8 -14  -1  139.99   34.00
  10 -14   1   29.10   26.90
  10 -14  -1   21.10   19.70
  10 -14  -1   15.50   20.20
   1 -15   1   83.79   24.20
   1 -15   1   59.39   32.10
  -1 -15  -1   84.79   28.80
  -1 -15  -1   28.30   23.70
  -1 -15  -1   53.49   16.80
   1 -15  -1   52.49   17.80
   1 -15  -1   24.30   26.30
   1 -15  -1   39.00   22.60
  -1 -15   1   24.50   29.50
   3 -15   1   93.59   31.40
  -3 -15  -1  109.29   33.60
  -3 -15  -1   99.19   34.20
   3 -15   1   87.29   24.10
  -3 -15  -1  128.89   20.80
  -3 -15   1   94.29   31.50
   3 -15  -1  107.49   27.90
   3 -15  -1  169.58   37.70
   3 -15  -1   93.89   20.90
  -5 -15  -1  186.88   38.60
   5 -15   1  222.18   40.90
  -5 -15  -1  144.49   38.50
   5 -15   1  147.09   28.70
  -5 -15   1   86.39   31.90
  -5 -15   1  115.69   38.00
   5 -15  -1  175.98   26.20
   5 -15  -1  141.09   35.80
   5 -15  -1  147.49   30.50
  -7 -15  -1  -31.90   30.80
   7 -15   1   22.20   25.80
   7 -15   1   31.40   24.40
   7 -15  -1    3.10   20.30
  -7 -15   1  -45.60   27.70
   7 -15  -1  -27.00   34.40
   7 -15  -1   29.60   20.00
  -7 -15   1   -4.70   31.10
   9 -15   1  139.69   41.40
   9 -15  -1  134.49   28.00
   0 -16   1  159.28   28.10
   0 -16  -1  134.09   36.50
   0 -16  -1  116.79   21.70
   0 -16  -1  135.69   32.50
   0 -16   1  162.48   35.90
   2 -16   1  222.48   32.70
  -2 -16  -1  277.97   43.90
   2 -16   1  239.28   40.50
  -2 -16  -1  236.08   26.70
  -2 -16  -1  297.77   44.40
  -2 -16   1  235.98   43.90
   2 -16  -1  179.58   38.20
   2 -16  -1  260.27   28.90
   2 -16  -1  214.88   36.20
   4 -16   1  184.98   30.90
  -4 -16  -1  196.38   41.20
   4 -16   1  242.18   47.90
  -4 -16  -1  197.18   40.30
   4 -16  -1  197.98   33.70
   4 -16  -1  297.07   46.60
   4 -16  -1  208.28   28.90
  -4 -16   1  174.48   38.50
   6 -16   1  121.59   28.80
   6 -16  -1  158.18   31.10
   6 -16  -1  144.39   26.10
  -1 -17  -1   64.49   33.10
  -1 -17  -1   85.69   20.30
   1 -17   1   37.50   23.30
   1 -17  -1   72.19   29.20
   1 -17  -1   55.99   19.60
   3 -17   1   39.60   23.80
  -3 -17  -1   24.60   30.50
   3 -17  -1   25.60   34.80
   3 -17  -1   46.80   19.50
   5 -17   1   48.30   27.20
   0 -18  -1  175.98   27.20
   2 -18   1   33.20   25.10
   0   0   2 9999.00  367.16
   0   0   2 9905.41  367.06
   0   0  -2 9023.90  367.16
   0   0  -2 9732.43  368.16
   0   0   2 9678.23  367.56
   0   0  -2 9662.53  366.26
  -2   0   2   -0.20    5.90
   2   0  -2    7.10    4.90
  -2   0  -2   11.40    5.30
   2   0  -2    7.10    4.30
  -2   0   2    3.00    7.50
   2   0  -2    6.70    5.40
  -2   0   2    1.80    7.30
  -2   0  -2    3.10    5.40
  -2   0   2   -1.10    4.60
  -2   0  -2    0.40    5.20
   2   0  -2    5.70    6.30
   2   0   2    8.70    7.40
   2   0   2    6.30    4.60
  -2   0  -2   16.10    8.20
  -4   0   2    9.20    6.70
  -4   0  -2   15.40    5.70
  -4   0  -2   13.50    8.80
   4   0  -2   13.00    7.10
   4   0  -2    9.50    4.20
  -4   0   2   13.60    9.90
   4   0  -2   12.50    7.10
   4   0   2   12.80    7.50
  -4   0  -2    3.50    6.80
  -4   0  -2   10.00    7.30
  -4   0   2    2.90    7.70
  -4   0   2    8.50    5.20
  -6   0  -2 6177.28  237.68
   6   0  -2 6231.48  235.38
  -6   0  -2 6207.28  235.08
  -6   0  -2 5655.53  237.08
  -6   0  -2 6225.68  231.98
  -6   0   2 6129.49  234.58
   6   0   2 6262.87  232.18
   6   0  -2 5939.51  230.98
  -6   0   2 6484.95  240.98
   6   0  -2 6040.70  237.48
  -6   0   2 5551.94  232.38
  -6   0  -2 5997.80  234.88
  -8   0  -2   54.99   11.40
   8   0   2   77.19   10.30
  -8   0   2   85.99   18.10
   8   0  -2   63.09   12.60
  -8   0   2   73.39   12.30
   8   0  -2   68.99   12.40
  -8   0  -2   62.89    8.60
  -8   0  -2   79.59   15.90
  -8   0  -2   41.90   15.60
  10   0  -2    4.70   11.10
 -10   0  -2   -0.70    6.30
  10   0  -2    7.50   10.40
 -10   0   2    7.90   17.30
 -10   0  -2   -8.10   16.60
 -10   0  -2   -4.50   16.40
 -10   0  -2    4.00    9.60
 -10   0   2   12.50   15.80
  10   0   2   -2.90    8.90
 -10   0   2   -2.40   10.00
 -12   0   2 2353.86  106.29
  12   0  -2 2143.99   97.09
 -12   0   2 2245.78   94.99
 -12   0  -2 2195.88   93.99
 -12   0  -2 2285.67   87.99
  12   0   2 2297.67   90.89
  12   0  -2 2362.26  101.39
 -12   0  -2 2107.99  104.09
 -12   0   2 2217.28  106.09
 -14   0   2   52.39   17.70
 -14   0  -2    4.70   22.70
 -14   0  -2   54.49    9.90
  14   0  -2   63.39   18.20
  14   0  -2   57.69   17.90
  14   0   2   44.30   13.60
 -14   0   2   44.70   24.40
 -14   0   2   25.30   25.80
 -16   0   2   11.00   17.10
 -16   0   2  -22.30   24.80
 -16   0  -2   13.90   10.00
  16   0   2   -2.70   13.80
 -16   0  -2    9.40   26.10
  -1   1   2   -2.00    1.60
   1  -1   2   -3.00    5.00
   1  -1   2    7.00    6.40
   1   1  -2    4.50    5.30
  -1  -1  -2    2.80    6.80
  -1   1   2    1.60    5.20
  -1   1   2    6.70    6.60
   1   1  -2   -5.20    3.80
   1   1  -2   -2.20    5.60
  -1  -1  -2    2.80    6.20
  -1  -1  -2    1.70    5.10
   1   1  -2   -1.00    4.20
  -1   1   2    0.90    6.90
  -1  -1  -2    3.20    5.30
   1  -1   2    5.20    7.00
  -1  -1   2   -7.90    6.80
  -1  -1   2    4.60    6.90
  -1  -1   2    1.10    5.40
   1   1   2    9.50    7.70
   1  -1  -2    3.30    6.50
  -1  -1   2   -0.10    6.80
  -1   1  -2    3.30    6.70
   1  -1  -2    1.20    5.80
  -1   1  -2   -2.20    5.00
   1   1   2    1.70    4.20
   1  -1  -2    0.60    5.20
  -1   1  -2    1.50    3.50
  -1   1  -2    0.00    5.10
   1  -1  -2    4.90    4.60
  -3  -1  -2   69.89    9.50
  -3  -1  -2   61.19    8.40
  -3   1   2   50.89    9.30
  -3   1   2   47.90   10.80
   3   1  -2   56.29    9.00
  -3   1   2   59.69    7.90
  -3  -1  -2   51.69   10.70
  -3  -1  -2   51.09    9.90
   3  -1   2   49.30    6.50
   3   1  -2   55.59    8.20
  -3   1   2   39.20    7.50
   3  -1   2   63.69    9.10
   3   1  -2   56.59    6.50
  -3  -1   2   54.99   11.90
   3  -1  -2   53.69    9.80
  -3  -1   2   59.59    9.30
  -3   1  -2   43.50    6.50
  -3   1  -2   59.69    9.70
  -3  -1   2   47.20    7.10
  -3   1  -2   59.19   10.80
   3  -1  -2   52.29    7.20
   3  -1  -2   49.90    9.30
   3  -1  -2   52.99    6.90
  -3  -1   2   66.89    9.60
   3   1   2   49.40    9.30
  -3   1  -2   49.40    7.20
  -5   1   2  148.59   11.90
  -5  -1  -2  161.68   13.80
   5   1  -2  161.48    9.50
   5  -1   2  150.68    9.60
   5   1  -2  173.08   14.10
  -5   1   2  163.88   18.70
  -5  -1  -2  155.18   12.40
  -5  -1  -2  160.58   17.30
   5   1  -2  161.08   14.60
  -5   1   2  168.58   14.70
   5  -1   2  160.48   13.50
  -5  -1  -2  162.08   18.40
  -5  -1   2  170.48   19.00
   5  -1  -2  164.38   11.30
   5  -1  -2  157.08   10.60
  -5  -1   2  145.69   11.80
  -5   1  -2  145.39   14.40
   5  -1  -2  170.88   14.30
   5   1   2  162.08   15.10
  -5  -1   2  161.58   14.20
  -5   1  -2  158.78   11.60
  -5   1  -2  179.48   15.10
  -5   1  -2  149.49   12.20
  -5   1  -2  165.08   16.00
   5  -1  -2  151.38   16.30
   7   1  -2   65.39   11.80
  -7  -1  -2   66.59    9.20
  -7  -1  -2   70.29   15.40
  -7   1   2   65.69   14.60
  -7  -1  -2   76.59   12.00
  -7  -1  -2   48.10   15.60
   7  -1   2   63.79    8.90
   7   1  -2   69.09   11.60
  -7   1   2   84.99   12.70
   7   1  -2   56.29    6.50
  -7  -1   2   61.29   16.70
  -7   1  -2   57.89   11.70
  -7  -1   2   71.09   12.10
   7  -1  -2   92.59   14.60
  -7   1  -2   46.60   12.80
   7  -1  -2   70.49   11.80
   7  -1  -2   65.49    7.90
   7   1   2   68.89   10.60
  -7   1  -2   70.59    8.20
  -7   1  -2   65.29   13.60
   9   1  -2  140.89   16.80
   9  -1   2  127.39   11.50
  -9   1   2  131.89   15.90
  -9   1   2  130.19   21.90
  -9  -1  -2  121.69   12.20
  -9  -1  -2   89.79   21.30
  -9  -1  -2  133.39   15.50
  -9  -1  -2   77.19   18.60
   9   1  -2  102.39   15.10
  -9  -1   2  117.19   14.90
   9  -1  -2  116.69   15.60
  -9   1  -2   75.79   18.10
  -9  -1   2  125.59   21.90
   9   1   2  112.19   13.00
  -9  -1   2  130.99   21.90
   9  -1  -2   96.09   15.80
  -9   1  -2  143.99   17.00
  -9   1  -2  125.09   20.80
  -9   1  -2  109.79   10.70
 -11   1   2  281.67   29.80
  11   1  -2  268.57   24.30
 -11  -1  -2  265.17   21.40
  11  -1   2  273.17   18.70
  11   1  -2  244.28   22.90
 -11   1   2  243.78   23.20
 -11  -1  -2  285.97   17.50
 -11  -1  -2  220.88   29.00
 -11   1   2  261.97   30.70
 -11  -1   2  307.17   31.50
  11  -1  -2  306.47   26.00
 -11  -1   2  279.77   23.80
  11   1   2  278.77   21.70
 -11   1  -2  276.57   14.60
 -11  -1   2  279.67   34.10
  11  -1  -2  267.77   23.60
 -11   1  -2  193.48   28.20
 -11   1  -2  254.87   21.60
  13   1  -2   51.39   17.20
 -13  -1  -2   18.90   22.20
 -13   1   2   54.09   22.80
 -13  -1  -2   48.90    9.60
  13  -1   2   34.50   10.90
 -13  -1  -2   41.40    8.30
 -13   1   2   37.70   15.00
  13   1  -2   55.89   16.30
 -13   1   2    9.60   22.90
 -13  -1   2   37.60   14.90
  13   1   2   39.80   13.70
 -13   1  -2   51.39    8.00
 -13  -1   2   64.39   24.80
  13  -1  -2   74.59   18.80
 -13   1  -2    9.10   19.90
 -13   1  -2   49.10   13.50
  13  -1  -2   49.10   17.10
 -13  -1   2   13.30   25.60
 -15  -1  -2   81.09   28.10
 -15   1   2  113.39   31.40
 -15   1   2  206.08   23.70
  15   1  -2  158.58   23.60
  15  -1   2  159.38   17.00
 -15   1   2  156.98   31.20
  15   1  -2  150.38   24.50
 -15  -1  -2  176.88   15.90
  15  -1  -2  149.39   24.40
 -15  -1   2   84.99   30.10
  15  -1  -2  174.28   24.30
 -15   1  -2   70.99   28.50
 -15  -1   2  168.28   35.40
  15   1   2  160.78   18.80
 -15   1  -2  151.68   13.80
 -15  -1   2  201.28   23.30
  17  -1   2  151.08   18.80
 -17  -1  -2  179.48   19.00
  17   1   2  164.38   27.90
 -17   1  -2  208.18   13.90
   0   2  -2    7.20    5.30
   0  -2   2    8.10    7.60
   0   2  -2    6.80    3.10
   0   2  -2   11.10    6.50
   0  -2  -2    9.80    5.00
   0  -2   2   13.60    6.10
   0   2   2   11.00    5.60
   0   2   2    4.20    7.30
   0  -2  -2    2.60    5.40
   0  -2  -2    8.20    6.90
   0  -2  -2    8.90    7.40
   0  -2  -2    9.10    5.80
   2   2  -2    4.60    4.20
  -2  -2  -2    4.40    7.50
   2   2  -2    5.30    4.00
  -2   2   2   -2.70    6.00
   2  -2   2    5.20    6.30
  -2   2   2    3.60    5.40
   2   2  -2   -1.20    5.20
  -2  -2  -2    7.90    6.20
  -2  -2  -2    1.60    6.00
   2  -2   2    7.00    7.10
  -2   2   2   -2.00    6.50
  -2   2   2    7.80    7.30
  -2  -2  -2   -1.80    7.30
  -2  -2   2    5.40    6.90
  -2  -2   2   -3.40    5.10
  -2  -2   2    6.40    5.30
  -2   2  -2    3.00    5.00
   2  -2  -2    5.20    4.90
  -2   2  -2    5.90    6.60
   2  -2  -2   12.00    7.10
   2  -2  -2    0.80    7.40
   2   2   2    5.80    3.20
   2  -2  -2    2.90    7.60
   2   2   2   -0.40    8.00
   2  -2  -2    7.40    4.60
  -2  -2   2   10.20    9.10
  -2   2  -2    6.90    6.80
  -4  -2  -2   71.99   13.40
   4  -2   2   97.39    9.90
   4  -2   2   88.59   10.10
   4   2  -2  115.09   12.20
  -4  -2  -2   99.29   14.90
   4   2  -2   87.19   10.50
  -4   2   2   97.69   12.00
  -4  -2  -2  113.19   11.20
   4   2  -2   84.59    7.20
  -4   2   2   94.19   13.40
  -4  -2  -2   95.09   10.10
  -4   2   2   93.89    9.80
  -4  -2   2   66.29    9.00
  -4   2  -2  113.49   13.70
  -4   2  -2  115.09   10.80
  -4   2  -2   96.69   11.90
  -4  -2   2  114.49   16.50
   4  -2  -2   91.19    8.70
  -4   2  -2   75.19    8.30
  -4  -2   2   76.59    8.90
   4  -2  -2  119.09   16.10
  -4  -2   2   88.79   10.90
   4  -2  -2   96.39    9.60
   4   2   2  111.89   12.50
  -4   2  -2  102.29    9.70
   4  -2  -2  111.99   13.00
   4  -2  -2  116.49   15.50
  -6   2   2   14.30    8.90
   6   2  -2    1.60    2.90
  -6   2   2    2.00    5.50
   6  -2   2    1.30    5.00
   6   2  -2    1.60    7.60
  -6  -2  -2    8.10   10.60
   6   2  -2    1.40    6.50
  -6  -2  -2   -8.70   11.00
  -6   2   2    7.80   10.20
  -6  -2  -2   -0.10    7.30
   6  -2   2    5.20    6.60
  -6  -2  -2    1.40    6.60
   6   2   2  -18.50    7.90
   6  -2  -2    1.90    7.40
   6  -2  -2   11.90   11.50
  -6  -2   2    1.00   10.50
  -6  -2   2    0.00    7.50
  -6  -2   2    4.10   11.70
  -6   2  -2    6.40    5.90
   6  -2  -2    2.50    5.10
   6  -2  -2    1.40    8.80
  -6   2  -2   -7.70    7.20
   6  -2  -2   -0.50    4.40
  -6   2  -2   -1.50    9.20
  -6  -2   2   -4.60    7.30
  -6   2  -2   -1.10    7.50
  -6   2  -2   -1.40    4.70
   8   2  -2   53.09   12.20
  -8  -2  -2   55.39   17.10
   8   2  -2   45.10   11.10
  -8   2   2   12.40   11.90
   8  -2   2   45.60    8.30
  -8  -2  -2   56.99   11.60
  -8   2   2   44.40   11.40
  -8  -2  -2   43.30    9.30
  -8  -2  -2   20.40   16.10
  -8   2  -2   34.30   13.10
  -8   2  -2   27.10   12.30
  -8  -2   2   32.90   16.50
  -8  -2   2   46.10   18.20
   8  -2  -2   28.10    7.10
   8   2   2   39.10   10.80
  -8   2  -2   45.50   12.60
  -8  -2   2   34.10   11.40
   8  -2  -2   28.80   11.00
   8  -2  -2   51.19   11.20
 -10   2   2  102.99   16.00
  10  -2   2  100.19   10.50
  10   2  -2  108.79   16.90
 -10  -2  -2   97.29   21.80
 -10  -2  -2   91.99   14.50
 -10   2   2   82.69   18.90
  10   2  -2  124.19   17.40
 -10  -2  -2   74.89   22.90
 -10  -2  -2   93.19   11.80
  10  -2  -2   85.39   15.00
  10   2   2  102.89   14.10
 -10   2  -2  106.59   16.50
 -10  -2   2  115.89   24.10
  10  -2  -2  100.89   18.50
 -10  -2   2   95.49   15.50
 -10   2  -2   68.59   17.40
 -10  -2   2   96.79   24.60
 -12  -2  -2   31.60    8.90
  12   2  -2   23.30   14.00
 -12  -2  -2   30.10    9.20
 -12   2   2   27.10   14.60
  12   2  -2   35.50   13.30
 -12   2   2   33.30   21.30
  12  -2   2   39.40    9.60
 -12  -2  -2   -1.90   23.50
 -12  -2  -2   11.30   20.50
 -12   2  -2   -5.80   19.30
  12  -2  -2   27.20   14.50
  12   2   2   38.70   13.20
 -12   2  -2   52.69   14.10
 -12  -2   2   15.20   21.40
 -12  -2   2   52.89   15.00
  12  -2  -2   26.60   15.60
 -12  -2   2   48.60   21.60
 -14  -2  -2   60.89   12.20
  14  -2   2   60.99   11.90
 -14   2   2   27.20   24.90
  14   2  -2   51.69   15.70
  14   2  -2   30.20   14.40
 -14   2   2   48.90   17.40
 -14  -2  -2    4.50   23.20
 -14   2   2   69.49   25.60
  14   2   2   56.99   15.30
  14  -2  -2   58.19   18.30
 -14  -2   2    0.40   27.30
 -14   2  -2   56.99   22.80
 -14  -2   2   61.99   17.20
 -14   2  -2   58.89    8.10
 -14   2  -2   30.00   23.60
 -14  -2   2   31.50   23.80
  14  -2  -2   72.89   20.70
 -16   2   2   51.39   50.49
 -16  -2  -2   36.60   12.60
  16  -2   2   11.60   12.60
 -16   2   2   26.70   17.50
 -16   2  -2   35.00    7.10
  16  -2  -2    4.60   25.20
 -16  -2   2  -48.50   31.30
  16   2   2   20.00   15.50
 -16  -2   2   15.40   17.30
 -16   2  -2    4.90   25.70
  -1   3   2   -1.30    5.30
   1  -3   2    0.20    7.20
  -1  -3  -2    0.40    5.00
  -1   3   2    3.70    1.90
  -1  -3  -2    1.40    5.10
   1   3  -2    2.30    5.50
   1   3  -2   -1.40    4.30
  -1  -3  -2    2.70    5.70
   1  -3   2    5.70    4.90
  -1  -3  -2    8.60    7.30
  -1   3   2    7.60    7.20
  -1  -3  -2   -3.90    7.60
   1   3  -2    2.10    3.00
   1  -3  -2    4.30    7.30
  -1  -3   2    2.80    7.20
   1  -3  -2    1.00    5.30
   1  -3  -2    0.10    6.50
   1  -3  -2    4.30    7.10
  -1  -3   2    4.30    5.30
  -1   3  -2    0.20    5.80
   1   3   2    3.10    7.40
  -1  -3   2    2.80    5.40
  -1   3  -2    2.00    5.50
   1  -3  -2    5.30    5.30
  -1  -3   2    5.10    9.60
   3   3  -2 4660.23  174.88
  -3  -3  -2 4249.17  173.68
  -3  -3  -2 4297.07  182.68
   3  -3   2 4367.86  179.08
  -3  -3  -2 4784.62  180.88
   3  -3   2 4969.50  176.48
  -3   3   2 4571.34  179.28
   3   3  -2 4753.82  177.28
  -3  -3  -2 4582.94  177.08
   3   3  -2 4678.13  177.28
  -3   3   2 4417.36  176.68
  -3  -3  -2 4638.04  176.98
   3  -3  -2 4513.45  181.48
   3  -3  -2 4650.83  176.48
  -3   3  -2 4677.83  177.58
  -3  -3   2 4393.26  176.68
  -3  -3   2 4600.34  182.38
   3  -3  -2 4292.27  177.98
  -3  -3   2 4686.93  178.18
   3   3   2 4606.54  177.58
  -3  -3   2 4521.35  176.98
  -3   3  -2 4597.94  179.18
   3  -3  -2 4819.32  176.68
   3  -3  -2 4538.65  182.68
   5  -3   2   12.30    7.10
   5   3  -2    6.00    3.20
  -5   3   2    3.10    5.40
  -5   3   2   -0.30    7.80
   5   3  -2    5.90    5.90
  -5  -3  -2    1.20    6.60
  -5  -3  -2   18.20   10.80
  -5   3   2    0.90    8.60
  -5  -3  -2    5.70    7.60
   5   3  -2   -3.90    7.30
   5  -3   2    6.00   13.30
  -5  -3  -2    4.40   11.00
  -5  -3   2    8.00    5.80
  -5  -3   2    0.90    9.70
   5  -3  -2    5.30    4.80
   5  -3  -2    7.10   10.00
  -5   3  -2   10.10    8.40
  -5   3  -2    2.60    5.50
  -5   3  -2    8.70    9.20
   5  -3  -2   -3.00    8.80
   5   3   2   19.20    9.50
  -5  -3   2    7.70   11.30
   5  -3  -2    7.70    5.30
   5  -3  -2   -1.10    6.90
  -5   3  -2    0.00    5.00
  -5  -3   2   -0.30    7.50
  -7  -3  -2   -0.70    8.20
   7  -3   2   -5.20   14.20
   7   3  -2    3.50    8.20
  -7   3   2    1.10    9.70
  -7  -3  -2    2.00   12.00
  -7  -3  -2    7.40    8.20
  -7   3   2    3.70    9.70
   7  -3   2   -0.90    6.50
  -7  -3  -2   20.00   16.10
   7   3  -2    7.40    7.50
   7  -3  -2    3.20   11.10
   7  -3  -2   -1.90    9.10
  -7  -3   2    2.10    9.20
  -7   3  -2    9.30   10.10
   7   3   2    6.30    9.70
   7  -3  -2   -0.70    5.80
  -7  -3   2   -5.70   12.50
  -7   3  -2    9.80   10.40
  -7  -3   2    3.80   15.20
   7  -3  -2   11.10   11.10
  -9  -3  -2 2339.17   97.59
  -9   3   2 2466.95  106.69
  -9  -3  -2 2237.68  111.19
  -9  -3  -2 2434.76   98.29
  -9  -3  -2 2350.16  106.49
  -9   3   2 2388.06   99.29
   9   3  -2 2513.85  102.99
   9   3  -2 2373.36  100.49
   9  -3  -2 2347.17   96.89
   9  -3  -2 2442.66  105.99
   9  -3  -2 2522.95  101.19
  -9  -3   2 2528.55  110.99
  -9   3  -2 2389.16  102.99
  -9  -3   2 2562.44  109.79
   9   3   2 2313.27   97.89
   9  -3  -2 2429.06  109.69
  -9  -3   2 2335.17  100.19
  -9   3  -2 2394.06  101.69
  11   3  -2   17.30   12.30
  11   3  -2    2.40   11.70
 -11  -3  -2    5.80   22.20
 -11   3   2    8.70   12.90
 -11  -3  -2   -4.40    9.70
 -11   3   2    0.30   15.00
 -11  -3  -2    8.00    7.90
 -11  -3  -2    9.00    9.20
  11  -3   2   -0.20    7.40
 -11  -3  -2   -2.60   18.80
 -11   3  -2    5.00   11.60
 -11  -3   2   -8.80   19.50
  11  -3  -2    6.40   13.70
 -11   3  -2   25.10   17.30
  11   3   2  -14.60   11.40
 -11  -3   2   22.60   12.90
 -11  -3   2   17.70   21.30
  11  -3  -2    3.00   11.40
 -13   3   2   46.40   15.90
  13  -3   2    6.90    8.90
 -13  -3  -2   18.10   10.10
 -13   3   2    5.00   19.20
  13   3  -2   33.50   14.40
 -13  -3  -2  -40.20   26.10
 -13  -3  -2    4.10   24.90
  13  -3  -2   45.90   18.00
 -13  -3   2   -0.70   23.80
  13   3   2   28.80   14.30
 -13   3  -2   14.30   21.50
 -13  -3   2    9.90   14.90
 -13   3  -2   20.50   13.70
 -13  -3   2    8.20   22.00
  13  -3  -2   29.60   16.20
 -15  -3  -2  909.21   43.60
 -15   3   2  938.41   62.79
 -15   3   2  951.40   48.20
 -15   3   2  945.31   61.39
  15  -3   2  897.11   40.70
  15   3  -2  921.21   49.99
 -15  -3  -2  787.42   63.99
  15  -3  -2  929.51   56.89
  15   3   2  981.90   47.50
 -15   3  -2  862.91   76.79
  15  -3  -2  877.61   49.80
 -15   3  -2  919.71   36.50
 -15  -3   2  983.20   50.29
 -15  -3   2  783.42   64.39
 -15  -3   2  756.52   64.99
  17  -3   2  -28.60   11.50
   0  -4  -2 1609.64   69.39
   0   4   2 1597.74   67.39
   0  -4   2 1773.32   67.89
   0  -4   2 1582.14   65.19
   0  -4  -2 1699.93   67.59
   0  -4   2 1679.93   72.99
   0  -4  -2 1632.14   69.39
   0  -4   2 1669.73   67.69
   0  -4  -2 1668.33   67.09
   0   4  -2 1635.54   66.19
   0  -4  -2 1523.55   73.19
   0   4  -2 1684.13   67.89
  -2   4   2   55.99    8.80
  -2  -4  -2   55.89   13.60
   2  -4   2   65.19   13.40
  -2  -4  -2   60.69    8.60
  -2  -4  -2   60.79    9.50
  -2   4   2   67.69    8.90
   2   4  -2   63.89    8.60
   2   4  -2   65.99    7.40
  -2  -4  -2   56.69    8.40
  -2  -4  -2   64.29   11.60
  -2  -4   2   59.89   10.00
  -2  -4   2   60.69   13.50
  -2  -4   2   74.39   10.50
   2   4   2   51.99   10.40
  -2   4  -2   57.59   10.10
   2  -4  -2   51.89   11.10
  -2  -4   2   62.59    9.60
  -2   4  -2   66.79    8.50
   2  -4  -2   69.19   10.70
   2  -4  -2   72.59    9.10
   2  -4  -2   67.29    8.70
   2  -4  -2   71.69   13.20
  -4   4   2    6.60    8.00
  -4  -4  -2    8.00   11.90
   4  -4   2    9.10    8.20
  -4  -4  -2    9.50    8.30
  -4  -4  -2    8.60    4.50
   4   4  -2   14.40    6.60
  -4  -4  -2    9.20    6.90
   4  -4   2   28.10   14.80
  -4   4   2    5.70    5.70
   4   4  -2    8.30    3.70
  -4  -4  -2   21.00   10.60
   4  -4  -2   17.10    7.00
   4  -4  -2    7.50   10.00
  -4  -4   2   11.50    7.10
   4  -4  -2   19.40   10.90
   4   4   2    0.00    9.30
   4  -4  -2   25.50    8.30
  -4  -4   2   14.30   10.10
  -4  -4   2   -3.90    7.20
  -4   4  -2    7.30    7.00
  -4   4  -2    1.80    5.90
  -4  -4   2   23.90   12.90
  -4   4  -2   15.30    9.80
   4  -4  -2    8.00    5.10
  -6   4   2 1244.48   58.19
   6  -4   2 1233.78   60.89
  -6  -4  -2 1231.38   54.99
   6   4  -2 1351.96   56.49
  -6  -4  -2 1318.07   60.19
   6  -4   2 1132.69   56.69
  -6  -4  -2 1287.97   53.99
   6   4  -2 1321.47   54.99
  -6  -4  -2 1202.78   64.69
  -6   4  -2 1227.38   57.79
  -6   4  -2 1208.98   55.09
   6  -4  -2 1238.68   53.49
   6  -4  -2 1246.68   55.09
   6  -4  -2 1215.38   60.49
  -6  -4   2 1310.77   61.69
   6   4   2 1270.37   55.49
  -6  -4   2 1318.67   64.59
   6  -4  -2 1239.78   61.69
  -6  -4   2 1177.18   55.39
   8   4  -2  104.89   14.30
  -8   4   2   95.59   17.90
  -8  -4  -2  101.69   10.50
   8  -4   2  126.59   21.80
  -8   4   2  101.29   15.20
  -8  -4  -2  102.89   14.70
   8  -4   2   95.89   14.10
  -8  -4  -2  108.39   23.70
  -8  -4  -2   89.49   18.60
  -8  -4  -2  119.59   14.40
   8   4   2   81.09   13.80
  -8   4  -2  111.59   16.60
  -8  -4   2  110.99   22.60
   8  -4  -2  114.79   18.00
  -8   4  -2  101.59   15.80
   8  -4  -2  114.59   15.80
   8  -4  -2  107.89   12.90
   8  -4  -2  105.79   20.90
  -8  -4   2   95.09   21.30
  -8  -4   2   95.99   15.80
 -10   4   2    1.30   13.00
 -10  -4  -2   -8.40   10.10
  10   4  -2   -0.90   10.40
 -10  -4  -2   -9.60    9.20
  10  -4   2    5.20   19.30
 -10  -4  -2   20.00   17.50
 -10  -4  -2   -0.50   22.10
 -10  -4  -2   -1.90    7.30
 -10   4   2   14.70   12.90
 -10   4  -2   10.60   12.40
 -10  -4   2   -6.70   20.80
 -10   4  -2   -4.10   13.80
 -10  -4   2   22.20   12.60
 -10  -4   2    9.00   20.10
  10  -4  -2   -8.50   11.40
  10   4   2  -12.50   11.50
  10  -4  -2   -4.90   14.70
  10  -4  -2   -5.70   11.30
  10  -4  -2    5.50    8.40
 -12  -4  -2  552.84   56.69
 -12  -4  -2  643.14   33.20
 -12  -4  -2  680.03   35.00
 -12  -4  -2  562.34   47.50
  12   4  -2  664.53   38.30
 -12   4   2  657.23   45.90
 -12  -4   2  678.33   39.90
 -12  -4   2  639.44   52.79
 -12   4  -2  649.24   38.30
  12  -4  -2  717.83   46.10
 -12  -4   2  664.63   53.89
  12   4   2  672.73   37.40
  12  -4  -2  697.53   39.90
 -12   4  -2  614.34   44.20
 -14  -4  -2   44.70   25.90
  14   4  -2   95.59   19.10
 -14  -4  -2   95.29   15.80
  14  -4   2   73.79   11.00
 -14  -4  -2   49.70   34.80
 -14   4   2   89.29   26.30
 -14   4  -2  113.79   17.80
  14  -4  -2   94.39   22.10
 -14  -4   2   32.90   32.60
  14   4   2  109.69   18.30
 -14  -4   2   50.49   18.10
 -14  -4   2   43.50   29.80
  14  -4  -2   83.19   18.10
  16  -4   2  -10.20   10.60
 -16  -4  -2   23.90   13.50
  16   4   2   31.00   16.50
 -16  -4   2   27.70   18.40
   1  -5   2  146.39   18.00
  -1   5   2  128.69   12.00
   1   5  -2  128.59   11.50
  -1  -5  -2  144.69   13.70
  -1   5   2  122.69   12.80
  -1  -5  -2  126.39   14.90
   1  -5   2  126.39   11.20
   1  -5   2  167.48   18.70
   1   5  -2  113.09    9.70
   1  -5   2  104.39    7.10
  -1  -5  -2  122.29   11.20
  -1  -5  -2  119.49   13.50
  -1  -5  -2  117.09   17.80
  -1  -5   2  122.59   17.30
   1   5   2  122.69   13.10
   1  -5  -2  120.69   12.30
   1  -5  -2  131.09   12.10
  -1  -5   2  121.29   12.60
  -1   5  -2  120.79   13.30
  -1  -5   2  124.39   13.00
   1  -5  -2  115.39   16.80
   1  -5  -2  126.39   15.60
  -1  -5   2  103.49   11.40
  -1  -5   2  125.39   14.40
  -1   5  -2  117.69    9.40
   1  -5  -2  144.29   15.10
   3   5  -2  115.89    9.20
  -3  -5  -2  125.29   12.20
  -3   5   2  137.39   13.40
   3  -5   2  152.38   20.60
   3   5  -2  110.69   11.30
  -3  -5  -2  117.19   15.50
  -3  -5  -2  111.99   19.00
   3  -5   2  128.49   16.40
  -3  -5  -2  116.69   12.60
  -3  -5  -2  158.18   15.80
   3   5   2  138.49   14.90
   3  -5  -2  125.69   11.40
   3  -5  -2  138.79   19.00
   3  -5  -2  125.89   17.50
  -3   5  -2  138.39   16.80
   3  -5  -2  114.59   11.60
   3  -5  -2  152.68   14.80
  -3  -5   2  115.89   18.20
  -3  -5   2  110.09   13.10
  -3   5  -2  127.99   10.70
  -3  -5   2  114.79   14.80
  -3  -5   2  107.39   11.90
   5  -5   2  204.58   24.50
  -5  -5  -2  132.19   21.40
  -5  -5  -2  150.98   18.90
  -5  -5  -2  178.18   14.60
  -5  -5  -2  190.28   18.60
   5  -5   2  128.99   16.40
   5   5  -2  163.68   14.00
  -5   5  -2  156.48   18.70
  -5   5  -2  154.98   14.20
   5  -5  -2  160.28   14.20
  -5  -5   2  197.58   17.10
   5  -5  -2  186.88   22.10
  -5  -5   2  162.58   20.40
  -5  -5   2  204.68   25.60
   5   5   2  178.18   16.80
   5  -5  -2  207.68   23.70
   5  -5  -2  195.68   15.70
  -7   5   2   47.10   12.90
  -7  -5  -2   45.80   15.70
   7  -5   2   49.30   17.60
  -7  -5  -2   70.59   11.90
   7   5  -2   66.89   11.50
  -7  -5  -2   16.50   17.00
  -7  -5  -2   67.99    9.20
  -7  -5  -2   69.39   13.80
   7  -5   2   47.10   13.20
  -7   5  -2   48.00   11.50
  -7  -5   2   60.79   21.10
   7  -5  -2   56.89   11.00
   7  -5  -2   94.19   13.90
   7  -5  -2   52.59   14.90
   7  -5  -2   39.80   14.80
  -7  -5   2   42.00   12.10
  -7   5  -2   63.39   14.70
  -7  -5   2   52.79   19.30
   7   5   2   28.80   12.40
  -9  -5  -2   47.10   11.70
  -9   5   2   47.20   16.90
   9  -5   2   43.50   19.50
  -9  -5  -2   50.09   14.70
  -9  -5  -2   51.99   19.00
   9   5  -2   58.69   12.70
  -9  -5  -2   21.20   24.00
  -9  -5  -2   52.49    9.90
  -9   5  -2   51.89   13.50
  -9  -5   2   75.09   24.00
   9  -5  -2   53.39   17.20
  -9   5  -2   80.69   16.00
   9  -5  -2   76.59   13.90
   9  -5  -2   70.49   11.70
   9  -5  -2   83.39   21.40
   9   5   2   46.30   14.10
  -9  -5   2   62.19   25.00
  -9  -5   2   43.30   14.60
 -11   5   2  146.39   23.20
 -11  -5  -2  130.89   17.60
 -11  -5  -2   75.29   23.80
  11  -5   2  179.28   30.50
 -11  -5  -2  170.68   16.50
  11   5  -2  119.29   17.50
  11  -5  -2  138.99   19.50
  11  -5  -2  139.99   26.20
 -11  -5   2  140.99   29.00
  11  -5  -2  153.58   24.90
  11   5   2  133.19   18.50
 -11   5  -2  160.48   21.80
 -11  -5   2  112.49   29.00
 -11  -5   2  104.09   18.60
 -13   5   2   20.40   20.80
 -13  -5  -2   20.10   12.40
 -13  -5  -2   -9.10   24.50
  13   5  -2   18.60   14.20
 -13  -5  -2  -27.70   30.90
 -13  -5   2   27.50   16.70
 -13  -5   2  -15.90   28.90
 -13  -5   2    5.70   24.90
  13   5   2   22.40   15.20
 -13   5  -2   48.00   15.60
  13  -5  -2   34.10   18.20
  13  -5  -2   29.00   15.40
 -15  -5  -2   30.00   14.40
  15   5  -2   13.00   13.90
 -15  -5  -2    5.10   37.60
  15  -5   2   -0.10    9.60
 -15   5   2   29.40   23.40
 -15   5   2   16.00   22.40
  15   5   2    3.70   16.10
 -15  -5   2   46.40   18.70
 -15  -5   2    4.90   33.60
  15  -5  -2   34.80   15.10
  15  -5  -2    9.00   17.40
   0  -6   2  674.13   40.60
   0  -6  -2  611.04   39.00
   0  -6   2  597.84   30.30
   0   6  -2  676.03   33.10
   0  -6   2  679.33   34.80
   0   6  -2  636.64   28.10
   0  -6  -2  675.13   31.30
   0  -6   2  594.24   30.80
   0  -6  -2  669.13   36.60
   0  -6  -2  680.83   32.60
   0   6   2  661.33   31.40
   0  -6  -2  689.03   33.90
   2  -6   2   13.00   12.70
   2  -6   2   10.00   11.60
  -2   6   2   -0.40    9.50
   2   6  -2    8.80    5.70
  -2  -6  -2   -0.20   11.90
  -2  -6  -2    0.30    7.10
  -2  -6  -2    3.90    9.70
  -2  -6  -2   -2.80    8.10
  -2  -6  -2    7.10    8.40
   2   6  -2    5.80    5.30
   2   6   2    5.60    8.80
   2  -6  -2   -9.70    9.50
  -2   6  -2    4.00    4.20
   2  -6  -2   -6.00    7.60
   2  -6  -2    6.60    7.00
  -2  -6   2    2.80    8.80
  -2   6  -2   13.90    9.10
  -2  -6   2    4.90    8.30
  -2  -6   2   -4.00   11.80
  -2  -6   2    8.90    8.50
   2  -6  -2   -3.70   10.60
  -2  -6   2    6.60    6.80
   2  -6  -2   -0.30    6.50
  -4  -6  -2  121.19   16.00
  -4  -6  -2   82.89   20.00
  -4  -6  -2   80.69   11.60
  -4  -6  -2   92.99   15.40
   4  -6   2  103.19   20.20
  -4  -6  -2  100.09   12.50
   4   6  -2   77.39    7.50
  -4  -6  -2   84.89   10.10
   4  -6   2   81.59   15.40
   4   6  -2   98.99   11.20
   4  -6  -2   95.49   12.50
  -4  -6   2   78.09   18.40
   4  -6  -2  104.99   13.60
  -4  -6   2   71.39   11.50
   4   6   2   68.09   13.10
   4  -6  -2   77.09   16.10
  -4   6  -2   89.99   16.40
  -4   6  -2   89.89    9.20
   4  -6  -2   83.69   17.30
   6  -6   2  617.54   38.70
  -6  -6  -2  653.73   31.70
   6   6  -2  616.54   31.80
  -6  -6  -2  653.43   30.00
  -6  -6  -2  616.74   44.80
  -6  -6  -2  651.13   38.40
  -6  -6  -2  632.34   35.50
  -6   6  -2  516.25   34.90
  -6  -6   2  605.94   34.50
   6  -6  -2  658.53   33.00
   6   6   2  633.04   35.00
   6  -6  -2  654.23   41.10
   6  -6  -2  566.94   31.50
   6  -6  -2  621.94   39.70
  -6  -6   2  641.64   42.00
  -6  -6   2  654.83   44.30
  -8  -6  -2   23.50   10.30
  -8  -6  -2   24.30    9.70
   8   6  -2   26.10   10.10
  -8  -6  -2    8.50   17.90
   8  -6   2   33.30   13.00
  -8  -6  -2   15.50   12.90
   8  -6   2   27.60   18.20
  -8  -6  -2   23.90   20.90
  -8   6   2   22.80   13.90
  -8  -6   2   15.50   20.10
   8  -6  -2   32.70   11.70
   8   6   2   21.40   13.30
  -8  -6   2   22.40   22.90
   8  -6  -2   39.60   17.90
  -8  -6   2   16.50   12.10
   8  -6  -2   18.60   15.10
   8  -6  -2   22.40   10.10
  -8   6  -2    7.20   11.70
 -10  -6  -2  126.39   18.40
 -10  -6  -2  137.99   16.10
 -10  -6  -2  106.29   24.30
 -10  -6  -2   70.29   27.80
 -10   6   2  109.49   21.80
  10   6  -2  111.29   16.00
  10  -6   2  123.39   27.70
 -10  -6   2   89.19   18.50
  10  -6  -2   97.59   16.00
  10  -6  -2   97.89   20.40
 -10  -6   2   62.19   30.10
 -10  -6   2  109.89   28.90
  10   6   2   80.89   17.20
 -10   6  -2  131.79   20.90
  10  -6  -2  142.19   27.40
  10  -6  -2  114.49   16.00
  12   6  -2  488.85   32.70
 -12  -6  -2  440.76   43.60
 -12  -6  -2  482.75   29.80
  12  -6   2  419.46   41.50
 -12   6   2  470.55   39.20
 -12  -6   2  408.46   51.49
 -12   6  -2  492.15   34.10
  12  -6  -2  508.25   33.20
  12   6   2  488.85   33.60
 -12  -6   2  483.35   35.30
  12  -6  -2  498.15   39.00
  12  -6  -2  552.24   46.30
 -12  -6   2  459.55   52.79
 -14  -6  -2   59.89   28.70
 -14  -6  -2  -35.30   35.80
  14   6  -2   59.19   15.60
 -14   6   2   31.70   23.50
 -14  -6  -2    4.90   14.00
 -14   6  -2   64.19   15.90
 -14  -6   2  -12.90   30.90
  14  -6  -2   73.39   18.10
  14  -6  -2   63.69   22.60
 -14  -6   2   29.10   17.60
  14   6   2   60.19   17.60
   1   7  -2   62.89   10.30
  -1  -7  -2   61.19   16.30
   1  -7   2   81.29   18.30
  -1  -7  -2   77.19   11.50
  -1  -7  -2   42.10   12.50
  -1  -7  -2   83.49   13.80
   1   7  -2   75.19    7.60
  -1  -7  -2   65.09    9.50
  -1  -7  -2   71.29   12.00
   1  -7   2   81.49   16.60
   1  -7  -2   61.19   11.20
  -1   7  -2   62.59   12.60
   1  -7  -2   50.79   13.50
  -1  -7   2   84.89   14.30
   1  -7  -2   65.59   10.50
   1  -7  -2   70.19   12.30
  -1  -7   2   54.09   11.70
  -1   7  -2   64.89    7.00
   1  -7  -2   66.39   17.30
  -1  -7   2   65.99   17.30
   1   7   2   59.09   10.70
  -3  -7  -2 3395.06  142.59
  -3  -7  -2 3586.24  142.29
   3   7  -2 3450.75  136.39
  -3  -7  -2 3351.56  150.38
  -3  -7  -2 3602.94  138.69
   3  -7   2 3485.15  143.79
   3   7  -2 3458.65  137.09
   3  -7   2 3481.35  147.69
  -3  -7  -2 3553.54  137.29
   3  -7  -2 3473.95  138.89
  -3  -7   2 3729.63  150.48
  -3  -7   2 3271.67  137.59
  -3  -7   2 3404.96  142.89
   3  -7  -2 3527.85  148.89
  -3  -7   2 3489.15  138.69
   3  -7  -2 3550.64  139.29
   3   7   2 3586.14  138.99
   3  -7  -2 3660.93  148.19
  -5  -7  -2    7.00    8.20
  -5  -7  -2   15.30   17.20
  -5  -7  -2    9.90    9.20
  -5  -7  -2    5.20   14.00
   5  -7   2    5.90   17.50
  -5  -7  -2   19.60   12.50
   5  -7   2   35.90   14.90
   5   7  -2   14.80    8.20
  -5  -7   2    4.30   16.60
   5  -7  -2    8.90   13.10
   5  -7  -2   11.80    8.30
   5  -7  -2    4.20   14.40
  -5   7  -2   15.00   12.90
  -5  -7   2   18.40   15.50
   5  -7  -2    5.30    8.80
   5   7   2   14.20   12.00
  -5  -7   2    4.30   10.30
  -7  -7  -2   60.39   12.50
  -7  -7  -2   76.69   12.30
  -7  -7  -2   59.09   19.20
   7  -7   2   54.99   16.00
   7   7  -2   42.60   10.20
  -7  -7  -2   42.80   15.20
  -7  -7  -2   39.50   24.80
   7  -7   2   60.39   21.70
   7  -7  -2   49.99   11.80
   7  -7  -2   59.89   17.00
  -7  -7   2   39.20   20.80
   7   7   2   69.79   14.90
   7  -7  -2   72.89   13.10
  -7  -7   2   54.69   21.90
   7  -7  -2   67.59   18.80
  -7   7  -2   49.70   15.90
  -7  -7   2   26.30   13.10
  -9  -7  -2 1878.81   79.69
   9   7  -2 1877.41   81.69
  -9  -7  -2 1864.81   90.59
  -9   7   2 1962.90   89.39
  -9  -7  -2 1846.22   84.09
  -9  -7  -2 1786.92  101.29
  -9  -7  -2 1827.62   79.79
   9  -7   2 1843.52   90.09
   9   7   2 1939.91   82.49
  -9   7  -2 1798.82   86.79
   9  -7  -2 2045.70   93.19
  -9  -7   2 2066.69  101.39
  -9  -7   2 1721.43   83.79
   9  -7  -2 2027.50   96.59
   9  -7  -2 2014.30   82.29
  -9  -7   2 1874.41   96.99
   9  -7  -2 1993.00   82.69
  -9  -7   2 1900.71   85.09
 -11  -7  -2  -44.20   28.60
 -11  -7  -2    5.90   12.50
  11   7  -2   22.40   12.60
 -11  -7  -2   23.70   15.60
 -11   7   2   13.50   16.40
 -11  -7  -2   -4.60   20.90
  11  -7   2  -15.50   19.90
  11  -7  -2   13.30   13.30
  11  -7  -2   -3.00   18.30
  11  -7  -2   19.70   16.80
 -11   7  -2   13.70   13.40
  11   7   2    4.20   14.80
 -11  -7   2  -22.80   13.10
  11  -7  -2   28.20   12.40
 -11  -7   2  -63.39   25.90
 -11  -7   2   -1.20   26.60
 -11  -7   2   -4.30   15.30
 -13  -7  -2   -1.60   26.80
 -13  -7  -2  -64.19   30.90
 -13   7   2   27.00   18.90
  13   7  -2   18.20   12.20
 -13  -7  -2  -14.60   13.20
  13  -7   2   -2.90   24.60
 -13  -7   2  -11.60   27.60
  13  -7  -2   26.50   23.70
  13  -7  -2   24.40   18.40
 -13  -7   2    2.60   17.50
 -13   7  -2   35.50   15.50
  13   7   2    9.10   16.20
  13  -7  -2    4.90   13.60
 -15  -7  -2  642.14   40.80
  15   7   2  641.64   42.90
 -15  -7   2  708.63   46.40
 -15   7  -2  844.12   45.30
   0  -8  -2  211.48   20.00
   0  -8   2  215.48   21.80
   0   8  -2  176.68   17.40
   0  -8   2  221.78   28.40
   0  -8  -2  178.38   22.80
   0  -8  -2  197.08   17.10
   0  -8  -2  174.98   25.30
   0  -8  -2  221.28   19.30
  -2  -8  -2  317.27   19.80
   2  -8   2  331.57   28.70
  -2  -8  -2  363.26   24.10
  -2  -8  -2  312.07   33.00
  -2  -8  -2  333.07   24.00
   2   8  -2  311.77   20.30
  -2  -8  -2  352.96   28.70
  -2  -8  -2  340.97   21.60
   2   8  -2  316.67   19.70
   2  -8   2  354.76   31.50
   2  -8  -2  310.47   29.40
   2  -8  -2  318.77   30.70
   2  -8  -2  309.37   21.50
  -2  -8   2  297.07   25.80
  -2   8  -2  256.97   23.60
  -2  -8   2  311.17   34.70
   2   8   2  330.97   22.60
   2  -8  -2  330.57   21.70
  -2  -8   2  328.07   23.50
  -4  -8  -2   81.89   15.30
  -4  -8  -2   80.49   11.50
   4  -8   2   87.49   20.00
  -4  -8  -2   79.09   20.90
  -4  -8  -2  107.89   14.50
   4  -8   2  103.39   20.80
  -4  -8  -2   91.79   16.10
   4   8  -2   72.69   10.00
  -4  -8  -2   73.99   17.10
   4  -8  -2  114.79   14.20
   4  -8  -2  100.39   20.80
   4  -8  -2  108.89   21.50
  -4  -8   2  115.89   22.40
   4   8   2   94.49   15.40
  -4   8  -2   52.59   14.10
   4  -8  -2   90.09   14.20
  -4  -8   2   68.49   14.30
  -6  -8  -2  128.49   15.00
  -6  -8  -2  110.69   14.70
   6   8  -2  106.99   13.10
   6  -8   2  119.09   23.90
  -6  -8  -2   85.99   17.30
  -6  -8  -2  101.99   27.90
   6  -8   2  113.29   21.00
  -6  -8  -2  108.39   19.40
   6  -8  -2  108.69   14.90
   6   8   2  107.99   16.70
   6  -8  -2  133.99   22.60
  -6  -8   2   90.79   23.50
   6  -8  -2  105.19   14.50
  -6  -8   2  106.69   17.20
   6  -8  -2  110.09   22.20
  -6  -8   2   76.99   22.40
  -6   8  -2  100.69   18.80
   8  -8   2  546.95   41.60
  -8  -8  -2  530.65   53.79
   8   8  -2  535.35   31.00
  -8  -8  -2  538.15   40.30
  -8  -8  -2  602.04   31.70
  -8  -8  -2  569.24   37.40
  -8  -8  -2  558.04   31.30
   8  -8   2  613.74   42.60
   8  -8  -2  584.94   44.60
   8  -8  -2  543.85   32.10
   8   8   2  627.44   36.40
  -8  -8   2  520.35   36.30
  -8   8  -2  542.15   37.40
   8  -8  -2  568.94   31.70
   8  -8  -2  526.75   42.00
  -8  -8   2  523.45   47.40
  -8  -8   2  528.55   49.10
  -8  -8   2  553.24   36.00
 -10  -8  -2   16.50   15.20
 -10  -8  -2   16.10   13.20
 -10  -8  -2   -1.20   22.50
  10   8  -2   14.20   11.10
 -10   8   2   31.30   18.50
 -10  -8  -2  -28.90   29.20
  10  -8   2   18.10   24.60
  10  -8  -2   31.50   13.90
 -10  -8   2   19.10   15.50
  10  -8  -2   28.90   12.60
  10  -8  -2   18.70   22.00
 -10  -8   2  -23.40   25.70
  10  -8  -2   34.60   17.70
 -10  -8   2   -7.00   22.80
  10   8   2   18.40   15.40
 -10   8  -2   40.80   16.60
 -10  -8   2   14.00   14.50
  12  -8   2  -17.50   21.80
  12   8  -2   17.70   12.30
 -12  -8  -2  -31.20   34.50
 -12  -8  -2  -17.60   25.60
 -12   8   2   18.40   21.00
 -12  -8  -2  -12.60   14.30
  12   8   2   15.60   16.70
  12  -8  -2   24.60   14.60
  12  -8  -2    0.60   15.90
 -12  -8   2    5.50   17.60
 -12  -8   2  -60.39   31.90
 -12  -8   2   -4.10   28.60
  12  -8  -2   38.40   26.00
 -12   8  -2   38.50   14.90
 -14  -8  -2  407.86   32.10
  14   8  -2  430.96   31.40
 -14   8  -2  556.44   37.10
  14   8   2  476.75   36.10
 -14  -8   2  306.87   73.79
 -14  -8   2  449.86   37.50
   1  -9   2  102.79   24.00
   1   9  -2  104.59   14.50
   1  -9   2  140.39   21.90
  -1  -9  -2  101.59   15.00
  -1  -9  -2  111.09   15.30
  -1  -9  -2   86.39   18.10
  -1  -9  -2  128.39   25.00
   1  -9  -2   92.29   21.60
   1  -9  -2  109.99   14.50
  -1  -9   2  124.89   18.90
   1  -9  -2  102.79   21.70
  -1  -9   2   90.69   22.00
   1  -9  -2   94.89   13.40
  -3  -9  -2   40.70   14.20
  -3  -9  -2   20.10   17.40
   3   9  -2   32.10    8.40
  -3  -9  -2   40.20   11.80
  -3  -9  -2   32.80   12.70
  -3  -9  -2   44.90   15.20
  -3  -9  -2   14.30   11.00
   3  -9   2   15.90   16.60
   3  -9   2   18.90   18.40
  -3  -9   2   19.90   14.90
   3  -9  -2    6.80   14.50
  -3  -9   2   33.00   13.20
   3  -9  -2   25.10   17.10
  -3  -9   2   14.00   18.50
   3  -9  -2   53.49   11.10
   3   9   2   45.50   18.50
   3  -9  -2   33.00   10.90
  -5  -9  -2    0.90   10.00
   5  -9   2    9.20   16.00
  -5  -9  -2    5.20    9.80
   5  -9   2   -9.60   18.40
  -5  -9  -2    3.40   13.60
  -5  -9  -2   -5.70   19.10
  -5  -9  -2   -5.50   14.70
   5  -9  -2    0.50    6.60
   5  -9  -2   10.00   16.40
  -5  -9   2   34.40   23.90
   5  -9  -2    1.10   10.80
   5   9   2    8.10   12.70
  -5  -9   2   -9.10   16.10
  -5  -9   2    4.70   21.00
   5  -9  -2   -3.20   16.30
  -7  -9  -2  195.18   26.80
   7  -9   2  220.38   29.70
  -7  -9  -2  230.18   19.40
   7  -9   2  272.47   33.10
  -7  -9  -2  211.98   20.30
   7   9  -2  226.08   17.60
  -7  -9  -2  174.58   24.30
  -7  -9  -2  143.69   31.70
   7   9   2  224.98   22.70
  -7  -9   2  179.88   34.80
  -7   9  -2  185.18   25.50
   7  -9  -2  162.38   16.40
   7  -9  -2  209.48   20.70
   7  -9  -2  241.18   32.70
  -7  -9   2  156.08   21.90
  -7  -9   2  180.78   31.10
  -7  -9   2  120.19   19.80
   7  -9  -2  292.27   34.80
  -9  -9  -2   72.49   14.80
  -9  -9  -2   62.69   30.70
  -9  -9  -2   60.59   17.80
  -9  -9  -2   64.79   22.00
   9  -9   2  111.49   23.40
   9   9  -2   92.69   14.10
   9  -9   2   83.99   26.20
  -9  -9   2  126.99   21.60
   9  -9  -2   96.39   23.00
  -9   9  -2   83.49   19.10
   9   9   2   47.40   17.00
  -9  -9   2   75.09   30.30
   9  -9  -2  108.39   18.50
   9  -9  -2   40.20   21.70
  -9  -9   2   66.59   29.40
  -9  -9   2   77.19   19.60
 -11  -9  -2  -22.60   21.00
  11  -9   2   37.80   28.20
 -11  -9  -2    5.80   15.30
 -11   9   2   36.50   19.00
  11   9  -2   13.50   10.30
 -11  -9  -2  -22.70   34.80
 -11  -9   2  -48.40   28.40
  11   9   2   -1.00   15.70
  11  -9  -2   34.00   22.00
 -11  -9   2   32.50   18.60
 -11   9  -2   43.80   17.20
  11  -9  -2   41.30   20.30
  11  -9  -2   40.10   16.00
 -11  -9   2  -16.20   29.70
 -13  -9  -2   26.40   43.50
 -13  -9  -2   83.89   18.20
 -13   9   2   72.09   36.10
  13  -9   2  141.09   35.70
 -13  -9  -2   53.59   30.40
  13   9  -2  125.19   17.50
  13   9   2  158.18   22.60
 -13  -9   2    1.10   39.60
  13  -9  -2  169.18   41.00
  13  -9  -2  109.49   24.60
 -13  -9   2  151.58   26.50
   0 -10   2 2670.73  121.29
   0 -10  -2 2511.05  118.59
   0 -10   2 2533.15  109.29
   0 -10  -2 2619.44  105.39
   0 -10  -2 2455.05  104.99
   0 -10  -2 2498.15  116.09
  -2 -10  -2    3.00   19.40
   2 -10   2    3.30   16.60
  -2 -10  -2    7.30   11.90
  -2 -10  -2   23.70   15.80
   2 -10   2   22.10   18.70
  -2 -10  -2   26.60   11.90
   2 -10  -2   11.30    7.10
  -2 -10   2    3.40   13.30
  -2 -10   2    5.50   21.40
   2 -10  -2   15.30   11.70
   2 -10  -2   26.90   18.70
   2 -10  -2   12.80   16.10
  -4 -10  -2   20.10   14.50
   4 -10   2   37.00   20.70
  -4 -10  -2   29.70   21.20
   4 -10   2   53.59   21.50
  -4 -10  -2   42.30   12.70
   4 -10  -2   45.20   18.80
   4 -10  -2   39.10   19.00
   4 -10  -2   39.10   12.00
   4 -10  -2   53.49   15.70
  -4 -10   2   49.60   22.90
  -6 -10  -2 1970.20   82.29
  -6 -10  -2 1978.40   88.29
  -6 -10  -2 1811.62  101.99
   6 -10   2 1869.71   95.89
   6 -10   2 1813.22   91.09
  -6 -10  -2 1928.41   81.89
  -6 -10  -2 1858.21   87.39
  -6 -10   2 1930.41  101.19
   6 -10  -2 1853.41   83.59
   6 -10  -2 2097.59   99.29
   6  10   2 1981.00   83.19
   6 -10  -2 2036.50   96.99
  -6 -10   2 1731.03   92.89
  -8 -10  -2  -20.40   19.30
   8 -10   2   -5.10   22.80
  -8 -10  -2  -22.70   16.50
  -8 -10  -2  -11.80   12.00
  -8 -10  -2  -20.80   24.60
   8 -10   2   34.30   20.20
   8 -10  -2    4.40   14.10
   8 -10  -2   27.50   20.80
  -8  10  -2   28.20   15.80
   8  10   2    1.70   14.70
  -8 -10   2   11.00   28.00
   8 -10  -2    1.40   16.70
  -8 -10   2  -15.90   23.30
 -10 -10  -2   13.70   23.80
 -10 -10  -2  -20.00   13.60
  10 -10   2   12.90   23.30
 -10 -10  -2   -5.50   34.50
 -10  10   2   60.19   19.00
 -10 -10   2   16.90   31.50
 -10 -10   2  -21.70   31.90
 -10  10  -2   51.59   16.20
  10 -10  -2   24.10   15.40
  10  10   2    8.30   16.70
 -10 -10   2   33.90   17.20
 -10 -10   2    7.00   20.20
  10 -10  -2   31.10   22.10
  10 -10  -2   15.20   21.20
 -12 -10  -2  859.01   47.10
 -12 -10  -2  795.12   61.99
  12  10  -2  812.22   51.59
  12 -10   2  799.52   59.39
 -12  10   2  981.00   60.49
  12 -10  -2  902.11   60.09
 -12 -10   2  773.72   54.29
 -12 -10   2  891.51   53.09
 -12 -10   2  638.34   70.69
 -12 -10   2  752.92   76.49
  12 -10  -2  849.32   49.20
 -12  10  -2  883.11   52.49
  12 -10  -2  923.21   69.19
  12  10   2  892.61   49.00
 -14 -10  -2   18.70   23.00
  14 -10   2  -43.70   51.29
  14  10   2   37.90   19.20
 -14 -10   2  -13.40   18.50
   1 -11   2  188.88   31.50
  -1 -11  -2  199.18   29.70
   1 -11   2  236.58   29.10
  -1 -11  -2  195.28   33.00
  -1 -11  -2  241.28   21.40
  -1 -11   2  226.68   25.80
  -1 -11   2  172.28   30.90
   1 -11  -2  171.48   28.70
   1 -11  -2  217.98   31.70
   1 -11  -2  192.28   20.80
   3 -11   2   16.70   21.20
  -3 -11  -2   18.00   17.10
  -3 -11  -2   37.90   13.00
  -3 -11  -2   30.50   23.70
   3 -11   2   35.70   22.00
  -3 -11  -2   23.00   14.20
   3 -11  -2   16.10   11.20
   3 -11  -2   24.30   19.70
   3 -11  -2   14.80   19.20
  -3 -11   2   21.00   24.70
  -5 -11  -2  425.96   27.70
  -5 -11  -2  343.17   30.20
  -5 -11  -2  360.56   43.80
   5 -11   2  402.56   42.90
   5 -11   2  400.26   38.70
  -5 -11   2  395.96   47.80
   5 -11  -2  370.26   37.70
   5 -11  -2  387.96   28.40
  -5 -11   2  320.97   37.90
   5 -11  -2  504.65   43.70
   7 -11   2   81.89   28.20
   7 -11   2   97.59   26.80
  -7 -11  -2   37.30   32.30
  -7 -11  -2   96.09   22.70
  -7 -11   2   63.49   32.10
   7 -11  -2  102.29   26.70
  -7 -11   2   31.80   26.50
   7 -11  -2   86.89   18.10
   7 -11  -2  103.39   26.30
  -9 -11  -2   12.50   25.90
  -9 -11  -2   28.50   14.60
   9 -11   2   41.70   23.50
   9 -11   2   10.50   24.70
  -9 -11  -2   12.00   23.40
  -9 -11  -2  -19.20   32.50
   9 -11  -2   48.40   16.50
   9  11   2   49.00   18.40
   9 -11  -2   48.70   25.90
  -9 -11   2   -9.70   27.70
  -9 -11   2  -22.90   29.00
  -9  11  -2   81.89   19.00
   9 -11  -2   29.90   21.70
 -11  11   2  532.05   44.80
 -11 -11  -2  391.16   43.30
  11 -11   2  479.25   51.39
  11 -11  -2  509.35   52.39
  11 -11  -2  486.85   45.70
 -11  11  -2  485.65   38.10
  11 -11  -2  425.36   35.40
  11  11   2  433.46   36.30
 -13 -11  -2   36.40   19.30
  13 -11   2   -8.30   43.40
  13  11   2   49.20   19.60
  13 -11  -2   53.99   22.90
   0 -12  -2   41.80   14.50
   0 -12   2   52.09   20.40
   0 -12  -2   70.19   22.50
   0 -12  -2   17.30   21.10
   0 -12   2   29.20   24.00
   2 -12   2  138.39   30.80
  -2 -12  -2  130.59   28.90
   2 -12   2  106.09   24.50
  -2 -12  -2  147.69   27.10
  -2 -12  -2  146.19   20.00
   2 -12  -2  134.29   27.00
  -2 -12   2  106.79   29.70
   2 -12  -2  148.29   29.20
   2 -12  -2  144.39   20.00
  -4 -12  -2  168.98   20.20
   4 -12   2  134.09   29.40
   4 -12   2  170.38   31.80
  -4 -12  -2  112.29   25.40
  -4 -12  -2  123.89   32.20
   4 -12  -2  181.58   31.90
  -4 -12   2  150.98   32.50
   4 -12  -2  151.88   20.40
   4 -12  -2  159.68   29.90
   6 -12   2   47.80   25.60
  -6 -12  -2   74.79   15.80
  -6 -12  -2    4.10   17.90
  -6 -12  -2    7.30   25.60
   6 -12   2   72.09   26.50
   6 -12  -2   76.59   25.30
   6 -12  -2   54.99   17.90
  -6 -12   2   82.39   31.80
   6 -12  -2   51.49   21.80
   8 -12   2   75.19   26.00
  -8 -12  -2   61.59   22.70
  -8 -12  -2   22.70   34.30
   8 -12   2   55.49   26.80
   8 -12  -2   70.39   19.60
  -8 -12   2   53.79   34.50
   8 -12  -2   66.99   27.70
  -8 -12   2    6.30   28.80
   8 -12  -2   89.09   27.50
  -8  12  -2   59.59   17.40
  10 -12   2  143.79   36.30
 -10 -12  -2   77.49   25.80
 -10 -12  -2   15.10   38.20
  10 -12  -2  162.98   32.00
 -10 -12   2   20.40   37.00
  10 -12  -2  128.19   24.50
  10 -12  -2  126.09   35.40
 -12 -12  -2   23.80   20.90
  12 -12   2   -6.30   47.40
  -1 -13  -2   12.20   21.00
   1 -13   2    4.70   25.20
  -1 -13  -2  -10.50   22.10
   1 -13   2    6.40   20.10
  -1 -13  -2   -6.40   12.30
  -1 -13   2   -7.70   23.80
   1 -13  -2    3.10   12.70
   1 -13  -2    4.60   22.60
   1 -13  -2    0.70   21.30
  -3 -13  -2  462.55   31.80
   3 -13   2  389.56   40.20
  -3 -13  -2  493.85   52.59
   3 -13   2  507.65   51.59
   3 -13  -2  533.15   50.59
  -3 -13   2  458.85   50.19
   3 -13  -2  489.45   47.80
   3 -13  -2  439.36   30.90
   5 -13   2   65.09   27.40
  -5 -13  -2   -1.10   26.80
  -5 -13  -2   23.80   13.70
   5 -13   2   33.90   27.30
  -5 -13   2  -52.39   25.60
   5 -13  -2   11.00   20.10
   5 -13  -2    5.90   21.30
   5 -13  -2   36.10   16.90
   7 -13   2   -6.60   22.80
   7 -13   2  -12.40   26.60
  -7 -13  -2  -46.30   27.30
   7 -13  -2    3.30   22.60
   7 -13  -2   33.00   17.40
  -7 -13   2  -47.50   26.20
   7 -13  -2    7.50   19.40
  -9 -13  -2  192.48   55.99
   9 -13   2  364.86   46.80
   9 -13   2  314.07   42.90
   9 -13  -2  409.76   43.70
   9 -13  -2  342.97   32.60
  -9 -13   2  269.77   48.70
   9 -13  -2  344.37   58.09
  11 -13  -2   78.79   24.00
   0 -14  -2  457.55   33.30
   0 -14   2  464.95   51.39
   0 -14  -2  503.65   50.49
   0 -14  -2  483.75   51.19
   0 -14   2  413.66   38.80
  -2 -14  -2  219.58   24.20
   2 -14   2  166.38   36.10
   2 -14   2   98.69   27.70
  -2 -14  -2  217.68   39.30
   2 -14  -2  170.78   32.20
   2 -14  -2  156.88   31.00
  -2 -14   2  190.48   38.90
   2 -14  -2  183.48   24.00
   4 -14   2  132.89   32.30
  -4 -14  -2  129.09   37.70
   4 -14   2  126.09   32.50
  -4 -14  -2  209.48   23.40
  -4 -14   2  138.99   34.90
   4 -14  -2  194.68   33.80
   4 -14  -2  178.28   24.80
   4 -14  -2  180.58   36.00
   6 -14   2  400.46   46.70
   6 -14   2  279.47   39.80
   6 -14  -2  423.96   50.59
   6 -14  -2  340.27   31.60
   6 -14  -2  417.06   43.00
  -6 -14   2  292.97   44.40
   8 -14   2  104.69   33.50
   8 -14   2  172.18   34.80
   8 -14  -2  146.09   23.00
   1 -15   2  158.78   30.00
  -1 -15  -2  222.28   40.30
  -1 -15  -2  147.29   36.30
  -1 -15  -2  177.48   24.50
   1 -15   2  177.58   38.80
   1 -15  -2  151.08   21.90
   1 -15  -2  143.59   34.50
   1 -15  -2  130.89   31.50
  -1 -15   2  164.58   40.10
  -3 -15  -2   65.79   30.80
  -3 -15  -2  134.79   21.70
   3 -15   2   85.49   30.80
   3 -15   2   85.09   30.20
   3 -15  -2  105.99   32.00
   3 -15  -2  153.58   35.40
  -3 -15   2   94.99   33.70
   3 -15  -2  102.69   21.80
   5 -15   2  232.88   41.40
   5 -15   2  221.58   38.50
   5 -15  -2  263.37   29.10
   5 -15  -2  235.48   38.90
   5 -15  -2  322.47   44.00
   7 -15   2  109.69   36.30
   7 -15  -2  118.39   23.10
   0 -16  -2   40.50   28.50
   0 -16  -2   15.50   15.40
  -2 -16  -2   29.40   16.60
   2 -16   2   33.90   26.60
   2 -16  -2   29.60   17.50
   2 -16  -2   17.60   28.30
   4 -16   2   34.40   29.10
   4 -16  -2   22.80   18.30
  -1 -17  -2  126.19   22.90
   1 -17  -2  110.79   28.80
   3 -17   2  306.47   41.10
   0   0  -3    1.40    5.70
   0   0  -3    3.00    6.80
   0   0   3    2.30    7.50
   0   0   3    1.40   10.20
   0   0   3    1.10    8.00
   0   0  -3    2.90    3.30
   0   0  -3    2.20    8.30
   2   0  -3    4.30    7.00
   2   0  -3    4.80    6.20
   2   0   3  -10.90    6.10
  -2   0   3    6.30    8.80
  -2   0  -3   -1.50    5.30
  -2   0  -3    3.20    7.30
   2   0   3    8.00   10.50
  -2   0  -3    7.50    7.50
  -2   0   3   -8.30    9.00
   2   0  -3   -0.70    8.70
  -2   0   3    8.70    9.70
  -2   0  -3   -1.20    8.60
   2   0  -3    1.40    6.40
   4   0   3    6.70   11.00
  -4   0   3   -3.10   12.40
  -4   0  -3   -8.60    9.10
  -4   0   3    4.90    9.50
   4   0  -3   -7.50    7.30
  -4   0  -3   -8.20    7.20
  -4   0  -3    0.60    6.90
   4   0  -3    7.70    8.80
  -4   0  -3   -6.30    8.40
   4   0  -3   -1.50    5.60
  -6   0   3    8.10   15.80
   6   0  -3   -1.00    9.10
   6   0   3   20.10   12.10
   6   0  -3   -1.70    5.60
  -6   0  -3   19.40   11.90
   6   0  -3    0.50    9.60
  -6   0  -3    0.80    7.80
  -6   0   3  -14.60    9.40
  -6   0  -3   11.20   14.10
  -8   0   3    0.00   18.40
  -8   0   3   -9.80   10.80
  -8   0  -3   -4.80   15.70
  -8   0  -3    0.60   10.70
   8   0   3   14.10   12.10
  -8   0  -3  -10.70    7.90
   8   0  -3    5.80   11.00
   8   0  -3    0.40   10.30
 -10   0   3    2.40   14.30
  10   0  -3   17.00   13.10
 -10   0  -3    0.60    8.30
 -10   0  -3    3.90   13.60
  10   0   3   -3.40   12.30
 -10   0   3  -20.20   18.30
 -10   0   3   19.80   17.20
 -10   0  -3  -40.10   16.40
  10   0  -3    7.60   11.90
  12   0   3   11.30   14.90
 -12   0   3  -27.20   21.10
 -12   0   3    9.10   21.70
 -12   0   3   -7.70   15.90
  12   0  -3   36.20   16.70
 -12   0  -3  -15.30   19.90
  12   0  -3    5.50   14.20
 -12   0  -3    0.50   14.90
  14   0  -3    8.90   15.50
  14   0  -3   -3.80   15.10
  14   0   3   13.80   16.30
 -14   0  -3  -35.70   25.10
 -14   0   3   22.00   24.30
 -14   0  -3    4.50    8.40
 -14   0   3   21.60   19.00
 -14   0   3  -45.40   24.10
   1   1  -3    2.60    6.50
  -1  -1  -3    1.10    7.30
   1   1  -3    4.60    6.70
  -1   1   3    4.20    8.10
   1   1  -3   -0.50    7.70
  -1  -1  -3    5.30    7.80
  -1   1   3    7.80   10.00
  -1   1   3    5.70    8.40
   1   1  -3   -2.10    4.90
   1  -1   3   -1.80    8.20
   1  -1   3   -0.20    9.80
  -1  -1  -3   -6.90    6.40
  -1  -1  -3    5.90    8.80
   1  -1  -3    8.30    6.90
  -1   1  -3    7.50    7.70
   1   1   3   -7.10    6.00
   1  -1  -3   -2.60    6.50
  -1  -1   3   -9.60    7.00
   1  -1  -3   -2.20    8.60
   1   1   3   25.10   12.00
   1  -1  -3   12.30    7.90
  -1   1  -3   -0.50    4.30
  -1   1  -3   -1.90    8.10
  -1   1  -3    2.30    6.50
  -1  -1   3   11.00    9.80
   3   1  -3 2571.34  101.29
  -3  -1  -3 2589.84  103.79
  -3   1   3 2597.64  107.79
   3   1  -3 2587.34  104.69
  -3  -1  -3 2584.14  102.79
   3  -1   3 2578.64  103.89
  -3  -1  -3 2621.04  107.29
  -3  -1  -3 2368.16  104.79
  -3   1   3 2478.35  104.99
   3   1  -3 2464.65  103.89
   3   1   3 2543.05  104.19
  -3  -1   3 2542.05  104.99
  -3   1  -3 2716.23  102.59
   3  -1  -3 2513.45  105.09
   3  -1  -3 2498.15  106.39
  -3  -1   3 2492.55  107.39
   3  -1  -3 2585.34  101.89
  -3   1  -3 2525.45  105.69
   3  -1  -3 2585.94  102.39
  -3  -1   3 2588.04  109.29
  -3   1  -3 2503.45  103.89
  -5  -1  -3    4.20   10.00
  -5  -1  -3   -6.10   11.50
   5   1  -3    2.10    5.80
  -5   1   3   -1.50   10.50
   5  -1   3    0.40   10.80
   5   1  -3   -1.60    7.50
  -5  -1  -3    2.80    8.20
   5   1  -3    8.20   10.00
  -5   1   3   -1.40   11.80
  -5  -1  -3    1.50    8.80
  -5   1  -3   10.70   10.50
   5  -1  -3    4.70    6.50
  -5   1  -3   -5.70    7.40
  -5  -1   3   -7.40   12.60
   5   1   3   -3.90   10.90
   5  -1  -3   -7.20    9.00
  -5   1  -3   -2.90   11.20
   5  -1  -3    3.50    9.00
  -5  -1   3    4.20    9.60
  -7   1   3   -2.80   11.80
  -7  -1  -3   -8.60   11.20
  -7   1   3    2.40   14.60
  -7  -1  -3    4.20    9.10
   7   1  -3    7.30   11.50
  -7  -1  -3   13.00   16.10
   7  -1   3   22.80   12.20
   7   1  -3   11.80   10.50
   7  -1  -3    3.20   10.60
  -7  -1   3    6.60   11.00
  -7   1  -3   18.10   14.80
   7  -1  -3   11.70   11.70
   7   1   3   -0.70   11.90
  -7  -1   3   -1.90   15.90
   7  -1  -3    8.20    6.60
  -7   1  -3   15.70   12.30
  -7   1  -3    1.50    7.70
  -9   1   3 1506.75   68.79
  -9  -1  -3 1377.16   72.29
  -9  -1  -3 1446.06   62.79
   9  -1   3 1368.96   63.69
  -9  -1  -3 1464.15   67.09
  -9   1   3 1537.05   78.19
   9   1  -3 1490.55   69.99
   9   1  -3 1430.26   67.19
   9   1   3 1427.36   64.99
   9  -1  -3 1561.24   72.39
  -9  -1   3 1437.96   68.39
  -9   1  -3 1455.35   61.29
  -9  -1   3 1579.04   75.29
   9  -1  -3 1461.75   67.59
  -9   1  -3 1339.27   71.29
  -9  -1   3 1469.75   77.99
  -9   1  -3 1485.65   67.99
 -11   1   3  -18.20   21.10
  11   1  -3   -4.40   13.00
 -11  -1  -3    7.50   10.80
  11   1  -3    3.60   11.80
  11  -1   3  -11.50   12.90
 -11  -1  -3   12.40   21.40
 -11   1   3    2.90   16.60
 -11  -1  -3   -6.60   13.70
  11  -1  -3   20.00   15.70
 -11  -1   3  -11.60   24.20
  11   1   3    4.70   14.10
 -11   1  -3   17.60   15.20
  11  -1  -3    9.50   13.90
 -11  -1   3   -9.20   15.40
 -11   1  -3   -5.50    7.30
 -11   1  -3  -27.10   17.10
 -11  -1   3   -5.10   17.30
  13   1  -3   15.70   15.50
 -13  -1  -3   -7.00   14.00
 -13   1   3   -7.20   22.70
 -13   1   3   38.70   22.30
 -13  -1  -3  -32.40   23.80
  13   1  -3   11.20   15.50
  13  -1   3    2.70   14.70
 -13   1   3    8.60   19.10
  13   1   3   23.10   16.50
 -13  -1   3   20.40   24.30
  13  -1  -3   18.90   15.30
 -13   1  -3   -1.40   20.70
 -13  -1   3  -46.80   25.80
  13  -1  -3    6.40   15.30
 -13  -1   3  -17.90   17.80
 -13   1  -3   18.90   16.30
  15  -1   3  573.64   37.60
 -15   1   3  599.84   43.40
 -15  -1  -3  578.84   30.80
 -15   1  -3  488.05   52.99
 -15   1  -3  576.04   28.70
 -15  -1   3  582.54   43.40
  15   1   3  597.44   39.30
   0  -2   3  944.51   46.20
   0  -2  -3  867.41   45.30
   0   2   3  881.51   43.70
   0   2  -3  944.01   42.00
   0   2  -3  941.71   43.50
   0   2  -3  903.21   39.00
   0  -2   3  879.41   43.50
   0  -2  -3  971.90   45.90
   0  -2  -3  942.71   41.80
   0  -2  -3  979.20   42.20
   0  -2   3  915.01   43.70
   0   2   3  887.11   41.90
   2   2  -3   27.40    7.40
  -2   2   3   16.00    9.70
  -2  -2  -3   28.80   11.10
  -2  -2  -3   38.40   11.00
   2   2  -3   30.90   10.40
  -2  -2  -3   30.50   10.10
   2   2  -3   19.50    6.30
   2  -2   3   26.70   11.50
  -2   2   3   14.50    8.20
  -2  -2  -3   21.20    8.60
  -2   2   3   37.10   13.50
   2  -2   3   30.30    9.40
  -2  -2   3   23.50   12.60
  -2   2  -3   27.70   10.80
   2  -2  -3   27.30    8.20
   2   2   3   11.60   11.70
   2  -2  -3   40.00   11.70
   2  -2  -3   29.60    8.70
  -2  -2   3   16.90    9.50
  -2   2  -3   24.60    8.50
  -2  -2   3   20.20    9.10
   2  -2  -3   33.50   10.60
  -2   2  -3   25.80   10.10
  -4  -2  -3   17.30   10.70
  -4  -2  -3   20.10   10.50
  -4   2   3   16.50   12.20
  -4  -2  -3   26.50    9.30
  -4  -2  -3   15.10   11.80
   4   2  -3   15.60    7.60
  -4   2   3    4.40   11.80
   4  -2   3   12.50   11.20
   4   2  -3   19.00    6.60
   4   2  -3   14.50    9.20
   4  -2  -3   15.10    7.90
  -4   2  -3   18.50   11.00
  -4  -2   3   12.00   13.00
   4  -2  -3   25.70   10.70
   4  -2  -3   38.40   12.30
  -4   2  -3   19.70   11.80
  -4  -2   3   10.00    9.10
   4   2   3   24.30   12.30
  -4   2  -3   16.20    8.40
   6   2  -3  903.91   44.50
  -6  -2  -3  897.61   42.00
  -6   2   3  849.32   50.29
   6   2  -3  936.11   44.60
  -6  -2  -3  874.71   48.30
   6  -2   3  865.71   43.00
  -6  -2  -3  951.80   44.20
  -6   2   3  897.71   45.80
  -6  -2   3  875.21   51.99
  -6  -2   3  993.80   49.30
  -6  -2   3  852.31   45.00
   6   2   3  809.12   44.40
  -6   2  -3  960.90   40.60
   6  -2  -3  864.71   47.30
  -6   2  -3  821.92   44.60
   6  -2  -3  836.62   39.90
  -6   2  -3  894.51   45.90
   6  -2  -3  824.62   43.70
   8   2  -3  158.08   19.10
  -8  -2  -3  144.39   16.30
   8  -2   3  131.09   16.10
  -8   2   3  168.68   22.30
  -8  -2  -3  117.39   21.70
   8   2  -3  155.48   19.40
  -8  -2  -3  141.89   18.30
  -8   2   3  130.49   22.50
  -8   2  -3  109.19   20.60
  -8   2  -3  130.99   13.20
   8   2   3  156.48   19.10
   8  -2  -3  175.08   19.90
  -8  -2   3  168.68   29.60
  -8  -2   3  160.28   21.40
  -8   2  -3  196.38   23.10
  -8  -2   3  173.78   25.20
   8  -2  -3  160.58   22.30
 -10   2   3   66.79   18.80
  10   2  -3   59.49   15.60
 -10   2   3   58.59   21.20
  10   2  -3   49.60   15.10
 -10  -2  -3   51.19   21.20
 -10  -2  -3   35.10   14.90
 -10  -2  -3   59.79   12.40
  10  -2   3   57.99   14.60
 -10  -2   3   74.99   18.70
  10  -2  -3   46.70   16.20
 -10   2  -3   64.19   16.00
 -10  -2   3   48.70   26.80
  10  -2  -3   61.79   16.10
 -10  -2   3   59.89   22.50
 -10   2  -3   23.90   18.10
  10   2   3   26.20   14.90
  12   2  -3  727.83   43.70
 -12   2   3  689.03   42.70
  12   2  -3  620.54   41.20
  12  -2   3  630.24   36.80
 -12   2   3  606.54   52.99
 -12  -2  -3  610.14   37.80
 -12  -2  -3  593.24   49.40
 -12  -2   3  662.53   51.79
  12   2   3  652.23   39.60
 -12  -2   3  607.14   53.89
  12  -2  -3  727.83   45.50
 -12  -2   3  649.14   43.20
 -12   2  -3  694.63   40.40
  12  -2  -3  631.54   40.00
 -12   2  -3  606.84   47.80
 -14  -2  -3  195.38   16.90
  14   2  -3  131.09   23.80
 -14   2   3  170.08   32.10
  14  -2   3  133.39   19.40
 -14   2   3   96.79   29.00
 -14  -2  -3   41.40   30.70
  14   2  -3   93.29   20.90
 -14   2   3  212.38   28.60
 -14  -2   3  159.78   25.40
  14  -2  -3  151.58   25.10
 -14  -2   3  128.39   31.50
  14  -2  -3  180.28   27.50
 -14   2  -3   49.99   26.10
 -14  -2   3   49.80   34.00
  14   2   3  137.39   22.30
 -14   2  -3  150.38   22.40
   1   3  -3   49.20    6.60
   1  -3   3   44.70   12.00
   1  -3   3   58.99   13.60
  -1  -3  -3   29.90   11.60
  -1  -3  -3   53.19   12.50
  -1   3   3   47.40   11.90
  -1  -3  -3   59.69   10.20
  -1  -3  -3   53.09    9.90
   1   3  -3   68.49   10.30
   1   3  -3   51.69   10.40
  -1   3   3   42.90   10.50
   1  -3  -3   59.69   14.10
  -1   3  -3   54.99   11.50
  -1   3  -3   68.99   11.60
  -1  -3   3   65.99    9.50
  -1  -3   3   41.10   11.60
   1  -3  -3   73.79   13.30
   1   3   3   58.79   13.40
   1  -3  -3   68.99   10.50
  -1  -3   3   47.20   14.00
   1  -3  -3   66.89   11.20
   1   3   3   46.70    8.30
  -1  -3   3   48.20   10.50
  -3  -3  -3 1047.70   56.99
  -3  -3  -3 1207.28   52.69
   3   3  -3 1194.88   51.29
   3   3  -3 1187.78   49.80
   3   3  -3 1243.08   53.09
  -3   3   3 1170.98   56.19
   3  -3   3 1136.39   53.59
   3  -3   3 1093.69   53.29
  -3  -3  -3 1177.78   52.29
  -3  -3  -3 1233.78   57.09
  -3  -3   3 1067.39   52.59
  -3   3  -3 1170.18   53.69
  -3   3  -3 1162.68   53.19
   3  -3  -3 1208.18   58.79
  -3  -3   3 1139.39   53.79
  -3  -3   3 1174.58   59.79
   3   3   3 1167.18   54.29
  -3  -3   3 1323.07   55.29
   3  -3  -3 1157.48   51.39
   3  -3  -3 1233.18   54.99
  -5  -3  -3    4.20    9.30
  -5   3   3    1.10   12.30
   5   3  -3   -1.30    6.80
   5   3  -3   -1.80    5.40
   5  -3   3   10.60   11.30
  -5  -3  -3   -1.40    9.60
  -5  -3  -3    9.80   12.30
  -5   3   3  -14.70   10.90
   5   3  -3    7.80   10.20
  -5  -3  -3   -3.70   13.50
   5  -3  -3   -2.80    7.40
  -5  -3   3   13.60   11.80
  -5  -3   3    7.50   15.00
   5  -3  -3    5.90   10.10
   5  -3  -3   -6.30   10.80
  -5   3  -3   13.40   11.60
   5   3   3    4.60   12.60
  -5   3  -3   -7.00    9.40
  -5  -3   3   -7.40    8.40
  -7  -3  -3   58.89   19.00
   7   3  -3   95.19   15.20
  -7  -3  -3   85.79   14.60
  -7  -3  -3   65.89   13.60
   7   3  -3   82.99   14.10
   7  -3   3   70.49   14.10
  -7  -3  -3   61.19   18.10
  -7   3   3   71.39   16.80
  -7   3   3   55.09   18.60
  -7   3  -3  101.59   18.50
   7  -3  -3   84.59   12.20
  -7  -3   3   88.29   15.60
  -7  -3   3   96.99   20.70
   7   3   3   69.99   16.60
   7  -3  -3   84.29   17.40
   7  -3  -3  120.79   16.80
  -7  -3   3   96.09   24.20
  -7   3  -3   68.89   15.90
   9  -3   3  501.55   31.30
   9   3  -3  529.65   33.00
  -9   3   3  504.45   36.30
  -9  -3  -3  552.04   33.00
  -9  -3  -3  412.56   57.09
   9   3  -3  587.74   35.10
  -9  -3  -3  528.65   30.80
  -9  -3  -3  425.16   38.50
  -9   3   3  541.95   42.80
   9  -3  -3  528.85   33.40
  -9  -3   3  529.65   42.00
   9   3   3  490.55   34.60
  -9   3  -3  476.75   35.80
  -9   3  -3  585.24   35.80
  -9  -3   3  528.95   49.20
  -9  -3   3  547.65   36.00
   9  -3  -3  551.24   39.50
 -11  -3  -3    5.90   14.10
 -11   3   3    7.60   19.30
 -11   3   3   28.80   18.40
 -11  -3  -3   25.90   23.60
  11   3  -3    8.80   13.00
  11  -3   3   16.90   13.50
  11   3  -3   15.50   13.30
 -11  -3   3    1.40   21.40
 -11   3  -3   10.30   17.30
  11  -3  -3   30.20   14.90
  11  -3  -3   18.60   15.30
  11   3   3   21.50   15.90
 -11   3  -3   22.90   16.10
 -11  -3   3   23.20   16.30
  13   3  -3   33.30   16.40
  13  -3   3   25.50   15.20
 -13   3   3   15.40   24.60
 -13  -3  -3   -1.10   27.00
 -13   3   3   28.70   20.50
  13   3  -3   21.30   14.10
 -13  -3  -3   34.30   11.60
 -13   3  -3   47.00   17.20
  13  -3  -3   46.10   18.80
 -13  -3   3   12.90   22.50
  13  -3  -3   29.70   15.80
  13   3   3   23.20   17.60
 -13  -3   3  -46.70   25.40
 -13  -3   3   62.79   21.10
 -15   3   3  119.29   24.70
  15  -3   3  107.79   19.20
 -15  -3  -3  117.79   16.70
 -15  -3   3  112.59   24.10
 -15   3  -3  156.78   25.60
  15   3   3  140.19   23.10
   0   4   3 2851.41  120.79
   0  -4  -3 3001.40  120.59
   0   4   3 2992.80  120.69
   0  -4  -3 3141.79  124.09
   0  -4   3 3069.59  121.69
   0  -4  -3 2917.41  127.89
   0  -4  -3 2946.71  120.39
   0  -4  -3 2957.30  121.89
   0   4  -3 3081.59  120.69
   0   4  -3 2987.60  120.39
   0  -4   3 3158.28  127.29
  -2  -4  -3   82.89   15.10
   2  -4   3   56.09   13.00
   2   4  -3   93.59   12.90
   2  -4   3   63.59   13.80
  -2  -4  -3   66.09   11.00
  -2   4   3   50.09   11.20
  -2  -4  -3   77.49   16.80
  -2  -4  -3   72.39   11.40
   2   4  -3   83.29   10.60
  -2  -4   3   56.59   12.70
   2  -4  -3   70.39   13.80
  -2  -4   3   60.79   17.40
   2  -4  -3   72.79   14.00
   2  -4  -3   86.89   18.30
   2  -4  -3   60.19   10.50
  -2  -4   3   64.39   11.20
  -2   4  -3   84.09   14.00
   2   4   3   89.29   15.60
   2  -4  -3   72.29   16.30
  -2   4  -3   62.99   11.50
  -2  -4   3   52.49   10.70
  -4  -4  -3    3.80   10.00
   4  -4   3    4.90   11.50
  -4   4   3    8.30   11.20
   4  -4   3   18.60   15.30
  -4  -4  -3   11.50   13.60
  -4  -4  -3   -5.00    8.60
  -4  -4  -3    0.90   12.10
   4   4  -3    2.70    5.80
   4   4  -3    2.50    8.20
   4   4  -3   -3.20    5.60
   4   4   3    7.80   13.60
  -4   4  -3    3.20   11.00
   4  -4  -3   21.90   14.00
  -4   4  -3    6.10    9.80
   4  -4  -3   19.40   11.90
  -4  -4   3   -2.00   10.80
   4  -4  -3   -0.90   12.10
  -4  -4   3    8.50    9.20
  -4  -4   3    7.80   15.10
   4  -4  -3    7.90    8.40
  -6  -4  -3 2119.19   88.79
  -6   4   3 2028.60   94.49
   6   4  -3 2275.17   90.29
  -6  -4  -3 1809.82   96.89
  -6  -4  -3 2112.49   95.19
   6   4  -3 2135.29   89.49
   6  -4   3 2133.39   88.29
  -6  -4  -3 2135.59   89.09
  -6  -4   3 2183.78  101.19
   6  -4  -3 2162.48   90.69
   6  -4  -3 2151.88   98.19
  -6  -4   3 2110.99   91.39
  -6  -4   3 2227.58   95.59
  -6   4  -3 2140.99   91.99
   6  -4  -3 2075.89   87.29
   6  -4  -3 2089.79   96.39
  -6   4  -3 2000.20   89.59
   6   4   3 2125.99   90.39
   8   4  -3  186.28   19.40
  -8  -4  -3  141.99   27.50
  -8  -4  -3  147.69   17.80
   8   4  -3  220.38   22.10
  -8   4   3  152.28   23.00
  -8  -4  -3  197.78   21.60
   8  -4   3  146.49   17.30
  -8  -4  -3  121.89   23.40
   8  -4  -3  202.38   21.20
   8  -4  -3  167.48   16.40
  -8  -4   3  156.78   31.20
  -8  -4   3  145.49   24.00
  -8  -4   3  114.19   18.40
   8  -4  -3  157.38   23.30
  -8   4  -3  185.38   22.40
  -8   4  -3  136.29   20.10
   8   4   3  144.99   20.70
  10  -4   3    1.10   13.00
 -10   4   3   -2.40   18.00
  10   4  -3    1.20   12.40
 -10  -4  -3   15.90   20.20
 -10  -4  -3  -21.10   25.80
  10   4  -3   -1.20   10.30
 -10  -4  -3   10.50   12.00
 -10  -4  -3  -13.60   12.70
  10  -4  -3    3.40   15.20
 -10   4  -3    2.10   15.20
  10  -4  -3   17.30   14.00
  10   4   3    6.10   15.40
 -10  -4   3   -6.30   17.30
 -10  -4   3    3.30   14.30
 -10  -4   3  -33.60   21.50
  12  -4   3  822.02   42.20
 -12  -4  -3  748.63   56.19
 -12  -4  -3  796.32   39.00
 -12   4   3  781.42   55.29
  12   4  -3  807.82   46.90
  12  -4  -3  839.52   46.30
 -12  -4   3  818.72   60.49
 -12  -4   3  813.42   48.80
  12   4   3  734.13   46.10
 -12  -4   3  704.73   62.19
  12  -4  -3  880.31   52.99
 -12   4  -3  808.22   47.10
  14  -4   3  111.99   18.60
 -14  -4  -3  100.19   16.10
 -14   4  -3  159.48   22.80
  14   4   3  140.89   23.10
 -14  -4   3  137.89   24.80
 -14  -4   3   94.09   33.20
  14  -4  -3  114.19   20.70
   1   5  -3   -2.00    7.30
  -1   5   3    5.60    8.10
   1   5  -3    8.30    7.50
   1  -5   3   -0.30   11.70
  -1  -5  -3    2.10   10.70
  -1  -5  -3   -8.90    9.30
   1  -5   3   -0.50   12.00
  -1  -5  -3    4.60    8.00
  -1  -5  -3    6.80    8.40
  -1  -5  -3    1.40   12.20
   1  -5  -3   -1.10    8.50
   1   5   3    0.80    6.80
   1   5   3   -0.40   11.80
   1  -5  -3   -2.80    8.90
  -1   5  -3   -7.20    8.00
   1  -5  -3   -1.50    8.20
  -1   5  -3   -3.60    7.10
   1  -5  -3   -0.70   10.70
  -1  -5   3   -4.00   11.10
  -1  -5   3    0.90   14.40
   1  -5  -3   10.90   11.50
  -3  -5  -3  544.15   30.70
   3   5  -3  515.55   28.20
  -3  -5  -3  526.15   33.50
  -3  -5  -3  518.85   29.30
   3  -5   3  521.45   34.10
  -3  -5  -3  492.25   37.80
   3  -5   3  544.15   32.00
   3   5  -3  528.95   26.00
  -3   5   3  548.55   32.40
   3  -5  -3  537.35   32.30
  -3  -5   3  449.06   31.90
  -3  -5   3  510.05   32.60
  -3   5  -3  518.45   30.80
  -3  -5   3  506.15   38.10
   3  -5  -3  510.25   28.60
   3  -5  -3  536.15   37.60
   3   5   3  520.25   33.00
   3  -5  -3  525.15   35.40
  -3   5  -3  508.45   27.90
  -3  -5   3  477.25   35.40
  -5  -5  -3  111.89   19.60
   5   5  -3  120.89   15.50
  -5   5   3  101.49   17.70
  -5  -5  -3  173.18   18.80
  -5  -5  -3  171.78   19.10
   5  -5   3  143.19   17.70
  -5  -5  -3  115.49   22.90
   5  -5  -3  125.19   21.70
  -5  -5   3  138.89   18.20
   5  -5  -3   84.59   19.30
  -5   5  -3  109.99   14.70
   5  -5  -3  104.59   14.10
   5   5   3  121.79   18.40
  -5  -5   3  126.39   24.40
  -5  -5   3  113.39   17.80
  -5   5  -3  145.79   20.40
   5  -5  -3  142.99   18.10
   7  -5   3   79.99   15.10
  -7  -5  -3   32.20   21.30
  -7   5   3   51.49   16.70
  -7  -5  -3   11.90   16.90
  -7  -5  -3   66.09   14.50
   7   5  -3   63.49   14.50
  -7  -5  -3   51.49   14.60
  -7  -5   3   49.60   18.70
   7  -5  -3   52.49   19.50
   7  -5  -3   75.99   20.30
  -7  -5   3   43.70   23.50
  -7  -5   3   37.20   14.30
  -7   5  -3   64.39   17.40
   7  -5  -3   59.29   12.50
   7   5   3   96.09   18.80
   7  -5  -3   51.99   15.50
   9   5  -3  536.25   33.20
  -9  -5  -3  503.15   33.30
  -9  -5  -3  543.15   44.70
  -9  -5  -3  544.35   33.20
   9  -5   3  594.64   33.50
  -9  -5  -3  502.15   28.90
  -9  -5  -3  420.16   47.10
  -9   5   3  565.24   41.00
  -9  -5   3  439.36   48.40
   9  -5  -3  592.84   44.70
  -9   5  -3  572.44   37.70
   9  -5  -3  580.94   42.90
   9  -5  -3  565.44   35.60
  -9  -5   3  567.64   45.40
  -9  -5   3  520.75   37.20
   9  -5  -3  545.45   30.90
   9   5   3  551.04   36.90
  11   5  -3  242.88   24.30
 -11  -5  -3  176.48   22.10
 -11  -5  -3  250.67   20.30
  11  -5   3  202.88   20.90
 -11  -5  -3  179.98   31.40
 -11   5   3  256.27   33.70
 -11  -5   3  218.38   33.30
  11  -5  -3  228.78   24.10
  11  -5  -3  274.57   31.00
 -11  -5   3  165.68   24.50
 -11   5  -3  256.97   27.80
  11   5   3  268.37   26.50
 -11  -5   3  168.78   36.90
  13  -5   3   48.40   16.40
 -13   5   3   41.60   25.80
 -13  -5  -3   42.70   27.70
 -13  -5  -3   93.49   16.20
  13   5  -3   52.69   16.30
  13  -5  -3   60.09   23.60
 -13  -5   3   40.00   26.30
  13   5   3   79.99   20.60
  13  -5  -3   65.89   17.80
 -13   5  -3   68.69   19.10
 -13  -5   3   62.29   21.10
  15  -5   3  420.66   36.30
 -15  -5   3  326.87   44.80
 -15   5  -3  513.25   35.10
   0  -6  -3 1585.14   70.29
   0  -6  -3 1610.34   73.59
   0  -6   3 1674.43   79.99
   0  -6  -3 1662.93   74.19
   0   6  -3 1713.23   71.49
   0  -6  -3 1789.92   84.79
   0   6  -3 1600.14   68.09
[truncated: 283,591 more chars]
