# Supplementary material for: Revisiting the hydrogenation behavior of NdGa and its hydride phases
Source: J Appl Crystallogr. 2024 Feb 16;57(Pt 2):248–57. doi: 10.1107/S1600576724000554 (PMC11001401; doi:10.1107/S1600576724000554)
Supplement: Supplementary file 2 [file j-57-00248-NdGasup2.hkl]

data_NdGa                                                                       
_shelx_title ' NdGa_dec21_900C5d_0m_a.res in Cmcm'                              
_shelx_refln_list_code          4                                               
_shelx_F_calc_maximum      272.88                                               
_exptl_crystal_F_000       364.00                                               
_reflns_d_resolution_high  0.6759                                               
                                                                                
loop_                                                                           
 _space_group_symop_operation_xyz                                               
 'x, y, z'                                                                      
 '-x, -y, z+1/2'                                                                
 '-x, y, -z+1/2'                                                                
 'x, -y, -z'                                                                    
 'x+1/2, y+1/2, z'                                                              
 '-x+1/2, -y+1/2, z+1/2'                                                        
 '-x+1/2, y+1/2, -z+1/2'                                                        
 'x+1/2, -y+1/2, -z'                                                            
 '-x, -y, -z'                                                                   
 'x, y, -z-1/2'                                                                 
 'x, -y, z-1/2'                                                                 
 '-x, y, z'                                                                     
 '-x+1/2, -y+1/2, -z'                                                           
 'x+1/2, y+1/2, -z-1/2'                                                         
 'x+1/2, -y+1/2, z-1/2'                                                         
 '-x+1/2, y+1/2, z'                                                             
                                                                                
_cell_length_a     4.4329                                                       
_cell_length_b    11.2463                                                       
_cell_length_c     4.1735                                                       
_cell_angle_alpha  90.000                                                       
_cell_angle_beta   90.000                                                       
_cell_angle_gamma  90.000                                                       
                                                                                
_shelx_F_squared_multiplier     1.000                                           
                                                                                
loop_                                                                           
 _refln_index_h                                                                 
 _refln_index_k                                                                 
 _refln_index_l                                                                 
 _refln_F_squared_calc                                                          
 _refln_F_squared_meas                                                          
 _refln_F_squared_sigma                                                         
 _refln_observed_status                                                         
   2   0   0      74461.68      73717.84       585.85 o                         
   4   0   0      30317.85      29848.38       368.41 o                         
   6   0   0      11102.01      11858.27       314.94 o                         
   1   1   0       1104.67       1082.17        35.97 o                         
   3   1   0        660.55        714.55        32.39 o                         
   5   1   0        504.54        599.47        77.50 o                         
   0   2   0        742.55        746.40        23.79 o                         
   2   2   0        400.14        391.10        19.23 o                         
   4   2   0        101.26         86.74        47.52 o                         
   6   2   0          9.38        115.39        83.16 o                         
   1   3   0      40155.93      40438.56       192.30 o                         
   3   3   0      20093.18      20198.03       155.77 o                         
   5   3   0       8463.00       8539.70       260.11 o                         
   0   4   0      38716.99      39041.81       276.08 o                         
   2   4   0      26273.21      25978.72       159.41 o                         
   4   4   0      12221.07      12088.83       179.26 o                         
   6   4   0       4979.79       5122.02       179.97 o                         
   1   5   0         82.32         54.60        18.76 o                         
   3   5   0         22.52         39.19        20.42 o                         
   5   5   0          0.16         -9.59        58.28 o                         
   0   6   0        586.06        635.69        31.36 o                         
   2   6   0        493.93        505.58        24.99 o                         
   4   6   0        424.61        521.28        68.54 o                         
   6   6   0        300.01        373.56       132.34 o                         
   1   7   0      49305.08      48507.94       273.20 o                         
   3   7   0      28957.52      28917.83       237.37 o                         
   5   7   0      12779.19      12862.38       277.95 o                         
   0   8   0        720.05        748.65        73.28 o                         
   2   8   0        660.72        612.54        39.51 o                         
   4   8   0        549.37        589.40        88.21 o                         
   1   9   0        410.76        452.56        53.34 o                         
   3   9   0        196.46        406.81        52.09 o                         
   5   9   0         53.37        146.66       126.79 o                         
   0  10   0      14562.03      15208.80       261.27 o                         
   2  10   0      11716.91      11637.54       181.76 o                         
   4  10   0       6644.24       6874.11       519.84 o                         
   1  11   0      10861.66      11137.38       174.14 o                         
   3  11   0       7453.17       7581.88       166.91 o                         
   0  12   0         16.40          6.54        83.51 o                         
   2  12   0         19.94        -13.29        65.59 o                         
   4  12   0         24.41       -126.35       137.26 o                         
   1  13   0        276.31        302.01        69.69 o                         
   3  13   0        247.33        221.12       118.33 o                         
   0  14   0      13698.64      13957.17       397.51 o                         
   2  14   0      11410.63      11767.82       287.71 o                         
   1  15   0        448.94        279.45        95.96 o                         
   0  16   0        124.87         92.10       179.74 o                         
   1   1   1      38988.79      39113.20       134.54 o                         
   3   1   1      19244.20      19365.31       119.64 o                         
   5   1   1       7878.62       8035.33       129.38 o                         
   0   2   1      13765.34      13660.36        94.40 o                         
   2   2   1       9359.70       9363.00        53.68 o                         
   4   2   1       4880.54       4715.91        74.65 o                         
   6   2   1       2393.29       2511.36       116.77 o                         
   1   3   1      30677.27      30609.88       128.89 o                         
   3   3   1      15542.41      15630.30       103.81 o                         
   5   3   1       5991.53       5996.41       110.39 o                         
   0   4   1      28522.51      28580.62       171.52 o                         
   2   4   1      19679.73      19767.50        95.08 o                         
   4   4   1       8621.62       8646.58        89.49 o                         
   6   4   1       3117.06       2952.09       119.42 o                         
   1   5   1       8195.37       8268.91        51.56 o                         
   3   5   1       5160.81       5074.13        59.35 o                         
   5   5   1       2846.69       2942.42        85.98 o                         
   0   6   1      27713.01      27844.00       190.95 o                         
   2   6   1      20492.66      20294.71        96.47 o                         
   4   6   1      10253.41      10277.61        99.63 o                         
   6   6   1       4224.79       4314.71       254.12 o                         
   1   7   1          2.13          6.12        15.75 o                         
   3   7   1          1.93        -19.38        19.38 o                         
   5   7   1          1.55         19.85        60.85 o                         
   0   8   1      16130.01      16139.38       165.13 o                         
   2   8   1      12554.51      12691.08       100.39 o                         
   4   8   1       6742.04       6751.06       110.40 o                         
   1   9   1       5775.32       5764.24        71.15 o                         
   3   9   1       4177.16       4103.29        85.88 o                         
   5   9   1       2384.53       1977.86       147.41 o                         
   0  10   1      11656.31      11717.10       172.56 o                         
   2  10   1       9191.29       9060.61       169.30 o                         
   4  10   1       4922.00       4816.65       166.85 o                         
   1  11   1       7359.05       7449.00       106.56 o                         
   3  11   1       4755.23       4626.70       246.11 o                         
   0  12   1       3042.23       3130.80       118.71 o                         
   2  12   1       2658.47       2603.36       110.49 o                         
   4  12   1       1806.69       1598.89       153.78 o                         
   1  13   1       8287.97       8409.22       144.97 o                         
   3  13   1       5805.04       5654.44       162.53 o                         
   0  14   1          5.49        -60.71        76.20 o                         
   2  14   1          5.14        117.65        71.55 o                         
   1  15   1       3734.60       3538.32       147.22 o                         
   0  16   1       2169.04       1776.76       204.66 o                         
   0   0   2      71114.10      70260.23       483.09 o                         
   2   0   2      50383.18      49797.89       277.13 o                         
   4   0   2      23551.36      23623.34       257.93 o                         
   6   0   2       9180.32       7956.13       859.27 o                         
   1   1   2        681.68        731.19        18.97 o                         
   3   1   2        533.19        583.36        30.03 o                         
   5   1   2        430.92        433.98        54.31 o                         
   0   2   2        422.90        473.25        24.25 o                         
   2   2   2        272.61        282.49        15.62 o                         
   4   2   2         69.25         67.20        29.97 o                         
   6   2   2          7.12        -83.55       176.19 o                         
   1   3   2      25900.26      25950.31       134.01 o                         
   3   3   2      15100.09      14815.69       102.38 o                         
   5   3   2       6878.01       6790.58       111.50 o                         
   0   4   2      25043.90      25537.32       157.41 o                         
   2   4   2      18736.14      18820.66       107.06 o                         
   4   4   2       9695.36       9771.94        98.76 o                         
   6   4   2       4149.88       4836.19       530.24 o                         
   1   5   2         55.29         72.17        16.11 o                         
   3   5   2         12.36         10.51        19.93 o                         
   5   5   2          0.30        -23.35        49.11 o                         
   0   6   2        425.18        448.83        31.10 o                         
   2   6   2        405.99        407.92        25.58 o                         
   4   6   2        365.80        318.52        42.47 o                         
   1   7   2      36060.43      36173.75       200.14 o                         
   3   7   2      22565.57      22511.05       159.38 o                         
   5   7   2      10489.89      10130.26       239.20 o                         
   0   8   2        588.48        659.97        52.85 o                         
   2   8   2        561.08        572.68        38.63 o                         
   4   8   2        468.51        465.52        51.99 o                         
   1   9   2        292.31        246.60        35.29 o                         
   3   9   2        145.93        167.28        35.28 o                         
   5   9   2         42.78        236.75       157.82 o                         
   0  10   2      11365.47      11478.55       180.13 o                         
   2  10   2       9315.58       9489.57       126.45 o                         
   4  10   2       5460.14       5231.16       153.28 o                         
   1  11   2       8669.22       8724.53       141.03 o                         
   3  11   2       6085.55       6354.09       190.09 o                         
   0  12   2         16.14         45.44        59.63 o                         
   2  12   2         18.62        -18.35        73.67 o                         
   4  12   2         21.27        132.21       205.00 o                         
   1  13   2        238.24        231.08        69.69 o                         
   3  13   2        211.25         86.79       125.53 o                         
   0  14   2      11186.24      11205.73       321.40 o                         
   2  14   2       9403.34       9375.27       401.05 o                         
   1  15   2        381.48        278.11       109.53 o                         
   1   1   3      17922.10      17814.36       103.47 o                         
   3   1   3      11157.06      11052.55       108.10 o                         
   5   1   3       5232.18       5294.16        94.62 o                         
   0   2   3       6208.92       6092.35        77.29 o                         
   2   2   3       5130.52       5014.95        84.47 o                         
   4   2   3       3257.54       3405.79        78.48 o                         
   1   3   3      14830.44      14964.75        96.53 o                         
   3   3   3       8961.74       9215.32        99.28 o                         
   5   3   3       3947.25       4024.43       113.38 o                         
   0   4   3      13825.44      13745.43       124.17 o                         
   2   4   3      10610.49      10610.89        96.44 o                         
   4   4   3       5389.10       5470.43        88.36 o                         
   1   5   3       4553.16       4484.79        53.86 o                         
   3   5   3       3370.71       3316.54        66.43 o                         
   5   5   3       1981.86       1942.07        72.28 o                         
   0   6   3      14929.41      15052.51       147.75 o                         
   2   6   3      11948.34      11764.75       119.59 o                         
   4   6   3       6676.25       6929.59       105.63 o                         
   1   7   3          1.53        -28.54        28.54 o                         
   3   7   3          1.45         72.65        33.28 o                         
   5   7   3          1.12        103.98       300.81 o                         
   0   8   3       9477.20       9648.02       134.52 o                         
   2   8   3       7740.70       7591.00       107.50 o                         
   4   8   3       4497.29       4545.82       168.02 o                         
   1   9   3       3765.65       3760.38        78.30 o                         
   3   9   3       2840.30       3071.34       100.04 o                         
   0  10   3       7129.74       7024.45       158.08 o                         
   2  10   3       5807.38       5707.67       112.77 o                         
   4  10   3       3330.09       3075.77       326.35 o                         
   1  11   3       4635.54       4694.37       102.68 o                         
   3  11   3       3148.35       2997.86       112.75 o                         
   0  12   3       2094.07       2061.61       179.68 o                         
   2  12   3       1846.89       1870.53       113.72 o                         
   1  13   3       5550.55       5318.82       181.27 o                         
   0  14   3          4.01         43.08       199.05 o                         
   0   0   4      27354.21      27351.65       313.65 o                         
   2   0   4      21946.00      21802.23       247.47 o                         
   4   0   4      12241.60      12500.85       228.19 o                         
   1   1   4        360.69        408.63        35.66 o                         
   3   1   4        342.67        460.75        48.42 o                         
   0   2   4        135.22        264.14        38.39 o                         
   2   2   4         88.86        121.36        36.30 o                         
   4   2   4         26.49         46.03        45.13 o                         
   1   3   4      11045.90      11104.13       102.12 o                         
   3   3   4       7548.08       7562.71       107.46 o                         
   0   4   4      10739.17      10546.77       135.18 o                         
   2   4   4       8846.29       8630.78       103.37 o                         
   4   4   4       5245.23       5130.39       142.62 o                         
   1   5   4         11.77         55.76        32.22 o                         
   3   5   4          2.03         39.68        44.40 o                         
   0   6   4        273.86        217.62        54.66 o                         
   2   6   4        268.09        306.15        47.06 o                         
   4   6   4        230.36        301.42        65.33 o                         
   1   7   4      17167.10      16665.31       153.18 o                         
   3   7   4      11793.00      11405.90       162.50 o                         
   0   8   4        376.67        469.28        64.64 o                         
   2   8   4        357.07        383.45        54.87 o                         
   1   9   4        123.03         74.15        44.93 o                         
   3   9   4         69.01        117.16        86.13 o                         
   0  10   4       5977.79       6044.53       156.96 o                         
   2  10   4       5057.74       5060.54       132.02 o                         
   1  11   4       4742.76       4812.61       126.87 o                         
   0  12   4         12.57        -87.79        95.49 o                         
   1   1   5       6768.65       7019.80       107.57 o                         
   3   1   5       4766.43       4649.33       151.99 o                         
   0   2   5       2636.91       2685.37        98.53 o                         
   2   2   5       2312.99       2323.26        79.10 o                         
   1   3   5       5492.84       5728.45       104.63 o                         
   3   3   5       3757.22       4095.82       172.21 o                         
   0   4   5       5111.01       5242.22       141.71 o                         
   2   4   5       4202.20       4292.22       117.76 o                         
   1   5   5       2076.81       2192.90        90.18 o                         
   3   5   5       1621.36       1317.25       281.07 o                         
   0   6   5       6077.95       6246.41       160.92 o                         
   2   6   5       5121.04       5153.25       133.68 o                         
   1   7   5          0.88        109.43        54.08 o                         
   0   8   5       4091.50       3889.24       200.11 o                         
   2   8   5       3479.63       3731.89       464.14 o                         
   1   9   5       1802.10       1690.32       295.61 o                         
   0   0   6       9370.96       9497.91       574.80 o                         
   1   1   6        177.81        439.43       100.09 o                         
   0   2   6         31.91        240.65       289.67 o                         
   1   3   6       4018.80       3722.97       293.38 o                         
                                                                                
