# Supplementary material for: Revisiting the hydrogenation behavior of NdGa and its hydride phases
Source: J Appl Crystallogr. 2024 Feb 16;57(Pt 2):248–57. doi: 10.1107/S1600576724000554 (PMC11001401; doi:10.1107/S1600576724000554)
Supplement: Supplementary file 3 [file j-57-00248-NdGaH0.9sup3.hkl]

data_NdGaH0.9                                                                   
_shelx_title ' NdGaHx_DSC400_375_0m_a.res in Cmcm'                              
_shelx_refln_list_code          4                                               
_shelx_F_calc_maximum      270.22                                               
_exptl_crystal_F_000       364.00                                               
_reflns_d_resolution_high  0.6780                                               
                                                                                
loop_                                                                           
 _space_group_symop_operation_xyz                                               
 'x, y, z'                                                                      
 '-x, -y, z+1/2'                                                                
 '-x, y, -z+1/2'                                                                
 'x, -y, -z'                                                                    
 'x+1/2, y+1/2, z'                                                              
 '-x+1/2, -y+1/2, z+1/2'                                                        
 '-x+1/2, y+1/2, -z+1/2'                                                        
 'x+1/2, -y+1/2, -z'                                                            
 '-x, -y, -z'                                                                   
 'x, y, -z-1/2'                                                                 
 'x, -y, z-1/2'                                                                 
 '-x, y, z'                                                                     
 '-x+1/2, -y+1/2, -z'                                                           
 'x+1/2, y+1/2, -z-1/2'                                                         
 'x+1/2, -y+1/2, z-1/2'                                                         
 '-x+1/2, y+1/2, z'                                                             
                                                                                
_cell_length_a     4.1855                                                       
_cell_length_b    11.9137                                                       
_cell_length_c     4.1857                                                       
_cell_angle_alpha  90.000                                                       
_cell_angle_beta   90.000                                                       
_cell_angle_gamma  90.000                                                       
                                                                                
_shelx_F_squared_multiplier     1.000                                           
                                                                                
loop_                                                                           
 _refln_index_h                                                                 
 _refln_index_k                                                                 
 _refln_index_l                                                                 
 _refln_F_squared_calc                                                          
 _refln_F_squared_meas                                                          
 _refln_F_squared_sigma                                                         
 _refln_observed_status                                                         
   2   0   0      71035.36      70611.93       523.02 o                         
   4   0   0      27389.20      28783.09       632.86 o                         
   6   0   0       9706.76      10213.00       168.85 o                         
   1   1   0        305.69        292.68         3.91 o                         
   3   1   0        359.11        388.78         7.58 o                         
   5   1   0        497.39        480.48        18.51 o                         
   0   2   0         49.95         21.37         1.56 o                         
   2   2   0          3.37          9.43         1.87 o                         
   4   2   0         38.86         47.58         5.43 o                         
   6   2   0        106.63        108.13        24.28 o                         
   1   3   0      57112.96      54630.75       439.12 o                         
   3   3   0      27088.97      27117.23       177.18 o                         
   5   3   0      10975.46      11236.50       122.51 o                         
   0   4   0      18478.92      18019.46       144.84 o                         
   2   4   0      12317.01      11873.62        76.28 o                         
   4   4   0       5981.52       5945.22        54.59 o                         
   1   5   0       2101.62       2171.57        17.32 o                         
   3   5   0       1023.51       1054.11        16.10 o                         
   5   5   0        375.03        362.88        19.62 o                         
   0   6   0      10790.11      10462.96        88.88 o                         
   2   6   0       8113.23       8026.58        62.77 o                         
   4   6   0       4855.82       4857.65        48.51 o                         
   1   7   0      39730.07      38667.02       221.28 o                         
   3   7   0      21932.87      21691.36       158.41 o                         
   5   7   0       9190.42       9156.48       129.16 o                         
   0   8   0       3355.86       3281.36        34.54 o                         
   2   8   0       2174.53       2137.34        21.39 o                         
   4   8   0        685.49        699.94        16.41 o                         
   1   9   0       1464.22       1433.52        14.76 o                         
   3   9   0       1409.45       1505.88        22.43 o                         
   5   9   0       1144.73       1086.71        32.74 o                         
   0  10   0      31549.42      31762.10       290.23 o                         
   2  10   0      24263.85      24123.40       164.89 o                         
   4  10   0      12563.10      12669.89       124.42 o                         
   1  11   0         10.74         76.53        15.90 o                         
   3  11   0         40.49         71.30        18.56 o                         
   0  12   0       2369.53       2346.20        52.57 o                         
   2  12   0       2048.20       2029.99        25.06 o                         
   4  12   0       1375.07       1444.80        31.25 o                         
   1  13   0       9736.82       9565.44        84.81 o                         
   3  13   0       6912.20       6989.50        79.30 o                         
   0  14   0       4299.65       4358.82        85.79 o                         
   2  14   0       3520.67       3474.76        51.02 o                         
   1  15   0       3243.37       3310.94        47.65 o                         
   0  16   0       2486.41       2536.58        51.70 o                         
   2  16   0       2271.17       2212.90        64.52 o                         
   1  17   0       6311.46       6249.73       186.55 o                         
   1   1   1      39661.03      38490.18       174.32 o                         
   3   1   1      18876.83      18481.10        88.25 o                         
   5   1   1       7698.03       7740.72        70.51 o                         
   0   2   1      14562.80      14715.98        76.88 o                         
   2   2   1       9963.02      10088.25        46.79 o                         
   4   2   1       5562.01       5568.43        42.67 o                         
   6   2   1       2934.43       2938.84        80.23 o                         
   1   3   1      16329.56      17052.55        75.28 o                         
   3   3   1       7356.88       7307.35        61.13 o                         
   5   3   1       2388.96       2396.33        34.07 o                         
   0   4   1      49314.32      48818.96       311.38 o                         
   2   4   1      32477.69      31849.93       132.68 o                         
   4   4   1      13475.11      13446.71        87.80 o                         
   1   5   1       7040.65       7435.77        38.16 o                         
   3   5   1       4944.92       4939.03        32.09 o                         
   5   5   1       3253.41       3226.16        42.28 o                         
   0   6   1      20598.56      20481.07       154.07 o                         
   2   6   1      14284.39      14166.81        74.01 o                         
   4   6   1       6185.72       6217.46        44.11 o                         
   1   7   1      12744.12      12968.66        62.41 o                         
   3   7   1       7104.91       7236.54        44.16 o                         
   5   7   1       2956.87       2978.36        37.75 o                         
   0   8   1      16061.92      16130.51       116.67 o                         
   2   8   1      12669.20      12568.48        65.14 o                         
   4   8   1       7326.15       7221.67        56.36 o                         
   1   9   1       5659.64       5526.83        32.17 o                         
   3   9   1       3820.47       3893.93        31.68 o                         
   5   9   1       2035.12       2112.26        36.26 o                         
   0  10   1         21.45         27.80         3.33 o                         
   2  10   1         34.93         48.94         3.63 o                         
   4  10   1         60.55         82.19         7.00 o                         
   1  11   1      21210.27      21273.61       109.68 o                         
   3  11   1      13602.24      13703.40        88.27 o                         
   0  12   1       1660.69       1654.86        22.61 o                         
   2  12   1       1587.31       1584.06        17.75 o                         
   4  12   1       1311.78       1285.13        23.76 o                         
   1  13   1       1474.16       1586.29        18.01 o                         
   3  13   1        794.97        837.00        17.88 o                         
   0  14   1      12983.51      12839.18       121.63 o                         
   2  14   1      10544.56      10641.15        79.11 o                         
   1  15   1       2701.86       2638.77        29.64 o                         
   0  16   1        858.05        861.51        22.92 o                         
   2  16   1        697.54        793.09        55.40 o                         
   1  17   1       2708.73       2660.30        91.55 o                         
   0   0   2      73021.34      75079.84       518.70 o                         
   2   0   2      49878.07      50434.71       301.52 o                         
   4   0   2      22058.32      21564.22       365.51 o                         
   1   1   2        197.93        233.93         3.99 o                         
   3   1   2        313.35        331.35         7.41 o                         
   5   1   2        434.23        438.35        18.05 o                         
   0   2   2         25.60         21.74         1.68 o                         
   2   2   2          1.79         13.76         2.42 o                         
   4   2   2         39.53         59.14         5.59 o                         
   1   3   2      37799.58      38111.28       156.69 o                         
   3   3   2      21032.01      21192.40       116.88 o                         
   5   3   2       9203.96       9294.74        90.89 o                         
   0   4   2      12146.86      11998.98        72.27 o                         
   2   4   2       9083.93       9087.62        49.93 o                         
   4   4   2       4929.43       4839.08        45.49 o                         
   1   5   2       1477.76       1549.60        11.15 o                         
   3   5   2        799.03        818.65        12.16 o                         
   5   5   2        314.19        307.75        15.07 o                         
   0   6   2       7702.97       7623.90        51.95 o                         
   2   6   2       6320.90       6267.89        39.11 o                         
   4   6   2       4074.16       4082.39        41.51 o                         
   1   7   2      29561.67      29367.55       155.84 o                         
   3   7   2      17574.95      17395.49       105.18 o                         
   5   7   2       7780.86       7680.49       102.15 o                         
   0   8   2       2449.52       2460.59        24.27 o                         
   2   8   2       1635.87       1659.64        16.05 o                         
   4   8   2        550.99        575.23        15.64 o                         
   1   9   2       1237.19       1229.16        13.09 o                         
   3   9   2       1215.30       1210.93        15.98 o                         
   0  10   2      24836.65      24628.80       164.77 o                         
   2  10   2      19576.35      19761.03       112.55 o                         
   4  10   2      10566.01      10501.78       107.10 o                         
   1  11   2         13.00         25.30         3.62 o                         
   3  11   2         38.00         76.65        11.20 o                         
   0  12   2       1972.51       1948.79        22.60 o                         
   2  12   2       1722.80       1759.12        22.51 o                         
   4  12   2       1180.43       1145.46        87.11 o                         
   1  13   2       8109.56       8184.65        60.88 o                         
   3  13   2       5866.70       6030.94        59.05 o                         
   0  14   2       3578.35       3600.68        43.79 o                         
   2  14   2       2962.10       2980.80        31.51 o                         
   1  15   2       2720.62       2774.32        34.49 o                         
   0  16   2       2140.40       2088.10        96.36 o                         
   1   1   3      19313.70      19659.38        93.42 o                         
   3   1   3      11753.46      11704.92        71.77 o                         
   5   1   3       5467.97       5116.29       128.01 o                         
   0   2   3       6896.91       7068.85        50.48 o                         
   2   2   3       5813.97       5947.77        39.59 o                         
   4   2   3       3908.62       3848.07        38.20 o                         
   1   3   3       8264.32       8576.63        41.00 o                         
   3   3   3       4468.31       4683.96        40.76 o                         
   5   3   3       1671.70       1606.99        71.37 o                         
   0   4   3      24955.91      24881.44       163.26 o                         
   2   4   3      18653.93      18669.64       114.53 o                         
   4   4   3       9052.43       9014.32        71.14 o                         
   1   5   3       4131.14       4170.12        27.38 o                         
   3   5   3       3458.93       3428.34        34.92 o                         
   5   5   3       2400.51       2329.63        55.30 o                         
   0   6   3      11339.78      11331.50        88.07 o                         
   2   6   3       8580.30       8611.92        57.93 o                         
   4   6   3       4215.49       4176.68        43.53 o                         
   1   7   3       7521.09       7522.06        46.41 o                         
   3   7   3       4675.08       4727.36        42.73 o                         
   0   8   3      10021.50      10004.84        88.66 o                         
   2   8   3       8384.20       8344.74        52.33 o                         
   4   8   3       5232.69       5186.32        54.94 o                         
   1   9   3       3703.56       3687.93        29.57 o                         
   3   9   3       2665.30       2677.19        30.49 o                         
   0  10   3         22.13         33.91         7.29 o                         
   2  10   3         31.34         35.22         4.29 o                         
   4  10   3         47.17         73.23        24.67 o                         
   1  11   3      14132.71      14222.35        96.07 o                         
   3  11   3       9553.32       9209.15       143.82 o                         
   0  12   3       1232.38       1399.99        30.85 o                         
   2  12   3       1179.59       1177.31        19.02 o                         
   1  13   3        975.44       1009.76        19.34 o                         
   0  14   3       9096.94       8928.79       297.52 o                         
   2  14   3       7542.91       7521.97        74.76 o                         
   1  15   3       1995.01       1989.27        61.18 o                         
   0   0   4      30283.57      31730.86       341.98 o                         
   2   0   4      23716.34      24116.92       175.70 o                         
   4   0   4      12604.42      12605.42       189.94 o                         
   1   1   4        142.83        172.00         7.12 o                         
   3   1   4        236.07        247.16         9.84 o                         
   0   2   4          2.23         14.46         4.42 o                         
   2   2   4          1.85         14.55         3.39 o                         
   4   2   4         34.41         33.67         6.58 o                         
   1   3   4      17257.91      17609.02        94.46 o                         
   3   3   4      11404.17      11368.93        83.85 o                         
   0   4   4       5681.09       5593.67        60.05 o                         
   2   4   4       4747.39       4631.34        39.10 o                         
   4   4   4       2947.69       2873.63        34.14 o                         
   1   5   4        691.77        734.42        12.58 o                         
   3   5   4        431.11        445.04        12.42 o                         
   0   6   4       4072.20       3949.78        49.46 o                         
   2   6   4       3594.41       3530.34        33.29 o                         
   4   6   4       2521.88       2431.30        36.19 o                         
   1   7   4      15034.88      14823.07       102.62 o                         
   3   7   4       9951.86       9832.79        82.02 o                         
   0   8   4       1126.37       1102.20        23.90 o                         
   2   8   4        803.60        813.54        17.49 o                         
   1   9   4        815.75        812.07        15.43 o                         
   3   9   4        792.41        776.34        19.70 o                         
   0  10   4      13654.36      13488.89       130.06 o                         
   2  10   4      11223.50      11169.00        85.44 o                         
   1  11   4         14.50         21.46         4.84 o                         
   0  12   4       1203.62       1137.88        34.18 o                         
   2  12   4       1071.98       1064.45        46.05 o                         
   1  13   4       4953.56       4933.21        99.45 o                         
   1   1   5       8130.99       8140.06        61.36 o                         
   3   1   5       5650.55       5578.31        72.54 o                         
   0   2   5       3202.50       3252.68        51.40 o                         
   2   2   5       2880.67       2862.37        34.65 o                         
   1   3   5       3305.49       3355.92        35.26 o                         
   3   3   5       2061.88       2047.65        30.26 o                         
   0   4   5      10309.48      10339.42       137.99 o                         
   2   4   5       8318.32       8154.52        71.14 o                         
   1   5   5       2151.74       2166.96        29.92 o                         
   3   5   5       1874.54       1866.49        37.93 o                         
   0   6   5       4885.40       5085.88        82.25 o                         
   2   6   5       3946.97       3868.12        46.75 o                         
   1   7   5       3434.05       3476.94        40.38 o                         
   0   8   5       4913.52       4833.55        80.28 o                         
   2   8   5       4272.44       4102.01       104.07 o                         
   1   9   5       1870.53       1790.57        30.23 o                         
   0   0   6      11742.61      12184.17       284.46 o                         
   1   1   6         99.87        105.20         9.88 o                         
   0   2   6          1.43         13.33        10.49 o                         
   1   3   6       7055.42       6960.33       122.16 o                         
   0   4   6       2401.86       2273.88       108.69 o                         
                                                                                
