# Supplementary material for: Revisiting the hydrogenation behavior of NdGa and its hydride phases
Source: J Appl Crystallogr. 2024 Feb 16;57(Pt 2):248–57. doi: 10.1107/S1600576724000554 (PMC11001401; doi:10.1107/S1600576724000554)
Supplement: Supplementary file 4 [file j-57-00248-NdGaH1.1sup4.hkl]

data_NdGaH1.1                                                                   
_shelx_title ' NdGaH1p1_0m_a.res in Cmcm'                                       
_shelx_refln_list_code          4                                               
_shelx_F_calc_maximum      272.19                                               
_exptl_crystal_F_000       364.00                                               
_reflns_d_resolution_high  0.6693                                               
                                                                                
loop_                                                                           
 _space_group_symop_operation_xyz                                               
 'x, y, z'                                                                      
 '-x, -y, z+1/2'                                                                
 '-x, y, -z+1/2'                                                                
 'x, -y, -z'                                                                    
 'x+1/2, y+1/2, z'                                                              
 '-x+1/2, -y+1/2, z+1/2'                                                        
 '-x+1/2, y+1/2, -z+1/2'                                                        
 'x+1/2, -y+1/2, -z'                                                            
 '-x, -y, -z'                                                                   
 'x, y, -z-1/2'                                                                 
 'x, -y, z-1/2'                                                                 
 '-x, y, z'                                                                     
 '-x+1/2, -y+1/2, -z'                                                           
 'x+1/2, y+1/2, -z-1/2'                                                         
 'x+1/2, -y+1/2, z-1/2'                                                         
 '-x+1/2, y+1/2, z'                                                             
                                                                                
_cell_length_a     4.1600                                                       
_cell_length_b    12.0374                                                       
_cell_length_c     4.1825                                                       
_cell_angle_alpha  90.000                                                       
_cell_angle_beta   90.000                                                       
_cell_angle_gamma  90.000                                                       
                                                                                
_shelx_F_squared_multiplier     1.000                                           
                                                                                
loop_                                                                           
 _refln_index_h                                                                 
 _refln_index_k                                                                 
 _refln_index_l                                                                 
 _refln_F_squared_calc                                                          
 _refln_F_squared_meas                                                          
 _refln_F_squared_sigma                                                         
 _refln_observed_status                                                         
   2   0   0      71766.71      71993.64       798.11 o                         
   4   0   0      28734.79      29361.16       639.07 o                         
   6   0   0      10821.88      10870.42       275.80 o                         
   1   1   0        273.59        274.89         9.10 o                         
   3   1   0        314.10        354.62        13.59 o                         
   5   1   0        456.75        428.63        24.03 o                         
   0   2   0         46.78         13.63         7.20 o                         
   2   2   0          4.12          5.21         5.53 o                         
   4   2   0         32.51         50.22        12.03 o                         
   6   2   0        100.01        107.55        22.28 o                         
   1   3   0      58229.29      58064.88       594.60 o                         
   3   3   0      28128.34      28105.69       309.08 o                         
   5   3   0      11878.73      11832.38       268.48 o                         
   0   4   0      17348.94      16669.98       245.27 o                         
   2   4   0      11632.02      11223.79       123.99 o                         
   4   4   0       5825.57       5541.97       100.51 o                         
   1   5   0       2119.43       2095.52        34.24 o                         
   3   5   0       1070.95       1075.66        34.70 o                         
   5   5   0        425.47        392.95        27.67 o                         
   0   6   0      11480.21      11049.19       153.30 o                         
   2   6   0       8598.36       8312.63       101.16 o                         
   4   6   0       5165.22       5033.70       149.76 o                         
   1   7   0      38517.37      37517.72       364.85 o                         
   3   7   0      21718.70      21137.18       556.15 o                         
   5   7   0       9537.40       9432.68       181.39 o                         
   0   8   0       3816.04       3805.87        77.75 o                         
   2   8   0       2551.28       2448.06        52.95 o                         
   4   8   0        898.38        905.92        46.97 o                         
   1   9   0       1452.77       1422.16        38.59 o                         
   3   9   0       1392.53       1535.79        56.70 o                         
   5   9   0       1154.24       1147.51       127.26 o                         
   0  10   0      31706.01      32140.84       612.01 o                         
   2  10   0      24582.02      24107.48       330.23 o                         
   4  10   0      13090.94      12807.98       234.90 o                         
   1  11   0         20.40         36.87        18.77 o                         
   3  11   0          0.18         16.47        36.30 o                         
   0  12   0       2183.77       2504.45       150.14 o                         
   2  12   0       1917.10       2000.08        65.07 o                         
   4  12   0       1344.05       1421.30        83.14 o                         
   1  13   0       9980.40       9962.83       200.27 o                         
   3  13   0       7142.51       6836.97       148.62 o                         
   0  14   0       3390.37       3456.71       191.62 o                         
   2  14   0       2810.35       2695.41       139.90 o                         
   1  15   0       3368.00       3336.43       138.59 o                         
   3  15   0       2311.97       2581.30       216.80 o                         
   0  16   0       2306.73       2131.09       244.67 o                         
   2  16   0       2114.94       1871.45       294.44 o                         
   1  17   0       5774.71       5853.41       328.92 o                         
   1   1   1      39801.85      39321.43       259.05 o                         
   3   1   1      19342.21      19089.89       158.18 o                         
   5   1   1       8251.81       8479.65       114.22 o                         
   0   2   1      14754.57      15118.02       146.30 o                         
   2   2   1      10079.65      10339.97        73.61 o                         
   4   2   1       5691.62       5741.55        70.47 o                         
   6   2   1       3109.06       2651.13        77.45 o                         
   1   3   1      15848.62      16718.98       115.78 o                         
   3   3   1       7353.25       7491.52        67.10 o                         
   5   3   1       2536.48       2534.80        55.49 o                         
   0   4   1      50246.73      50316.05       497.50 o                         
   2   4   1      33469.99      32993.89       218.55 o                         
   4   4   1      14457.99      14438.07       166.73 o                         
   1   5   1       6789.83       7070.17        59.20 o                         
   3   5   1       4778.68       4708.73        55.79 o                         
   5   5   1       3232.62       3186.07        56.79 o                         
   0   6   1      20499.00      20046.88       240.59 o                         
   2   6   1      14356.89      14376.26       121.85 o                         
   4   6   1       6426.67       6444.15        89.69 o                         
   1   7   1      14101.14      14155.17       114.76 o                         
   3   7   1       8024.93       8064.61        94.80 o                         
   5   7   1       3493.22       3407.46        63.16 o                         
   0   8   1      15091.68      14368.83       260.40 o                         
   2   8   1      12007.52      11917.55       112.73 o                         
   4   8   1       7172.64       7138.99       105.98 o                         
   1   9   1       5667.34       5610.92        64.80 o                         
   3   9   1       3834.75       3790.40        66.37 o                         
   5   9   1       2079.78       2114.60        70.43 o                         
   0  10   1        111.62        171.99        32.17 o                         
   2  10   1        120.80        133.83        15.70 o                         
   4  10   1        127.29        143.30        25.80 o                         
   1  11   1      20840.65      20847.28       204.77 o                         
   3  11   1      13673.57      13588.04       176.35 o                         
   0  12   1       1370.49       1359.43        71.48 o                         
   2  12   1       1322.00       1393.88        45.90 o                         
   4  12   1       1124.14       1285.89        71.22 o                         
   1  13   1       1307.76       1483.96        62.00 o                         
   3  13   1        715.57        742.60        59.78 o                         
   0  14   1      13622.25      14278.68       303.27 o                         
   2  14   1      11170.49      11038.99       193.56 o                         
   1  15   1       2044.95       2081.26        77.97 o                         
   3  15   1       1719.56       1794.93       101.52 o                         
   0  16   1        817.07        687.50        84.79 o                         
   2  16   1        663.83        603.72       153.45 o                         
   1  17   1       3111.76       2869.57       315.82 o                         
   0   0   2      74086.18      75485.59       964.82 o                         
   2   0   2      51200.71      51520.34       520.79 o                         
   4   0   2      23518.41      23288.19       309.11 o                         
   1   1   2        193.29        223.69         7.73 o                         
   3   1   2        293.74        333.36        17.74 o                         
   5   1   2        415.08        385.71        50.83 o                         
   0   2   2         20.57          5.86         6.62 o                         
   2   2   2          1.42         12.23         5.27 o                         
   4   2   2         37.00         57.85        13.97 o                         
   1   3   2      39150.99      39528.82       279.88 o                         
   3   3   2      22216.12      22508.27       219.60 o                         
   5   3   2      10137.23      10135.96       164.45 o                         
   0   4   2      11609.91      11526.75       120.89 o                         
   2   4   2       8754.88       8730.08        79.74 o                         
   4   4   2       4902.34       5000.73        79.81 o                         
   1   5   2       1509.38       1493.46        24.09 o                         
   3   5   2        850.16        886.94        27.89 o                         
   5   5   2        362.38        353.33        41.47 o                         
   0   6   2       8366.40       8259.08       107.71 o                         
   2   6   2       6845.40       6750.94        77.65 o                         
   4   6   2       4430.82       4544.17        86.91 o                         
   1   7   2      29043.42      29065.10       248.37 o                         
   3   7   2      17669.77      17935.77       181.62 o                         
   5   7   2       8206.80       8074.56       155.88 o                         
   0   8   2       2802.95       2720.01        72.41 o                         
   2   8   2       1934.58       1957.35        45.06 o                         
   4   8   2        728.21        702.51        58.96 o                         
   1   9   2       1273.53       1234.87        38.67 o                         
   3   9   2       1242.64       1208.96        49.78 o                         
   5   9   2       1028.73       3603.10       291.28 o                         
   0  10   2      25274.32      25010.87       384.31 o                         
   2  10   2      20104.31      19980.85       272.58 o                         
   4  10   2      11177.93      11409.93       189.65 o                         
   1  11   2         10.34         12.65        23.08 o                         
   3  11   2          0.50         26.18        50.92 o                         
   0  12   2       1865.96       1805.94        86.09 o                         
   2  12   2       1654.04       1585.66        61.31 o                         
   4  12   2       1180.95       1058.91        96.65 o                         
   1  13   2       8446.81       8466.80       138.42 o                         
   3  13   2       6167.02       6250.23       297.11 o                         
   0  14   2       2865.49       2829.67       112.38 o                         
   2  14   2       2401.99       2481.86        94.16 o                         
   1  15   2       2864.10       2906.71       103.90 o                         
   0  16   2       2035.69       2044.97       189.73 o                         
   2  16   2       1872.83       2648.11       267.60 o                         
   1   1   3      20048.21      20143.11       158.39 o                         
   3   1   3      12478.30      12587.86       130.30 o                         
   5   1   3       6075.01       6091.70       135.91 o                         
   0   2   3       7339.68       7509.09        97.39 o                         
   2   2   3       6184.95       6263.46        69.08 o                         
   4   2   3       4195.76       4326.07        73.36 o                         
   1   3   3       8195.34       8501.25        77.65 o                         
   3   3   3       4571.20       4827.59        62.86 o                         
   5   3   3       1820.22       1740.03       100.13 o                         
   0   4   3      26092.95      26423.70       281.47 o                         
   2   4   3      19775.68      19840.83       183.75 o                         
   4   4   3      10009.29      10310.74       129.13 o                         
   1   5   3       4223.35       4242.68        54.18 o                         
   3   5   3       3543.48       3584.14        56.14 o                         
   5   5   3       2511.50       2504.70       118.34 o                         
   0   6   3      11543.08      11698.03       166.17 o                         
   2   6   3       8835.67       8913.39       106.24 o                         
   4   6   3       4499.37       4681.64        85.36 o                         
   1   7   3       8541.79       8574.59        98.86 o                         
   3   7   3       5434.60       5566.55       102.22 o                         
   0   8   3       9802.01       9679.43       164.79 o                         
   2   8   3       8286.63       8234.05       118.72 o                         
   4   8   3       5340.61       5622.70       129.34 o                         
   1   9   3       3832.21       3837.96        77.34 o                         
   3   9   3       2772.84       2828.82        88.15 o                         
   0  10   3         96.59         77.99        33.74 o                         
   2  10   3        102.22        127.26        33.84 o                         
   4  10   3        103.07         34.05        72.38 o                         
   1  11   3      14305.22      14196.04       194.54 o                         
   3  11   3       9909.02      10275.68       224.50 o                         
   0  12   3       1090.01       1064.71        71.02 o                         
   2  12   3       1048.66       1042.04        60.51 o                         
   1  13   3        865.63        808.51        60.07 o                         
   3  13   3        503.40       1490.18       177.61 o                         
   0  14   3       9802.25       9794.73       223.42 o                         
   2  14   3       8214.56       8208.55       306.78 o                         
   1  15   3       1594.99       1558.82       166.32 o                         
   0   0   4      32139.99      31823.02       512.85 o                         
   2   0   4      25506.94      25240.43       426.02 o                         
   4   0   4      14101.63      13915.12       336.42 o                         
   1   1   4        171.89        206.12        17.57 o                         
   3   1   4        259.70        291.19        40.00 o                         
   0   2   4          0.27         17.57        18.42 o                         
   2   2   4          4.76         34.93        21.20 o                         
   4   2   4         40.28         73.82        38.17 o                         
   1   3   4      18768.87      18738.31       176.45 o                         
   3   3   4      12673.11      12734.36       175.06 o                         
   0   4   4       5767.02       5823.01       100.41 o                         
   2   4   4       4867.74       4812.16        78.59 o                         
   4   4   4       3116.80       3218.19       119.31 o                         
   1   5   4        741.04        765.85        31.46 o                         
   3   5   4        481.94        579.18        42.16 o                         
   0   6   4       4711.17       4754.00        85.67 o                         
   2   6   4       4153.06       4134.58        89.01 o                         
   4   6   4       2929.64       2946.98       115.41 o                         
   1   7   4      15435.91      15371.21       178.20 o                         
   3   7   4      10481.76      10436.90       168.73 o                         
   0   8   4       1317.64       1437.85        60.78 o                         
   2   8   4        972.31       1070.35        62.80 o                         
   1   9   4        931.35        940.21        54.80 o                         
   3   9   4        891.44        869.05       129.13 o                         
   0  10   4      14484.55      14585.69       265.56 o                         
   2  10   4      12035.23      12082.95       228.70 o                         
   1  11   4          1.11          9.66        40.41 o                         
   0  12   4       1227.18       1348.78       201.65 o                         
   2  12   4       1106.75       1246.89       128.84 o                         
   1  13   4       5427.38       5876.83       501.07 o                         
   1   1   5       9038.79       8883.25       152.20 o                         
   3   1   5       6432.78       6166.07       170.39 o                         
   0   2   5       3744.36       3597.56        89.17 o                         
   2   2   5       3367.05       3280.25        99.20 o                         
   1   3   5       3428.60       3365.01        78.51 o                         
   3   3   5       2211.84       2197.28       109.30 o                         
   0   4   5      11409.82      11324.22       183.31 o                         
   2   4   5       9346.64       9002.05       141.74 o                         
   1   5   5       2461.61       2414.12        71.73 o                         
   3   5   5       2139.13       1865.13       213.92 o                         
   0   6   5       5228.17       5374.52       149.60 o                         
   2   6   5       4280.80       4475.85       161.72 o                         
   1   7   5       4128.68       4135.38        96.76 o                         
   0   8   5       5222.65       5092.66       275.31 o                         
   2   8   5       4587.34       4927.86       272.96 o                         
   1   9   5       2078.89       2292.18       158.13 o                         
   0  10   5         69.06        349.69       144.46 o                         
   0   0   6      13463.52      13038.86       686.72 o                         
   1   1   6        149.24        213.45        65.60 o                         
   0   2   6          7.18        123.98        73.39 o                         
   1   3   6       8341.67       7350.65       270.87 o                         
   0   4   6       2697.15       2688.97       274.27 o                         
                                                                                
