# Supplementary material for: Revisiting the hydrogenation behavior of NdGa and its hydride phases
Source: J Appl Crystallogr. 2024 Feb 16;57(Pt 2):248–57. doi: 10.1107/S1600576724000554 (PMC11001401; doi:10.1107/S1600576724000554)
Supplement: Supplementary file 5 [file j-57-00248-NdGaH1.2sup5.hkl]

data_NdGaH1.2                                                                   
_shelx_title ' NdGaH1p2_0m_a.res in Cmcm'                                       
_shelx_refln_list_code          4                                               
_shelx_F_calc_maximum      816.23                                               
_exptl_crystal_F_000      1092.00                                               
_reflns_d_resolution_high  0.6619                                               
                                                                                
loop_                                                                           
 _space_group_symop_operation_xyz                                               
 'x, y, z'                                                                      
 '-x, -y, z+1/2'                                                                
 '-x, y, -z+1/2'                                                                
 'x, -y, -z'                                                                    
 'x+1/2, y+1/2, z'                                                              
 '-x+1/2, -y+1/2, z+1/2'                                                        
 '-x+1/2, y+1/2, -z+1/2'                                                        
 'x+1/2, -y+1/2, -z'                                                            
 '-x, -y, -z'                                                                   
 'x, y, -z-1/2'                                                                 
 'x, -y, z-1/2'                                                                 
 '-x, y, z'                                                                     
 '-x+1/2, -y+1/2, -z'                                                           
 'x+1/2, y+1/2, -z-1/2'                                                         
 'x+1/2, -y+1/2, z-1/2'                                                         
 '-x+1/2, y+1/2, z'                                                             
                                                                                
_cell_length_a    12.3380                                                       
_cell_length_b    12.2710                                                       
_cell_length_c     4.1691                                                       
_cell_angle_alpha  90.000                                                       
_cell_angle_beta   90.000                                                       
_cell_angle_gamma  90.000                                                       
                                                                                
_shelx_F_squared_multiplier     1.000                                           
                                                                                
loop_                                                                           
 _refln_index_h                                                                 
 _refln_index_k                                                                 
 _refln_index_l                                                                 
 _refln_F_squared_calc                                                          
 _refln_F_squared_meas                                                          
 _refln_F_squared_sigma                                                         
 _refln_observed_status                                                         
   2   0   0        735.08        467.19        70.64 o                         
   4   0   0        974.09       1090.94       124.55 o                         
   6   0   0     594001.88     630855.38      9203.30 o                         
   8   0   0       6291.30       6221.33       250.83 o                         
  10   0   0         84.88        216.48       129.75 o                         
  12   0   0     193899.22     196845.83      2674.83 o                         
  14   0   0       4556.85       5244.18       423.40 o                         
  16   0   0       1342.13       1644.28       411.66 o                         
  18   0   0      58042.36      60828.20      2113.43 o                         
   1   1   0          0.04         59.79        28.40 o                         
   3   1   0       4238.43       4739.56       129.38 o                         
   5   1   0      15971.59      16425.18       237.56 o                         
   7   1   0       5980.50       6028.57       136.85 o                         
   9   1   0       9344.58       9336.79       189.92 o                         
  11   1   0      24513.23      24349.76       438.92 o                         
  13   1   0       3922.27       4162.56       224.70 o                         
  15   1   0      13449.77      13567.36       396.07 o                         
  17   1   0      14621.80      14364.63       717.05 o                         
   0   2   0       1247.58       1197.26        78.07 o                         
   2   2   0        273.31        496.18        84.00 o                         
   4   2   0       9632.70       9487.87       163.10 o                         
   6   2   0          1.43        156.16        81.51 o                         
   8   2   0       3860.08       3741.79       157.28 o                         
  10   2   0       8089.90       8186.62       254.46 o                         
  12   2   0       2357.13       2359.79       224.29 o                         
  14   2   0       4758.53       4764.80       241.60 o                         
  16   2   0       2617.34       3000.05       351.43 o                         
  18   2   0       3936.48       4121.52       660.12 o                         
   1   3   0        169.25        702.11       208.73 o                         
   3   3   0     483197.16     476218.41      4519.29 o                         
   5   3   0        588.24        716.75       100.59 o                         
   7   3   0        346.07        333.96       123.38 o                         
   9   3   0     210436.56     217645.48      2436.00 o                         
  11   3   0        549.53        745.79       176.70 o                         
  13   3   0       1642.11       1870.04       272.02 o                         
  15   3   0      77079.21      75332.59      1263.02 o                         
  17   3   0         78.51        937.38       357.00 o                         
   0   4   0     177192.52     168722.66      2510.40 o                         
   2   4   0       6740.81       6683.99       150.98 o                         
   4   4   0        969.24       1019.21        96.58 o                         
   6   4   0     117632.86     115549.91      1327.44 o                         
   8   4   0       9087.70       9225.63       316.43 o                         
  10   4   0         39.50        187.67       196.16 o                         
  12   4   0      57266.40      57793.91       875.70 o                         
  14   4   0       6892.89       6778.63       386.63 o                         
  16   4   0        420.19        684.04       360.17 o                         
   1   5   0      12400.51      11789.62       232.38 o                         
   3   5   0      12015.52      11592.71       209.21 o                         
   5   5   0      15918.36      15414.86       299.04 o                         
   7   5   0       4869.65       5094.53       216.60 o                         
   9   5   0       4732.61       5183.45       287.27 o                         
  11   5   0      11479.71      12509.28       411.42 o                         
  13   5   0       2090.54       2091.59       279.03 o                         
  15   5   0       1239.72       1613.26       364.39 o                         
  17   5   0       6041.00       7186.43       899.88 o                         
   0   6   0      66469.02      62206.95       973.56 o                         
   2   6   0        408.91        368.20        97.54 o                         
   4   6   0       7820.86       7615.63       184.47 o                         
   6   6   0      54706.79      52679.11       707.90 o                         
   8   6   0       2032.11       2246.31       236.38 o                         
  10   6   0       9133.34       8995.07       410.30 o                         
  12   6   0      39507.02      40276.35       752.18 o                         
  14   6   0       3386.46       3924.60       406.13 o                         
  16   6   0       5071.80       4913.10       822.11 o                         
   1   7   0       5953.01       5576.88       204.17 o                         
   3   7   0     338989.34     321057.22      3481.63 o                         
   5   7   0       1039.58        932.90       117.10 o                         
   7   7   0       4902.39       5085.48       273.31 o                         
   9   7   0     163334.59     168892.67      2193.92 o                         
  11   7   0         12.12        -73.80       326.78 o                         
  13   7   0        546.18       1043.55       358.17 o                         
  15   7   0      56402.25      57162.73      1350.42 o                         
   0   8   0      20005.40      18882.39       539.00 o                         
   2   8   0      30909.38      28701.09       461.59 o                         
   4   8   0       7382.77       6863.50       354.25 o                         
   6   8   0       9222.81       9307.12       370.12 o                         
   8   8   0      48100.84      49278.09       899.90 o                         
  10   8   0       1468.78       1528.91       316.96 o                         
  12   8   0        530.39        508.36       338.58 o                         
  14   8   0      36469.17      36856.78      1012.54 o                         
  16   8   0       1003.78       2902.65       877.39 o                         
   1   9   0       9428.87       8457.39       366.33 o                         
   3   9   0       1994.46       2192.84       246.15 o                         
   5   9   0        145.67       -117.36       177.86 o                         
   7   9   0      16770.30      18116.58       611.16 o                         
   9   9   0       6440.82       7592.34       422.12 o                         
  11   9   0       1481.04       1150.64       355.51 o                         
  13   9   0       9818.57       9737.41       813.59 o                         
  15   9   0       9831.31       9402.02       826.55 o                         
   0  10   0     226086.97     228015.17      5570.84 o                         
   2  10   0       1850.21       1984.83       372.09 o                         
   4  10   0       4167.99       4169.37       313.94 o                         
   6  10   0     160544.00     164539.80      2590.19 o                         
   8  10   0         59.16         97.68       337.48 o                         
  10  10   0       1596.41       2393.84       426.63 o                         
  12  10   0      68591.97      70702.82      2893.72 o                         
  14  10   0          4.82       1413.23       531.19 o                         
   1  11   0      18232.77      18892.47       806.06 o                         
   3  11   0       1275.05       1540.20       435.81 o                         
   5  11   0      33336.84      33328.88      1328.24 o                         
   7  11   0       6206.91       5510.36       435.63 o                         
   9  11   0       2622.85       2820.07       430.98 o                         
  11  11   0      32949.75      36513.59      1468.97 o                         
  13  11   0       2261.75       2204.10       647.37 o                         
  15  11   0       3206.05       4269.00      3419.97 o                         
   0  12   0       4083.56       4988.06       967.49 o                         
   2  12   0      11002.76      10831.02       699.85 o                         
   4  12   0      13252.94      13674.31       789.34 o                         
   6  12   0       4337.51       5114.23       719.55 o                         
   8  12   0       5776.35       4942.58       785.31 o                         
  10  12   0       9124.40       8608.49      1075.82 o                         
  12  12   0       4247.31       4660.63       918.23 o                         
  14  12   0       2732.76       3324.04      1047.19 o                         
   1  13   0        610.15        468.77       476.40 o                         
   3  13   0      38854.95      39006.73      1215.72 o                         
   5  13   0       1523.53       1271.03       644.09 o                         
   7  13   0         27.43      -1007.41      1007.41 o                         
   9  13   0      27152.71      26912.00      2645.23 o                         
  11  13   0       1838.96       3115.25      2197.70 o                         
   0  14   0      37462.86      38607.43      1773.54 o                         
   2  14   0      15721.60      15750.01       886.06 o                         
   4  14   0      13558.78      12409.11       962.45 o                         
   6  14   0      28900.70      31202.34      1639.01 o                         
   8  14   0      12332.51      14376.10      1421.68 o                         
  10  14   0       7097.71       8419.31      2064.62 o                         
   1  15   0      13220.25      11962.81       834.35 o                         
   3  15   0       8753.50       7785.73       865.73 o                         
   5  15   0      20262.85      19949.73      1463.46 o                         
   7  15   0       6506.55       5219.74      1182.01 o                         
   9  15   0       4275.15       4381.58      1515.35 o                         
   0  16   0        844.19       1607.46       888.38 o                         
   2  16   0        113.32        325.67       803.32 o                         
   4  16   0        532.43        875.57       859.33 o                         
   6  16   0       1456.59       1519.44      1062.97 o                         
   1  17   0      10030.30       8188.50      1291.47 o                         
   3  17   0      36954.17      39039.77      2396.49 o                         
   5  17   0       6342.58       4388.38      1573.05 o                         
   2  18   0      15154.93      20763.51      2436.82 o                         
   1   1   1        225.02        305.51        51.08 o                         
   3   1   1     350214.34     342334.06      2468.70 o                         
   5   1   1        401.43        427.65        69.89 o                         
   7   1   1        430.30        411.30        71.34 o                         
   9   1   1     154886.23     150762.98      1153.35 o                         
  11   1   1        302.45        261.26       123.74 o                         
  13   1   1       1396.11       1486.70       149.94 o                         
  15   1   1      57736.43      56921.36       730.63 o                         
  17   1   1         32.12       -436.05       669.81 o                         
   0   2   1     130968.31     126873.38      1382.68 o                         
   2   2   1       3504.24       3493.12        83.72 o                         
   4   2   1       2110.68       2311.41        81.30 o                         
   6   2   1      97132.16      99263.96       786.68 o                         
   8   2   1      16500.52      15951.93       218.60 o                         
  10   2   1       5722.69       5472.58       163.93 o                         
  12   2   1      63243.97      62790.16       681.46 o                         
  14   2   1      15362.20      14641.70       406.12 o                         
  16   2   1       3618.79       2915.70       304.67 o                         
  18   2   1      35976.79      34491.15      2001.42 o                         
   1   3   1       7060.83       6910.98       131.13 o                         
   3   3   1     157496.33     160262.67      1349.64 o                         
   5   3   1          0.10         -1.03        65.05 o                         
   7   3   1       9599.68       9651.40       168.56 o                         
   9   3   1      55563.31      55471.14       515.73 o                         
  11   3   1       1767.57       1670.96       142.74 o                         
  13   3   1       2744.12       2549.83       183.56 o                         
  15   3   1      11696.84      12677.58       501.61 o                         
  17   3   1       1040.92       -209.27       818.18 o                         
   0   4   1     408962.06     408080.22      4328.15 o                         
   2   4   1       8899.37       8471.70       161.21 o                         
   4   4   1        518.12        601.54        75.20 o                         
   6   4   1     245205.70     243305.02      1961.75 o                         
   8   4   1      19119.75      18555.67       269.16 o                         
  10   4   1        167.80        247.58       109.74 o                         
  12   4   1      80949.36      80181.70       814.38 o                         
  14   4   1      13699.28      12950.05       567.93 o                         
  16   4   1       1391.61       1394.80       430.01 o                         
   1   5   1          1.64        -65.15        65.15 o                         
   3   5   1      57627.67      59961.76       577.89 o                         
   5   5   1      13934.82      14047.03       208.35 o                         
   7   5   1       6415.58       6465.63       178.98 o                         
   9   5   1      52154.66      51822.99       544.39 o                         
  11   5   1      24617.69      24232.38       410.86 o                         
  13   5   1       5700.96       5831.85       322.81 o                         
  15   5   1      41364.41      41013.20       861.04 o                         
   0   6   1     198398.08     191775.98      2121.27 o                         
   2   6   1       9114.85       9624.04       194.68 o                         
   4   6   1      15976.82      15684.20       231.47 o                         
   6   6   1     124411.30     124904.50      1171.08 o                         
   8   6   1       1246.20       1229.71       144.86 o                         
  10   6   1       7673.10       8072.78       252.99 o                         
  12   6   1      41894.43      42348.78       609.63 o                         
  14   6   1        217.80        713.74       354.65 o                         
  16   6   1       1043.76        902.94       523.94 o                         
   1   7   1      10368.92       9918.38       192.32 o                         
   3   7   1      77988.71      77499.40       735.33 o                         
   5   7   1      17863.56      17862.57       322.47 o                         
   7   7   1       4192.90       4617.53       221.84 o                         
   9   7   1      36487.70      37887.61       602.45 o                         
  11   7   1      15665.46      15597.52       406.11 o                         
  13   7   1       2850.32       2866.52       373.64 o                         
  15   7   1      11907.68      10410.55      1036.81 o                         
   0   8   1     112504.41     104814.92      1333.03 o                         
   2   8   1         74.38        129.18       105.11 o                         
   4   8   1        991.88        980.12       140.71 o                         
   6   8   1      90061.04      89229.70       974.23 o                         
   8   8   1       1661.07       1756.27       233.36 o                         
  10   8   1       2325.81       2343.47       298.19 o                         
  12   8   1      53964.04      55381.71       926.36 o                         
  14   8   1       2177.72       1819.61       444.14 o                         
   1   9   1      13242.76      12627.25       338.95 o                         
   3   9   1      44850.91      44032.61       552.69 o                         
   5   9   1      19530.29      19198.14       385.94 o                         
   7   9   1       4688.92       4754.24       283.65 o                         
   9   9   1      30220.99      31923.39       614.93 o                         
  11   9   1      17089.81      16973.95       520.74 o                         
  13   9   1        950.81        674.29       336.94 o                         
  15   9   1      15958.25      14019.75      1904.16 o                         
   0  10   1       3238.59       3978.27       401.36 o                         
   2  10   1      15234.63      14272.05       439.97 o                         
   4  10   1      18726.37      18534.67       472.84 o                         
   6  10   1       1459.29       1264.90       219.23 o                         
   8  10   1       7294.79       7005.40       341.07 o                         
  10  10   1      12088.48      11867.46       587.89 o                         
  12  10   1         36.12       -197.09       401.11 o                         
  14  10   1       3221.59       2972.68       454.58 o                         
   1  11   1        991.23        863.23       289.73 o                         
   3  11   1     127471.88     122853.68      1630.38 o                         
   5  11   1       3476.11       3593.59       389.66 o                         
   7  11   1        291.81        -15.45       327.31 o                         
   9  11   1      71368.23      70963.12      1184.04 o                         
  11  11   1       4295.55       4331.74       486.94 o                         
  13  11   1        651.87       1585.04       437.81 o                         
   0  12   1       5953.16       6158.60       602.80 o                         
   2  12   1      15843.65      15563.72       590.86 o                         
   4  12   1       3329.34       2982.86       431.61 o                         
   6  12   1       7728.56       8615.90       632.01 o                         
   8  12   1      28489.73      30143.24      1536.15 o                         
  10  12   1        292.56        157.95       499.30 o                         
  12  12   1       9878.28       8530.13       897.59 o                         
   1  13   1      20853.55      21237.07       704.59 o                         
   3  13   1      26726.04      26557.92       835.43 o                         
   5  13   1      10802.33      10643.21       679.39 o                         
   7  13   1      19810.59      19013.66       912.51 o                         
   9  13   1      11215.57      11075.32       823.75 o                         
  11  13   1       3988.32       3269.42      1032.92 o                         
   0  14   1      54556.01      56434.73      1688.78 o                         
   2  14   1       4855.82       4636.86       523.43 o                         
   4  14   1       1465.09       1885.41       497.11 o                         
   6  14   1      39852.49      39500.91      1226.50 o                         
   8  14   1       8572.60       9141.49       989.02 o                         
  10  14   1        748.85       1492.06       877.17 o                         
   1  15   1       3892.68       3552.26       539.94 o                         
   3  15   1       7769.53       7802.43       639.11 o                         
   5  15   1      10180.57      11086.41       778.13 o                         
   7  15   1        686.36         36.87       648.64 o                         
   9  15   1       8306.55       9562.21      1628.77 o                         
   0  16   1      11334.84       9815.67       917.11 o                         
   2  16   1      16818.28      16995.38       831.18 o                         
   4  16   1      15388.51      14783.33       914.18 o                         
   6  16   1       8379.58       9993.61      1153.33 o                         
   1  17   1       4662.26       4572.34       742.00 o                         
   3  17   1       1782.99       2542.85       885.04 o                         
   5  17   1       5057.92       3391.88      1910.13 o                         
   0  18   1      15111.20      12358.25      1910.13 o                         
   2  18   1       1294.25       2331.48      1762.65 o                         
   0   0   2     666229.69     679567.44     10528.11 o                         
   2   0   2        428.92        366.36       104.11 o                         
   4   0   2        630.96        719.89       131.65 o                         
   6   0   2     424871.62     427236.72      4764.10 o                         
   8   0   2       4521.58       4797.50       283.94 o                         
  10   0   2         43.90        106.43       233.15 o                         
  12   0   2     159873.27     157958.58      2281.71 o                         
  14   0   2       3588.80       3345.66       405.01 o                         
  16   0   2       1190.53        294.57       476.01 o                         
   1   1   2          0.04         71.02        60.14 o                         
   3   1   2       3000.72       3811.27       115.44 o                         
   5   1   2      10980.76      11202.62       186.57 o                         
   7   1   2       4361.02       4712.97       170.43 o                         
   9   1   2       8056.41       8367.44       256.85 o                         
  11   1   2      19288.14      18957.83       379.36 o                         
  13   1   2       3216.79       3094.36       243.12 o                         
  15   1   2      11759.60      11321.54       517.30 o                         
  17   1   2      12448.19      13098.85       874.67 o                         
   0   2   2        602.79        581.25       110.83 o                         
   2   2   2        185.38        279.72        76.38 o                         
   4   2   2       6540.26       6739.09       162.76 o                         
   6   2   2          8.93         64.77        86.59 o                         
   8   2   2       2779.64       2840.19       182.45 o                         
  10   2   2       6393.85       6922.83       274.52 o                         
  12   2   2       2134.32       2192.42       236.43 o                         
  14   2   2       3825.40       3634.35       290.37 o                         
  16   2   2       2250.30       1552.37       435.17 o                         
   1   3   2        113.43        174.82        68.50 o                         
   3   3   2     324831.31     321969.44      2553.39 o                         
   5   3   2        413.29        336.10        91.35 o                         
   7   3   2        286.64        239.31       145.38 o                         
   9   3   2     167074.77     169224.86      1705.43 o                         
  11   3   2        400.50        358.29       196.07 o                         
  13   3   2       1429.15       1220.29       291.13 o                         
  15   3   2      66219.62      64015.02       982.07 o                         
  17   3   2         60.58       -807.59       807.59 o                         
   0   4   2     118382.45     115827.88      1386.12 o                         
   2   4   2       4566.27       4467.21       146.22 o                         
   4   4   2        687.08        727.29       101.30 o                         
   6   4   2      88636.03      88011.80       929.65 o                         
   8   4   2       7123.40       7327.81       249.68 o                         
  10   4   2         31.02         38.41       191.64 o                         
  12   4   2      48230.12      46171.56       786.48 o                         
  14   4   2       5857.14       5918.91       474.14 o                         
  16   4   2        365.68       1038.96       640.71 o                         
   1   5   2       8645.49       8647.24       171.44 o                         
   3   5   2       8504.46       8811.90       204.24 o                         
   5   5   2      11846.75      12187.46       371.79 o                         
   7   5   2       3858.76       4116.65       226.21 o                         
   9   5   2       3724.58       4103.39       249.11 o                         
  11   5   2       9448.89       9847.74       399.76 o                         
  13   5   2       1798.97       1317.87       357.64 o                         
  15   5   2       1057.74       1205.85       348.23 o                         
   0   6   2      48622.76      45888.18       669.42 o                         
   2   6   2        314.04        240.34       112.28 o                         
   4   6   2       5852.35       6223.68       204.82 o                         
   6   6   2      43907.82      43939.34       629.65 o                         
   8   6   2       1506.22       1571.28       217.58 o                         
  10   6   2       7486.12       7847.77       353.11 o                         
  12   6   2      33949.19      33904.25       734.78 o                         
  14   6   2       2783.48       3020.19       646.09 o                         
   1   7   2       4439.68       4762.01       176.78 o                         
   3   7   2     254689.39     246131.61      2350.32 o                         
   5   7   2        894.19        800.38       192.95 o                         
   7   7   2       3816.27       4008.91       255.91 o                         
   9   7   2     133158.09     133783.67      1447.53 o                         
  11   7   2         27.10        209.33       310.45 o                         
  13   7   2        444.17        488.58       366.53 o                         
  15   7   2      48791.98      50084.15      2818.81 o                         
   0   8   2      14320.85      14080.56       513.03 o                         
   2   8   2      23806.34      22708.01       393.12 o                         
   4   8   2       5974.49       6285.06       262.64 o                         
   6   8   2       6734.79       7648.25       304.90 o                         
   8   8   2      38876.39      39331.40       621.76 o                         
  10   8   2       1311.98       1191.82       280.14 o                         
  12   8   2        392.71        386.53       419.45 o                         
  14   8   2      31086.01      32300.43      1871.51 o                         
   1   9   2       7471.24       7527.22       345.12 o                         
   3   9   2       2021.08       2165.30       226.90 o                         
   5   9   2        159.64        163.17       230.11 o                         
   7   9   2      13648.24      14319.98       597.13 o                         
   9   9   2       5836.96       5935.16       354.28 o                         
  11   9   2       1126.12       1088.13       497.50 o                         
  13   9   2       8418.70       8095.57      1037.56 o                         
   0  10   2     179458.09     178901.66      3212.85 o                         
   2  10   2       1541.83        940.98       267.40 o                         
   4  10   2       3325.96       2851.87       369.17 o                         
   6  10   2     131166.89     134630.09      1760.95 o                         
   8  10   2         74.31         52.93       342.64 o                         
  10  10   2       1307.09       1268.83       368.43 o                         
  12  10   2      58771.38      59903.38      1267.95 o                         
  14  10   2          3.05        502.74      1152.48 o                         
   1  11   2      15078.91      14735.07       604.53 o                         
   3  11   2       1224.11       1663.22       373.94 o                         
   5  11   2      27607.77      27669.90       811.03 o                         
   7  11   2       5335.00       5789.86       596.84 o                         
   9  11   2       2348.20       2127.31       497.40 o                         
  11  11   2      28152.45      32700.65      1046.95 o                         
  13  11   2       1997.45       2718.25       798.97 o                         
   0  12   2       3551.23       2971.56       613.17 o                         
   2  12   2       9242.60       9610.45       594.42 o                         
   4  12   2      11109.53      10805.35       626.56 o                         
   6  12   2       3777.76       3735.48       543.38 o                         
   8  12   2       5008.47       4104.52       551.07 o                         
  10  12   2       7857.15       7652.86      1388.76 o                         
  12  12   2       3737.41       1024.54      1342.96 o                         
   1  13   2        508.53         36.53       426.57 o                         
   3  13   2      33032.27      32671.09      1033.43 o                         
   5  13   2       1286.42       1155.81       648.57 o                         
   7  13   2         22.61       -416.43       617.09 o                         
   9  13   2      23549.82      23818.25      1419.01 o                         
  11  13   2       1595.83       5533.05      1685.41 o                         
   0  14   2      31485.46      32311.28      1346.85 o                         
   2  14   2      13477.54      12871.91       747.43 o                         
   4  14   2      11603.78      12230.23       782.88 o                         
   6  14   2      24605.31      25281.23      1720.88 o                         
   8  14   2      10782.02      10238.25      1169.26 o                         
   1  15   2      11376.96      11513.92       725.44 o                         
   3  15   2       7304.20       7720.87       699.20 o                         
   5  15   2      17422.21      18121.69      1167.77 o                         
   7  15   2       5702.23       8147.28      1368.59 o                         
   0  16   2        823.79       1704.36       951.45 o                         
   2  16   2         92.14       1977.41       718.37 o                         
   4  16   2        457.59       1915.64      1087.89 o                         
   1  17   2       8762.41       8475.70      1258.74 o                         
   3  17   2      31866.34      21521.94      2886.26 o                         
   1   1   3        114.06        133.53       100.19 o                         
   3   1   3     177010.80     179186.03      1603.80 o                         
   5   1   3        205.81         31.86       144.28 o                         
   7   1   3        300.52        446.94       184.03 o                         
   9   1   3     100852.16     102540.62      1171.29 o                         
  11   1   3        162.09        -63.78       232.65 o                         
  13   1   3       1057.97        323.28       310.42 o                         
  15   1   3      43005.52      40532.59       989.09 o                         
   0   2   3      65863.69      64788.97       873.56 o                         
   2   2   3       1689.85       1818.48       138.92 o                         
   4   2   3       1115.29       1253.57       158.58 o                         
   6   2   3      60130.53      62252.21       744.66 o                         
   8   2   3       9860.62      10599.78       333.79 o                         
  10   2   3       3726.36       3786.89       294.58 o                         
  12   2   3      46364.09      45736.86       789.37 o                         
  14   2   3      10746.27      10439.59       743.02 o                         
   1   3   3       3590.97       3940.16       157.33 o                         
   3   3   3      81236.38      82684.43       848.60 o                         
   5   3   3          4.99         69.83       153.10 o                         
   7   3   3       5676.85       5869.17       267.41 o                         
   9   3   3      34860.17      36958.98       623.29 o                         
  11   3   3        933.95       1185.53       298.36 o                         
  13   3   3       1889.46       1840.02       330.58 o                         
  15   3   3       8532.65       8777.89       614.52 o                         
   0   4   3     211308.25     211457.41      2589.88 o                         
   2   4   3       4721.97       4976.15       196.99 o                         
   4   4   3        352.95        358.67       151.78 o                         
   6   4   3     144971.42     148669.19      1527.46 o                         
   8   4   3      11546.24      11570.83       431.74 o                         
  10   4   3        178.74          0.17       264.67 o                         
  12   4   3      56670.70      56293.92       991.83 o                         
  14   4   3       9497.04       8709.84       580.87 o                         
   1   5   3          1.03         25.56       138.34 o                         
   3   5   3      36247.87      36412.20       500.38 o                         
   5   5   3       7957.13       9071.21       336.66 o                         
   7   5   3       3892.11       4134.23       288.64 o                         
   9   5   3      38194.78      38117.70       633.11 o                         
  11   5   3      16313.12      16002.71       683.73 o                         
  13   5   3       4061.40       4542.06       420.89 o                         
  15   5   3      31786.76      31361.48      3514.11 o                         
   0   6   3     111369.97     115921.44      1742.80 o                         
   2   6   3       5539.87       6472.36       249.54 o                         
   4   6   3       9582.19       9944.30       405.91 o                         
   6   6   3      76922.16      77242.56       992.51 o                         
   8   6   3       1077.61       1030.66       248.18 o                         
  10   6   3       5172.44       5413.52       348.67 o                         
  12   6   3      29733.28      29958.19       980.59 o                         
  14   6   3        234.13       -128.05       702.09 o                         
   1   7   3       6442.27       7018.61       321.27 o                         
   3   7   3      46926.28      48289.84       725.02 o                         
   5   7   3      11330.42      11973.97       416.59 o                         
   7   7   3       3015.20       3359.59       277.29 o                         
   9   7   3      24819.30      25443.31       547.75 o                         
  11   7   3      10945.08      10504.84       598.95 o                         
  13   7   3       2192.20       2166.46       478.81 o                         
   0   8   3      72803.65      72522.80      1437.50 o                         
   2   8   3         42.91        -97.65       234.24 o                         
   4   8   3        639.02        595.11       254.46 o                         
   6   8   3      62061.13      61941.73       906.76 o                         
   8   8   3       1102.21        916.13       289.76 o                         
  10   8   3       1658.92       1324.97       430.37 o                         
  12   8   3      40220.34      41432.49      1325.57 o                         
  14   8   3       1602.86          7.02      1516.87 o                         
   1   9   3       8738.88       9541.67       393.95 o                         
   3   9   3      30647.15      30773.44       745.99 o                         
   5   9   3      13269.00      13675.56       566.41 o                         
   7   9   3       3313.83       3567.77       362.78 o                         
   9   9   3      22075.79      23300.66       724.83 o                         
  11   9   3      12511.89      10892.70      1261.07 o                         
  13   9   3        723.35        654.16       912.53 o                         
   0  10   3       1789.23       2232.06       436.08 o                         
   2  10   3      10614.17      10909.94       516.68 o                         
   4  10   3      12926.12      13490.48       617.35 o                         
   6  10   3        823.34        497.26       468.40 o                         
   8  10   3       5527.42       6176.42       633.78 o                         
  10  10   3       8852.79       7309.98       771.47 o                         
  12  10   3         16.20       -618.86       885.53 o                         
   1  11   3        704.93        545.15       334.36 o                         
   3  11   3      86551.42      84688.22      1441.10 o                         
   5  11   3       2325.64       3132.16       474.06 o                         
   7  11   3        246.18       -178.08       562.76 o                         
   9  11   3      51612.64      52427.32      1538.81 o                         
  11  11   3       3050.88       4039.78      1165.22 o                         
   0  12   3       5092.27       6346.12       633.43 o                         
   2  12   3      11123.69      11025.58       599.15 o                         
   4  12   3       2481.06       2374.63       463.62 o                         
   6  12   3       6313.15       5637.24       765.55 o                         
   8  12   3      20517.72      16792.54      1295.82 o                         
  10  12   3        244.75        723.32      1207.88 o                         
   1  13   3      15144.64      15688.95       854.42 o                         
   3  13   3      18116.71      17640.83       781.41 o                         
   5  13   3       8258.37       9329.54       666.14 o                         
   7  13   3      14583.84      17138.63      2305.79 o                         
   9  13   3       8051.50      11094.19      3054.80 o                         
   0  14   3      38715.39      41709.88      2014.59 o                         
   2  14   3       3538.86       2847.73       626.58 o                         
   4  14   3       1138.92       1493.21       663.06 o                         
   6  14   3      29047.81      29593.58      3522.80 o                         
   1  15   3       2925.63       3690.34       948.12 o                         
   3  15   3       6178.87       6759.92      1156.51 o                         
   5  15   3       7585.82       7705.89      2377.13 o                         
   0   0   4     289747.38     298189.28      7674.44 o                         
   2   0   4        163.69        344.75       321.07 o                         
   4   0   4        222.15       -268.30       268.30 o                         
   6   0   4     213488.59     217183.86      3248.29 o                         
   8   0   4       1972.21       1743.83       399.85 o                         
  10   0   4          3.80       -426.06       426.06 o                         
  12   0   4      97600.84      91606.68      2927.06 o                         
  14   0   4       1958.57       -280.90      1320.24 o                         
   1   1   4          0.01        -13.08       222.19 o                         
   3   1   4       2465.06       2832.38       251.77 o                         
   5   1   4       4976.63       5568.34       273.82 o                         
   7   1   4       2099.34       2100.36       274.63 o                         
   9   1   4       5870.29       5718.97       486.98 o                         
  11   1   4      10586.50      11360.00       772.44 o                         
  13   1   4       1937.20        296.24       575.06 o                         
   0   2   4         56.79        105.82       309.40 o                         
   2   2   4        117.34         24.49       224.31 o                         
   4   2   4       3085.65       3113.87       268.95 o                         
   6   2   4        123.84        201.49       238.16 o                         
   8   2   4       1218.99        713.01       284.27 o                         
  10   2   4       3597.60       2839.05       370.79 o                         
  12   2   4       1593.63        969.54       433.57 o                         
  14   2   4       2184.36        126.41      2240.19 o                         
   1   3   4         64.59         12.13       220.16 o                         
   3   3   4     156668.02     158050.20      1897.71 o                         
   5   3   4        172.19       -109.61       255.34 o                         
   7   3   4        213.39       -254.20       276.37 o                         
   9   3   4      96637.61      96866.16      1292.78 o                         
  11   3   4        180.23       -404.83       404.83 o                         
  13   3   4        981.13        -84.33       704.01 o                         
   0   4   4      58861.94      57998.07      1281.28 o                         
   2   4   4       2253.27       2242.78       271.60 o                         
   4   4   4        365.46        -50.43       259.23 o                         
   6   4   4      49387.24      48739.00       842.09 o                         
   8   4   4       4047.90       3687.88       437.92 o                         
  10   4   4         17.29        -18.10       436.68 o                         
  12   4   4      30794.23      27498.59      1445.15 o                         
   1   5   4       4441.17       4992.73       332.27 o                         
   3   5   4       4026.77       3745.42       336.57 o                         
   5   5   4       6336.06       6616.32       398.90 o                         
   7   5   4       2301.20       2420.50       357.97 o                         
   9   5   4       2068.38       1122.06       517.64 o                         
  11   5   4       5744.67       5128.27       511.60 o                         
  13   5   4       1202.61       -941.02      1495.80 o                         
   0   6   4      28442.31      28388.80       935.52 o                         
   2   6   4        210.27       -121.65       275.08 o                         
   4   6   4       3134.93       2750.72       355.17 o                         
   6   6   4      27358.40      27941.95       684.99 o                         
   8   6   4        707.02         39.19       371.05 o                         
  10   6   4       4528.11       3595.96       544.59 o                         
  12   6   4      22624.31      21733.08      1233.05 o                         
   1   7   4       2392.79       2448.24       365.64 o                         
   3   7   4     134886.94     136074.86      2131.34 o                         
   5   7   4        666.57        423.37       357.20 o                         
   7   7   4       2068.64       1979.82       359.15 o                         
   9   7   4      79510.62      80084.00      1296.15 o                         
  11   7   4         59.67        -82.41       628.01 o                         
   0   8   4       6143.96       6912.49       586.38 o                         
   2   8   4      13231.67      14118.07       696.54 o                         
   4   8   4       3713.92       3749.78       479.10 o                         
   6   8   4       3036.61       3920.04       500.23 o                         
   8   8   4      22757.31      23011.13      1176.42 o                         
  10   8   4        947.92        315.51       481.96 o                         
   1   9   4       4355.98       4279.45       460.82 o                         
   3   9   4       2008.76       1675.28       497.77 o                         
   5   9   4        174.89        -82.87       421.84 o                         
   7   9   4       8130.24       7407.07       636.61 o                         
   9   9   4       4352.86       5087.57       598.07 o                         
  11   9   4        556.49        842.70      1200.85 o                         
   0  10   4     102282.36     103386.64      2739.24 o                         
   2  10   4        986.19        459.08       504.47 o                         
   4  10   4       1896.21       1645.72       484.09 o                         
   6  10   4      78537.41      79339.95      1492.98 o                         
   8  10   4         92.79          4.57       647.37 o                         
   1  11   4       9345.88      10162.43       625.90 o                         
   3  11   4       1026.15        314.66       473.44 o                         
   5  11   4      17009.81      16601.30       925.61 o                         
   7  11   4       3556.51       4741.77       922.51 o                         
   0  12   4       2443.20       2553.13       838.52 o                         
   2  12   4       5886.77       6296.69      1002.66 o                         
   4  12   4       7027.67       7485.11      1135.49 o                         
   6  12   4       2594.58       3707.31       797.51 o                         
   1  13   4        315.27        356.98      1062.93 o                         
   3  13   4      21495.47      16812.21      1575.87 o                         
   5  13   4        821.79      -2837.15      3689.99 o                         
   1   1   5         61.21       -351.22       351.22 o                         
   3   1   5      80477.73      81876.34      1421.38 o                         
   5   1   5         75.51       -428.83       428.83 o                         
   7   1   5        192.88       -421.74       421.74 o                         
   9   1   5      52784.93      45758.49      2589.11 o                         
  11   1   5         62.38        730.34      1783.72 o                         
   0   2   5      34471.87      33861.75      1248.65 o                         
   2   2   5        692.29       -132.63       365.18 o                         
   4   2   5        478.36       -393.78       393.78 o                         
   6   2   5      33129.20      31517.36      1117.01 o                         
   8   2   5       4584.02       2794.56       545.68 o                         
  10   2   5       1924.12        298.59       998.49 o                         
   1   3   5       1650.62       1264.62       397.67 o                         
   3   3   5      34117.88      33750.70       912.96 o                         
   5   3   5         31.69       -387.82       387.82 o                         
   7   3   5       2649.27       1735.49       768.59 o                         
   9   3   5      17102.40      13057.69      1093.76 o                         
   0   4   5      92062.12      94712.09      2341.54 o                         
   2   4   5       2125.59       1606.87       451.07 o                         
   4   4   5        254.87       -435.07       435.07 o                         
   6   4   5      68781.42      68268.27      1433.82 o                         
   8   4   5       5398.09       6674.49       768.34 o                         
  10   4   5        156.91       -280.90      1629.23 o                         
   1   5   5          0.29       -439.17       439.17 o                         
   3   5   5      21668.85      22282.33       838.89 o                         
   5   5   5       3542.17       3002.94       465.31 o                         
   7   5   5       1852.59        470.55      1082.39 o                         
   9   5   5      22890.05      24141.35      1930.11 o                         
   0   6   5      50692.50      50886.58      1842.12 o                         
   2   6   5       2930.69       2299.09       576.06 o                         
   4   6   5       4665.16       5300.68       731.74 o                         
   6   6   5      37667.89      37491.19      1342.89 o                         
   8   6   5        783.16        168.13       958.41 o                         
   1   7   5       3376.36       2701.57       615.45 o                         
   3   7   5      22588.61      23018.75       905.80 o                         
   5   7   5       5767.96       5409.36       749.71 o                         
   7   7   5       1779.72        943.03       708.59 o                         
   0   8   5      38967.35      34904.45      2629.94 o                         
   2   8   5         18.12       -365.97       525.24 o                         
   4   8   5        332.97        448.40       589.80 o                         
   6   8   5      34521.21      32944.65      1617.30 o                         
   1   9   5       4653.40       4527.97       835.07 o                         
   3   9   5      16984.22      17955.87      1397.57 o                         
   5   9   5       7204.00       7278.25      1012.50 o                         
   0  10   5        705.18       -786.52      2338.50 o                         
   2  10   5       5983.56       6389.80      1938.22 o                         
   4  10   5       7155.92       5312.87      4048.14 o                         
   0   0   6     122266.59     126765.06      6024.63 o                         
   2   0   6         54.21       -881.41       881.41 o                         
   1   1   6          0.10       -594.21       594.21 o                         
   3   1   6       2014.73      -1377.97      1377.97 o                         
   0   2   6         24.11       -845.76       845.76 o                         
   2   2   6         77.13       -996.14       996.14 o                         
   1   3   6         37.97       -939.01       939.01 o                         
   3   3   6      70528.16      65570.05      3721.24 o                         
   0   4   6      27759.79      28719.33      3988.09 o                         
   2   4   6       1032.35        111.41      1150.29 o                         
   4   4   6        175.33      -1397.48      1566.02 o                         
   1   5   6       2108.66       -463.49      1376.42 o                         
                                                                                
