# Supplementary material for: Revisiting the hydrogenation behavior of NdGa and its hydride phases
Source: J Appl Crystallogr. 2024 Feb 16;57(Pt 2):248–57. doi: 10.1107/S1600576724000554 (PMC11001401; doi:10.1107/S1600576724000554)
Supplement: Supplementary file 6 [file j-57-00248-NdGaH1.6sup6.hkl]

data_NdGaH1.6                                                                   
_shelx_title ' NdGaHx_0ma_a.res in Cmcm'                                        
_shelx_refln_list_code          4                                               
_shelx_F_calc_maximum      818.39                                               
_exptl_crystal_F_000      1092.00                                               
_reflns_d_resolution_high  0.5597                                               
                                                                                
loop_                                                                           
 _space_group_symop_operation_xyz                                               
 'x, y, z'                                                                      
 'x, -y, -z'                                                                    
 '-x, y, -z+1/2'                                                                
 '-x, -y, z+1/2'                                                                
 'x+1/2, y+1/2, z'                                                              
 'x+1/2, -y+1/2, -z'                                                            
 '-x+1/2, y+1/2, -z+1/2'                                                        
 '-x+1/2, -y+1/2, z+1/2'                                                        
 '-x, -y, -z'                                                                   
 '-x, y, z'                                                                     
 'x, -y, z-1/2'                                                                 
 'x, y, -z-1/2'                                                                 
 '-x+1/2, -y+1/2, -z'                                                           
 '-x+1/2, y+1/2, z'                                                             
 'x+1/2, -y+1/2, z-1/2'                                                         
 'x+1/2, y+1/2, -z-1/2'                                                         
                                                                                
_cell_length_a    12.3323                                                       
_cell_length_b    12.2641                                                       
_cell_length_c     4.1782                                                       
_cell_angle_alpha  90.000                                                       
_cell_angle_beta   90.000                                                       
_cell_angle_gamma  90.000                                                       
                                                                                
_shelx_F_squared_multiplier     1.000                                           
                                                                                
loop_                                                                           
 _refln_index_h                                                                 
 _refln_index_k                                                                 
 _refln_index_l                                                                 
 _refln_F_squared_calc                                                          
 _refln_F_squared_meas                                                          
 _refln_F_squared_sigma                                                         
 _refln_observed_status                                                         
   2   0   0        556.84        319.49        52.01 o                         
   4   0   0        831.38        817.08        89.04 o                         
   6   0   0     607639.56     597984.06      6395.51 o                         
   8   0   0       4348.20       3707.54       158.01 o                         
  10   0   0        177.55        185.09        88.87 o                         
  12   0   0     213768.70     211603.53      2189.48 o                         
  14   0   0       2742.55       2593.51       210.98 o                         
  16   0   0        554.09        632.54       316.27 o                         
  18   0   0      72716.68      74119.49      2024.14 o                         
  20   0   0        475.40       1855.46       484.95 o                         
   1   1   0          0.11         49.20        32.02 o                         
   3   1   0       4081.68       4797.50       106.16 o                         
   5   1   0      10850.20      10434.59       346.18 o                         
   7   1   0       4159.25       3754.52        96.44 o                         
   9   1   0       8617.22       8441.46       157.93 o                         
  11   1   0      16371.88      15874.69       236.97 o                         
  13   1   0       2846.38       2599.81       138.86 o                         
  15   1   0      12546.90      13912.77       418.62 o                         
  17   1   0       9712.22      10164.80       486.96 o                         
  19   1   0        880.33        897.48       284.95 o                         
  21   1   0       9469.49      10723.74       606.31 o                         
   0   2   0       1145.34        986.53        61.90 o                         
   2   2   0        179.38        318.84        74.05 o                         
   4   2   0       6693.63       5993.85       123.25 o                         
   6   2   0          0.12         78.38        37.81 o                         
   8   2   0       2587.27       2337.56        95.18 o                         
  10   2   0       5778.79       5423.12       148.41 o                         
  12   2   0       1984.74       2226.60       125.15 o                         
  14   2   0       3037.90       2934.08       264.01 o                         
  16   2   0       2054.32       2150.09       233.91 o                         
  18   2   0       3469.03       4518.13       568.12 o                         
  20   2   0       1302.01       1458.49       397.10 o                         
   1   3   0        104.83        101.41        30.83 o                         
   3   3   0     493375.56     433677.25      5931.81 o                         
   5   3   0        475.81        450.09        41.15 o                         
   7   3   0        143.85        124.98        40.20 o                         
   9   3   0     223660.38     221340.53      1393.92 o                         
  11   3   0        385.15        306.08        79.65 o                         
  13   3   0        865.43        973.82       278.07 o                         
  15   3   0      88925.02      90030.07      1294.95 o                         
  17   3   0         25.45         51.12       185.19 o                         
  19   3   0       1707.92       2069.26       492.70 o                         
  21   3   0      35416.41      32623.34       946.49 o                         
   0   4   0     179271.77     167548.72      3611.62 o                         
   2   4   0       4558.40       3840.42       143.12 o                         
   4   4   0        690.76        724.55        69.78 o                         
   6   4   0     120831.10     116728.66       758.29 o                         
   8   4   0       6270.97       5867.90       111.94 o                         
  10   4   0         12.43         69.84        83.43 o                         
  12   4   0      61545.94      62931.11       844.40 o                         
  14   4   0       4980.85       4377.40       278.24 o                         
  16   4   0        233.44        462.70       196.72 o                         
  18   4   0      29197.92      31291.56       720.29 o                         
  20   4   0       3053.11       2571.38       317.74 o                         
   1   5   0       8610.05       7340.86       203.42 o                         
   3   5   0      13037.84      12629.93       221.10 o                         
   5   5   0      10991.56       9490.10       190.55 o                         
   7   5   0       3420.79       3173.44        76.07 o                         
   9   5   0       5448.89       5491.62       149.58 o                         
  11   5   0       7934.05       7750.89       274.86 o                         
  13   5   0       1478.40       1096.14       220.26 o                         
  15   5   0       1625.20       1844.51       229.55 o                         
  17   5   0       4248.04       4502.75       338.11 o                         
  19   5   0        755.96        689.31       242.46 o                         
  21   5   0        502.65         84.64       264.55 o                         
   0   6   0      73215.12      72106.10      1000.28 o                         
   2   6   0        314.82        291.54        51.83 o                         
   4   6   0       5428.49       5010.37       137.21 o                         
   6   6   0      60124.89      59930.65       628.20 o                         
   8   6   0       1269.03       1115.09       105.89 o                         
  10   6   0       6349.07       6338.91       180.07 o                         
  12   6   0      43628.02      46263.57       980.85 o                         
  14   6   0       2145.03       2222.61       231.50 o                         
  16   6   0       3690.93       3752.67       301.29 o                         
  18   6   0      26922.33      28844.03       707.83 o                         
  20   6   0       1299.14       1458.38       396.75 o                         
   1   7   0       4158.11       3691.46        86.40 o                         
   3   7   0     360977.91     353402.38      2562.95 o                         
   5   7   0        654.76        707.38        77.01 o                         
   7   7   0       3814.04       3501.12       132.33 o                         
   9   7   0     182990.12     184150.47      1377.67 o                         
  11   7   0         17.73        -68.72       101.46 o                         
  13   7   0        611.20        598.70       169.11 o                         
  15   7   0      70451.52      70474.55      1205.51 o                         
  17   7   0         86.53         52.21       211.36 o                         
  19   7   0         56.16        398.95       246.26 o                         
   0   8   0      22249.60      22397.04       338.73 o                         
   2   8   0      22094.29      19224.19       197.56 o                         
   4   8   0       5190.31       4849.86       137.87 o                         
   6   8   0      10894.43      11128.41       188.01 o                         
   8   8   0      34472.41      34114.07       488.73 o                         
  10   8   0       1008.63       1041.71       122.59 o                         
  12   8   0       1015.08       1376.39       192.33 o                         
  14   8   0      26139.11      28048.79       624.91 o                         
  16   8   0        646.42        837.23       233.32 o                         
  18   8   0         42.11         77.97       237.25 o                         
  20   8   0      13362.71      16557.04       607.83 o                         
   1   9   0       6998.44       6517.55       195.58 o                         
   3   9   0       3342.54       3464.21       127.59 o                         
   5   9   0        121.79        118.42        97.21 o                         
   7   9   0      12578.02      12686.68       415.76 o                         
   9   9   0       8114.60       9412.53       229.42 o                         
  11   9   0        934.59       1383.56       146.68 o                         
  13   9   0       7634.52       8045.27       352.51 o                         
  15   9   0      11281.46      11496.42       450.35 o                         
  17   9   0        930.73        883.19       257.78 o                         
  19   9   0       2864.55       3116.76       338.38 o                         
   0  10   0     259434.94     259891.92      2983.14 o                         
   2  10   0       1204.17       1591.16       114.16 o                         
   4  10   0       3200.79       3008.94       134.58 o                         
   6  10   0     189099.70     188243.20      1503.59 o                         
   8  10   0         18.65         89.94       110.35 o                         
  10  10   0       1461.75       2284.96       161.14 o                         
  12  10   0      87893.82      89946.83      1251.49 o                         
  14  10   0          2.11         78.26       183.74 o                         
  16  10   0         28.89       -106.22       204.44 o                         
  18  10   0      34725.13      32699.84       789.77 o                         
   1  11   0      13447.07      13175.85       331.81 o                         
   3  11   0       1288.47       1410.25       191.05 o                         
   5  11   0      25031.79      24633.88       343.35 o                         
   7  11   0       4588.46       4648.67       194.10 o                         
   9  11   0       2765.21       3202.40       197.44 o                         
  11  11   0      25167.58      27666.68       452.90 o                         
  13  11   0       1737.80       1834.14       404.15 o                         
  15  11   0       3538.30       4409.60       352.26 o                         
  17  11   0      16374.63      19568.30       620.02 o                         
  19  11   0        837.11        231.93       667.69 o                         
   0  12   0       6741.83       5770.52       344.47 o                         
   2  12   0       8532.07       8859.33       285.88 o                         
   4  12   0      10481.54      11064.91       320.02 o                         
   6  12   0       6866.03       6551.70       221.74 o                         
   8  12   0       4476.90       4628.38       223.95 o                         
  10  12   0       7375.10       8140.41       272.15 o                         
  12  12   0       6307.55       7041.52       311.81 o                         
  14  12   0       2223.18       2280.97       279.20 o                         
  16  12   0       3534.58       3596.65       423.17 o                         
  18  12   0       4611.58       5775.61       526.14 o                         
   1  13   0        416.09        585.00       141.98 o                         
   3  13   0      54006.42      52562.65       797.72 o                         
   5  13   0        976.75       1194.03       173.15 o                         
   7  13   0         27.34         22.20       136.04 o                         
   9  13   0      38945.94      39345.57       623.58 o                         
  11  13   0       1211.92       1291.56       205.09 o                         
  13  13   0         55.21         -6.76       240.36 o                         
  15  13   0      22717.25      22177.16       783.55 o                         
  17  13   0       1095.59        727.06       346.02 o                         
   0  14   0      46151.98      46163.82      1714.90 o                         
   2  14   0      12220.48      13474.89       759.05 o                         
   4  14   0      10723.57      10723.19       647.29 o                         
   6  14   0      36632.66      37885.82      1002.36 o                         
   8  14   0       9841.98      10283.55       524.81 o                         
  10  14   0       5950.06       6882.48       472.17 o                         
  12  14   0      20040.25      19679.52       704.23 o                         
  14  14   0       6829.79       6767.53       822.31 o                         
  16  14   0       2154.82       2902.68       674.71 o                         
   1  15   0      10986.25      12775.78       727.44 o                         
   3  15   0      13812.82      13415.26       743.03 o                         
   5  15   0      16752.92      18027.20       812.40 o                         
   7  15   0       5486.26       5483.18       665.52 o                         
   9  15   0       7475.09       8489.49       685.83 o                         
  11  15   0      16485.11      17669.80       895.79 o                         
  13  15   0       2862.63       2555.98       402.21 o                         
  15  15   0       2737.00       2654.73       459.68 o                         
   0  16   0       3254.21       3324.37       723.91 o                         
   2  16   0         53.25        571.19       391.15 o                         
   4  16   0        541.50        219.34       379.20 o                         
   6  16   0       4227.34       4628.77       896.11 o                         
   8  16   0       1323.21       1211.79       261.56 o                         
  10  16   0       1057.57       1263.39       332.55 o                         
  12  16   0       5796.50       5236.64       404.56 o                         
  14  16   0       1967.81       2948.67       846.56 o                         
   1  17   0       8385.20       8553.10      1208.86 o                         
   3  17   0      53299.63      52687.46      1911.34 o                         
   5  17   0       5101.16       5250.87       633.51 o                         
   7  17   0       7788.87       7623.06      1163.18 o                         
   9  17   0      32983.09      29691.73      1155.90 o                         
  11  17   0       2580.59       2670.73       323.90 o                         
  13  17   0       3808.12       3241.15       367.43 o                         
   0  18   0       3904.69       4230.32       836.36 o                         
   2  18   0      13612.47      15306.67       861.54 o                         
   4  18   0       6776.03       5702.36       663.37 o                         
   6  18   0       2387.82       2523.33       568.89 o                         
   8  18   0      18675.48      19391.21      1009.80 o                         
  10  18   0       3182.73       3157.89       920.35 o                         
  12  18   0        514.85         -4.02       291.15 o                         
   1  19   0        993.85       1431.54       333.48 o                         
   3  19   0        559.85       1571.22       358.56 o                         
   5  19   0        117.46        510.85       440.97 o                         
   7  19   0       1622.11       1128.34      1700.84 o                         
   9  19   0       1222.20       1042.01      1222.92 o                         
   0  20   0      19254.62      18413.21      1008.53 o                         
   2  20   0       4074.51       4464.23       461.57 o                         
   4  20   0       4226.76       4252.59      1398.28 o                         
   6  20   0      15803.01      14512.17      2010.09 o                         
   8  20   0       2925.39       2500.16       896.11 o                         
   1  21   0       7844.88       7434.68       545.72 o                         
   3  21   0       1547.57       1111.04       538.69 o                         
   5  21   0       9861.01       9538.95       976.32 o                         
   1   1   1        144.68        161.79        61.79 o                         
   3   1   1     353137.72     349077.91      2466.33 o                         
   5   1   1        306.23        324.56        28.27 o                         
   7   1   1        214.40        275.22        36.93 o                         
   9   1   1     162378.55     158742.17       876.56 o                         
  11   1   1        193.37        184.63        55.94 o                         
  13   1   1        764.60        802.23        82.39 o                         
  15   1   1      65547.94      66396.41       679.45 o                         
  17   1   1          5.23       -183.81       183.81 o                         
  19   1   1       1307.25       1144.13       214.07 o                         
  21   1   1      26329.72      25195.32       589.23 o                         
   0   2   1     132113.80     134626.45      1295.76 o                         
   2   2   1       2350.78       1842.81        73.52 o                         
   4   2   1       1393.83       1380.00        47.99 o                         
   6   2   1      98300.58      98594.16       514.63 o                         
   8   2   1      11020.98       9866.08       114.59 o                         
  10   2   1       3802.68       3444.02        97.63 o                         
  12   2   1      65065.04      64254.30       530.76 o                         
  14   2   1      10312.89      10581.16       258.90 o                         
  16   2   1       2529.30       2478.35       168.76 o                         
  18   2   1      38685.93      40509.81       629.91 o                         
  20   2   1       5635.90       5236.61       321.55 o                         
   1   3   1       4866.42       3953.13        72.84 o                         
   3   3   1     158568.55     166294.77       928.52 o                         
   5   3   1          0.67        -11.10        26.21 o                         
   7   3   1       7007.48       6241.11        91.83 o                         
   9   3   1      59802.50      60417.10       384.89 o                         
  11   3   1       1081.27       1147.72        86.40 o                         
  13   3   1       2272.66       1952.70       141.15 o                         
  15   3   1      15014.36      14937.74       315.90 o                         
  17   3   1        506.06        793.07       144.76 o                         
  19   3   1        170.41        370.81       173.84 o                         
  21   3   1       3612.66       3248.63       298.44 o                         
   0   4   1     420611.62     435545.03      4038.98 o                         
   2   4   1       6282.27       4955.82        76.05 o                         
   4   4   1        291.21        294.02        34.30 o                         
   6   4   1     258663.81     258037.52      1303.74 o                         
   8   4   1      13333.58      11734.09       153.07 o                         
  10   4   1         50.31        177.59        58.21 o                         
  12   4   1      93075.70      94501.67       864.00 o                         
  14   4   1       9106.92       9591.48       260.57 o                         
  16   4   1        692.62        696.18       135.03 o                         
  18   4   1      29842.19      27530.57       447.01 o                         
  20   4   1       3332.60       3610.99       266.10 o                         
   1   5   1          2.41         -3.64        23.64 o                         
   3   5   1      60746.75      64457.82       380.82 o                         
   5   5   1       9538.86       8846.27       104.38 o                         
   7   5   1       4486.04       4093.43        75.21 o                         
   9   5   1      54471.49      54245.91       395.74 o                         
  11   5   1      16767.00      17021.71       260.34 o                         
  13   5   1       4062.30       4006.51       185.38 o                         
  15   5   1      43767.37      46071.96       591.37 o                         
  17   5   1      11265.67      13044.00       316.76 o                         
  19   5   1       1868.17       1761.19       186.92 o                         
  21   5   1      26728.84      27753.59       637.60 o                         
   0   6   1     204976.72     211037.30      1932.51 o                         
   2   6   1       6201.02       6027.00        77.83 o                         
   4   6   1      11585.32      10310.14       120.60 o                         
   6   6   1     132079.75     133941.69       751.35 o                         
   8   6   1        837.99        898.11        68.32 o                         
  10   6   1       6027.97       5692.84       137.33 o                         
  12   6   1      48892.73      50653.68       551.08 o                         
  14   6   1        226.25         21.74       108.79 o                         
  16   6   1       1068.69       1181.79       150.41 o                         
  18   6   1      15345.74      14668.51       349.19 o                         
  20   6   1        383.07         99.16       162.29 o                         
   1   7   1       7297.10       6718.90        80.11 o                         
   3   7   1      86838.76      88955.30       514.21 o                         
   5   7   1      13000.17      11952.51       120.31 o                         
   7   7   1       2803.83       2745.00        97.54 o                         
   9   7   1      42837.41      43634.55       367.58 o                         
  11   7   1      11446.06      11765.18       216.71 o                         
  13   7   1       1879.82       2041.43       154.29 o                         
  15   7   1      15656.00      15761.52       347.53 o                         
  17   7   1       6074.08       6444.54       258.64 o                         
  19   7   1       1613.35       1566.86       283.62 o                         
   0   8   1     125432.49     121455.08      1390.08 o                         
   2   8   1         38.32        117.31        31.50 o                         
   4   8   1        744.39        724.59        47.64 o                         
   6   8   1     101682.05     100096.09       635.08 o                         
   8   8   1       1152.59       1058.82        78.29 o                         
  10   8   1       1633.56       1575.20       112.51 o                         
  12   8   1      63271.97      63579.54       619.06 o                         
  14   8   1       1598.98       1743.89       187.54 o                         
  16   8   1       1469.78       1191.07       160.89 o                         
  18   8   1      33629.46      34095.86       522.14 o                         
  20   8   1       1151.63       1103.23       220.96 o                         
   1   9   1       9542.86       8912.21       152.50 o                         
   3   9   1      50502.21      49958.95       348.41 o                         
   5   9   1      13742.17      13313.37       166.35 o                         
   7   9   1       3616.57       3252.23       112.18 o                         
   9   9   1      35079.22      35175.53       357.83 o                         
  11   9   1      12191.73      12304.34       229.82 o                         
  13   9   1        835.77        815.62       132.19 o                         
  15   9   1      19754.05      20616.73       446.85 o                         
  17   9   1       8176.20       8578.61       444.95 o                         
  19   9   1         95.35       -131.94       176.01 o                         
   0  10   1       2433.70       3106.05       109.22 o                         
   2  10   1      11283.33      10755.56       195.13 o                         
   4  10   1      13899.48      13960.20       186.31 o                         
   6  10   1       1053.30       1285.84       111.41 o                         
   8  10   1       5658.73       5421.41       156.36 o                         
  10  10   1       9255.96      10224.45       224.87 o                         
  12  10   1         13.59         32.95       111.79 o                         
  14  10   1       2783.16       2549.99       200.17 o                         
  16  10   1       3980.03       4204.74       253.23 o                         
  18  10   1        171.34        119.90       179.43 o                         
   1  11   1        810.56        701.65        82.47 o                         
   3  11   1     154332.02     150589.80       895.28 o                         
   5  11   1       2807.74       2538.87       106.98 o                         
   7  11   1        199.72        136.14        86.61 o                         
   9  11   1      91212.63      90419.85       783.61 o                         
  11  11   1       3282.84       3053.19       171.38 o                         
  13  11   1        397.59        420.72       161.03 o                         
  15  11   1      40195.06      40723.29       686.03 o                         
  17  11   1       1745.38       1805.95       234.80 o                         
   0  12   1       8574.34       8608.43       685.52 o                         
   2  12   1      11765.49      11267.45       214.55 o                         
   4  12   1       2452.46       2398.55       110.23 o                         
   6  12   1      10591.41      10351.15       203.53 o                         
   8  12   1      21325.62      22408.34       331.61 o                         
  10  12   1        224.16        162.00       107.93 o                         
  12  12   1      12868.51      13522.86       307.84 o                         
  14  12   1      19136.53      21978.55       495.54 o                         
  16  12   1         36.32         96.21       191.47 o                         
  18  12   1      10965.83      12107.93      1911.34 o                         
   1  13   1      16350.40      16624.35       326.95 o                         
   3  13   1      28915.34      30370.81       367.76 o                         
   5  13   1       8336.11       9022.60       260.99 o                         
   7  13   1      16137.39      17012.04       324.26 o                         
   9  13   1      12984.11      14224.98       294.27 o                         
  11  13   1       3303.27       3432.72       192.15 o                         
  13  13   1       8125.91       9131.05       295.72 o                         
  15  13   1       3106.03       3274.73       269.93 o                         
  17  13   1       1914.35       1493.08       245.21 o                         
   0  14   1      76099.68      76776.05      1125.02 o                         
   2  14   1       4156.86       4057.89       209.99 o                         
   4  14   1       1189.50        997.09       130.46 o                         
   6  14   1      57515.98      57544.72       631.22 o                         
   8  14   1       7336.78       7752.46       237.29 o                         
  10  14   1        550.50        757.61       140.46 o                         
  12  14   1      28022.23      28038.31       416.82 o                         
  14  14   1       6245.47       7076.68       420.99 o                         
  16  14   1        732.45        618.36       217.53 o                         
   1  15   1       2937.70       3132.08       207.18 o                         
   3  15   1      12809.14      12742.96       327.86 o                         
   5  15   1       8027.12       8611.30       382.24 o                         
   7  15   1        491.98        633.55       184.39 o                         
   9  15   1      13281.63      12324.11       429.11 o                         
  11  15   1      10289.34      11330.79       306.53 o                         
  13  15   1         75.71       -154.24       154.24 o                         
  15  15   1      11535.61      10749.20       480.54 o                         
   0  16   1      13872.70      13683.29       488.45 o                         
   2  16   1      13881.85      15843.35       371.46 o                         
   4  16   1      13190.96      14016.73       349.07 o                         
   6  16   1      10560.53      11120.02       421.83 o                         
   8  16   1      10614.95      11835.91       445.92 o                         
  10  16   1       8054.37       7937.86       293.02 o                         
  12  16   1       5138.03       5609.22       264.24 o                         
  14  16   1       7329.08       7299.91       404.42 o                         
   1  17   1       4214.36       3639.73       313.77 o                         
   3  17   1       5001.72       5165.38       354.30 o                         
   5  17   1       4725.68       4394.31       459.49 o                         
   7  17   1       3019.77       2703.15       450.15 o                         
   9  17   1       3681.95       3348.21       335.84 o                         
  11  17   1       3984.39       3915.67       290.88 o                         
  13  17   1       1930.34       1406.16       325.56 o                         
   0  18   1      26808.78      24666.16       862.30 o                         
   2  18   1        975.42       1222.57       268.73 o                         
   4  18   1        824.12        730.04       312.49 o                         
   6  18   1      22823.25      19121.37       830.41 o                         
   8  18   1        855.49        427.63       503.86 o                         
  10  18   1        435.59       -227.77       316.19 o                         
  12  18   1      14833.29      13195.18       587.10 o                         
   1  19   1       9756.01       9236.00       458.21 o                         
   3  19   1       1116.84       1293.94       321.60 o                         
   5  19   1      14064.93      13053.85       779.94 o                         
   7  19   1       5222.02       4480.35       608.75 o                         
   9  19   1       1410.66        847.85       371.56 o                         
   0  20   1       2794.44       3416.76       530.18 o                         
   2  20   1       4563.22       3439.72       359.02 o                         
   4  20   1       5658.84       4941.55       562.61 o                         
   6  20   1       1806.06       1696.58       483.48 o                         
   1  21   1        105.26        -70.85       280.70 o                         
   3  21   1      19447.71      14828.09       881.50 o                         
   0   0   2     669758.56     701480.62      7511.48 o                         
   2   0   2        331.55        247.55        62.27 o                         
   4   0   2        533.75        466.13        56.00 o                         
   6   0   2     436790.69     447443.97      2817.23 o                         
   8   0   2       3146.00       2700.30       100.26 o                         
  10   0   2        108.15        136.71        66.95 o                         
  12   0   2     176960.92     171488.33      1400.05 o                         
  14   0   2       2163.40       2334.82       224.34 o                         
  16   0   2        505.03        648.95       214.41 o                         
  18   0   2      64007.36      59545.50      1258.94 o                         
  20   0   2        405.89       1142.37       439.27 o                         
   1   1   2          0.07         55.12        39.36 o                         
   3   1   2       2940.20       3729.27        89.54 o                         
   5   1   2       7488.58       6860.96        87.35 o                         
   7   1   2       3039.44       2690.42        65.58 o                         
   9   1   2       7548.40       7456.60       107.80 o                         
  11   1   2      12926.67      12362.45       164.90 o                         
  13   1   2       2336.63       1977.70       137.40 o                         
  15   1   2      11087.42      12252.58       301.51 o                         
  17   1   2       8297.82       8448.26       543.89 o                         
  19   1   2        780.29        843.77       210.58 o                         
  21   1   2       8553.84       9861.99       487.56 o                         
   0   2   2        540.27        588.29        60.98 o                         
   2   2   2        123.06        213.25        36.93 o                         
   4   2   2       4563.65       4112.70        80.83 o                         
   6   2   2          5.33         -4.20        32.24 o                         
   8   2   2       1865.31       1780.44        66.03 o                         
  10   2   2       4579.33       4439.14       108.64 o                         
  12   2   2       1842.14       2402.92       120.18 o                         
  14   2   2       2445.21       2435.16       156.62 o                         
  16   2   2       1769.61       1885.14       165.03 o                         
  18   2   2       3104.94       3686.07       252.64 o                         
  20   2   2       1133.65       1562.89       252.86 o                         
   1   3   2         72.93        127.14        35.28 o                         
   3   3   2     333476.25     342004.41      1742.11 o                         
   5   3   2        339.00        306.90        38.75 o                         
   7   3   2        125.88        143.39        37.95 o                         
   9   3   2     178423.98     178399.41       929.73 o                         
  11   3   2        283.70        240.86        65.17 o                         
  13   3   2        766.88        677.31       113.25 o                         
  15   3   2      76724.62      75022.66       773.34 o                         
  17   3   2         18.93        -73.83       133.87 o                         
  19   3   2       1531.37       1462.52       260.81 o                         
  21   3   2      31923.61      28503.88      1370.51 o                         
   0   4   2     120493.89     122195.23       958.43 o                         
   2   4   2       3099.15       2958.10        87.39 o                         
   4   4   2        490.75        478.70        41.94 o                         
   6   4   2      91567.86      91305.76       504.45 o                         
   8   4   2       4931.52       4449.73        93.81 o                         
  10   4   2          9.69        -13.23        56.00 o                         
  12   4   2      52114.49      52378.66       535.46 o                         
  14   4   2       4247.08       3682.22       185.98 o                         
  16   4   2        204.60        201.37       131.99 o                         
  18   4   2      25873.78      25843.15       446.94 o                         
  20   4   2       2726.13       2001.82       238.04 o                         
   1   5   2       6042.38       5545.30        98.30 o                         
   3   5   2       9274.26       9356.22       112.76 o                         
   5   5   2       8228.06       7274.73       104.19 o                         
   7   5   2       2729.26       2473.88        83.52 o                         
   9   5   2       4310.96       4454.97       115.50 o                         
  11   5   2       6567.67       6211.67       169.79 o                         
  13   5   2       1281.49       1439.63       131.70 o                         
  15   5   2       1391.66       1610.94       159.09 o                         
  17   5   2       3715.95       3469.28       210.61 o                         
  19   5   2        677.94        334.49       183.58 o                         
   0   6   2      53897.06      54045.00       550.63 o                         
   2   6   2        244.47        223.04        40.21 o                         
   4   6   2       4085.70       3843.21        89.06 o                         
   6   6   2      48536.97      47743.04       377.07 o                         
   8   6   2        936.30        964.35        81.04 o                         
  10   6   2       5226.74       4768.93       242.16 o                         
  12   6   2      37728.21      37472.79       526.57 o                         
  14   6   2       1763.51       1865.29       231.02 o                         
  16   6   2       3230.47       3185.41       224.60 o                         
  18   6   2      24024.69      24593.29       713.86 o                         
  20   6   2       1143.66       1226.85       213.88 o                         
   1   7   2       3105.83       3033.64        83.53 o                         
   3   7   2     272560.31     274329.66      1445.90 o                         
   5   7   2        567.48        510.67        62.84 o                         
   7   7   2       2972.57       2892.04       127.14 o                         
   9   7   2     149861.02     150214.67      1194.98 o                         
  11   7   2         30.82         44.44        96.78 o                         
  13   7   2        498.85        260.47       125.04 o                         
  15   7   2      61192.39      59887.62       761.86 o                         
  17   7   2         88.72        108.02       165.75 o                         
  19   7   2         51.95         -7.89       196.89 o                         
   0   8   2      15999.12      17050.67       240.82 o                         
   2   8   2      17111.87      16060.97       219.53 o                         
   4   8   2       4237.13       4062.03       111.05 o                         
   6   8   2       8004.62       8636.14       180.84 o                         
   8   8   2      27992.50      27472.02       489.75 o                         
  10   8   2        914.70        943.86       121.42 o                         
  12   8   2        771.77        604.73       138.10 o                         
  14   8   2      22383.19      23804.97       471.21 o                         
  16   8   2        583.39        498.08       193.19 o                         
  18   8   2         40.92       -132.27       192.91 o                         
   1   9   2       5574.24       5454.05       124.55 o                         
   3   9   2       3278.57       3772.51       119.11 o                         
   5   9   2        133.62        135.51        70.79 o                         
   7   9   2      10275.55      10398.43       217.02 o                         
   9   9   2       7391.90       7512.87       225.25 o                         
  11   9   2        703.47        694.19       170.83 o                         
  13   9   2       6568.71       7267.15       282.72 o                         
  15   9   2      10084.40      10575.43       509.27 o                         
  17   9   2        784.54       1331.97       231.24 o                         
  19   9   2       2581.98       1880.60      1173.72 o                         
   0  10   2     206972.11     207626.64      2565.08 o                         
   2  10   2       1006.80       1143.61       112.71 o                         
   4  10   2       2554.33       2347.59       114.23 o                         
   6  10   2     155250.83     156698.86      1074.81 o                         
   8  10   2         28.32        172.85       116.50 o                         
  10  10   2       1197.63        887.77       129.84 o                         
  12  10   2      75638.55      74811.34       823.24 o                         
  14  10   2          2.28        -51.66       151.03 o                         
  16  10   2         23.43       -183.88       183.88 o                         
  18  10   2      31131.07      29645.45       930.07 o                         
   1  11   2      11185.42      11804.07       269.39 o                         
   3  11   2       1260.68       1746.70       112.30 o                         
   5  11   2      20823.36      21436.56       288.82 o                         
   7  11   2       3974.23       4271.32       189.52 o                         
   9  11   2       2503.90       2799.93       196.58 o                         
  11  11   2      21596.17      22761.96       389.06 o                         
  13  11   2       1546.82       1785.25       194.11 o                         
  15  11   2       3166.78       3746.09       271.93 o                         
  17  11   2      14596.60      16768.98       492.08 o                         
   0  12   2       5866.05       5944.96       343.37 o                         
   2  12   2       7210.53       7093.11       252.47 o                         
   4  12   2       8830.20       9438.60       286.22 o                         
   6  12   2       5998.52       6357.68       220.67 o                         
   8  12   2       3909.64       4038.60       209.87 o                         
  10  12   2       6380.93       6306.53       340.87 o                         
  12  12   2       5580.94       6201.32       307.19 o                         
  14  12   2       1999.10       1898.76       285.33 o                         
  16  12   2       3166.57       3500.91       292.46 o                         
   1  13   2        346.31        251.55       129.98 o                         
   3  13   2      46124.84      45914.94       534.80 o                         
   5  13   2        826.61        956.08       133.53 o                         
   7  13   2         22.25        225.33       127.48 o                         
   9  13   2      33937.49      34543.50       580.07 o                         
  11  13   2       1055.22       1078.62       161.96 o                         
  13  13   2         49.96        279.88       170.53 o                         
  15  13   2      20342.12      20437.25       490.37 o                         
   0  14   2      38984.99      38270.45       766.87 o                         
   2  14   2      10525.02      10909.65       315.71 o                         
   4  14   2       9218.39       9787.58       309.86 o                         
   6  14   2      31342.48      31335.93       545.47 o                         
   8  14   2       8643.51       8946.31       296.41 o                         
  10  14   2       5211.86       4987.54       234.73 o                         
  12  14   2      17645.24      16962.65       403.02 o                         
  14  14   2       6140.55       6164.26       319.49 o                         
   1  15   2       9509.81      10108.20       350.46 o                         
   3  15   2      11618.14      11444.77       423.40 o                         
   5  15   2      14480.57      15926.07       448.74 o                         
   7  15   2       4839.84       5162.07       268.34 o                         
   9  15   2       6455.78       7389.57       290.55 o                         
  11  15   2      14531.20      16554.32       392.46 o                         
  13  15   2       2578.57       2801.48       251.15 o                         
   0  16   2       3044.19       3693.79       359.93 o                         
   2  16   2         42.17       -157.36       157.36 o                         
   4  16   2        467.83        271.52       194.46 o                         
   6  16   2       3881.62       3767.73       320.45 o                         
   8  16   2       1127.51       1159.13       202.52 o                         
  10  16   2        930.73        901.28       168.47 o                         
  12  16   2       5264.12       5420.84       305.46 o                         
   1  17   2       7353.92       7646.35       328.43 o                         
   3  17   2      46185.89      44246.66       640.53 o                         
   5  17   2       4551.06       4974.84       320.78 o                         
   7  17   2       6860.74       6962.48       522.02 o                         
   9  17   2      29114.15      27087.71       490.47 o                         
  11  17   2       2354.22       1772.51       234.63 o                         
   0  18   2       3321.63       3655.89       380.16 o                         
   2  18   2      12018.27      12681.35       593.98 o                         
   4  18   2       6038.97       5859.08       509.39 o                         
   6  18   2       2054.59       2310.72       375.85 o                         
   8  18   2      16610.83      17704.53       518.01 o                         
  10  18   2       2882.09       3347.92       293.38 o                         
   1  19   2        885.91        724.52       215.76 o                         
   3  19   2        532.44        532.20       231.95 o                         
   5  19   2        109.95        593.40       282.10 o                         
   7  19   2       1448.62        583.05       355.81 o                         
   9  19   2       1126.41        815.33       305.27 o                         
   0  20   2      17138.35      15488.11       795.19 o                         
   2  20   2       3654.26       2702.26       438.30 o                         
   4  20   2       3785.09       2431.67       503.06 o                         
   6  20   2      14159.29      14951.67      2364.66 o                         
   1  21   2       7079.63       6608.01       785.24 o                         
   1   1   3         77.27         81.18        36.54 o                         
   3   1   3     180264.89     184620.50       939.74 o                         
   5   1   3        162.11        196.49        41.00 o                         
   7   1   3        159.63        122.98        41.99 o                         
   9   1   3     106724.87     105568.88       629.64 o                         
  11   1   3        105.46        204.16        78.71 o                         
  13   1   3        596.74        498.81       115.75 o                         
  15   1   3      49250.91      48181.81       646.43 o                         
  17   1   3          2.47          8.62       153.16 o                         
  19   1   3       1056.28       1233.68       230.35 o                         
   0   2   3      67287.95      69866.34       633.66 o                         
   2   2   3       1137.15       1125.82        64.86 o                         
   4   2   3        743.87        682.42        59.12 o                         
   6   2   3      61630.72      62131.55       389.19 o                         
   8   2   3       6620.54       6191.31       117.96 o                         
  10   2   3       2490.70       2286.99       103.18 o                         
  12   2   3      48336.91      48105.89       551.14 o                         
  14   2   3       7261.92       6830.94       238.68 o                         
  16   2   3       1921.39       1477.66       214.08 o                         
  18   2   3      30707.87      31907.17       676.60 o                         
  20   2   3       4442.01       4552.30       591.03 o                         
   1   3   3       2487.37       2625.24        88.76 o                         
   3   3   3      82444.60      86388.84       538.20 o                         
   5   3   3          2.08        -40.01        48.17 o                         
   7   3   3       4161.31       3734.13       111.25 o                         
   9   3   3      37789.21      40433.30       375.41 o                         
  11   3   3        565.48        507.23       103.67 o                         
  13   3   3       1569.17       1545.71       211.64 o                         
  15   3   3      11015.54      10763.40       359.48 o                         
  17   3   3        332.52        736.42       199.72 o                         
  19   3   3        132.76       -169.86       205.10 o                         
   0   4   3     219307.83     227339.16      1737.14 o                         
   2   4   3       3384.72       3011.50        95.84 o                         
   4   4   3        212.68        168.20        53.34 o                         
   6   4   3     154300.95     157101.28       979.32 o                         
   8   4   3       8139.92       7480.27       153.18 o                         
  10   4   3         71.49         90.54        86.67 o                         
  12   4   3      65658.22      65828.56       715.37 o                         
  14   4   3       6370.96       6607.01       324.61 o                         
  16   4   3        569.16        604.20       206.84 o                         
  18   4   3      23449.99      21816.60       610.67 o                         
   1   5   3          1.52          7.66        48.06 o                         
   3   5   3      38716.77      39804.02       311.82 o                         
   5   5   3       5472.09       5164.87       120.39 o                         
   7   5   3       2734.99       2493.43       116.71 o                         
   9   5   3      40483.34      40464.14       428.30 o                         
  11   5   3      11174.70      11495.27       279.22 o                         
  13   5   3       2907.79       2591.90       202.21 o                         
  15   5   3      34100.30      33627.95       622.93 o                         
  17   5   3       8493.35       8673.08       425.81 o                         
  19   5   3       1503.15        914.48       275.08 o                         
   0   6   3     116054.66     124071.19      1043.71 o                         
   2   6   3       3802.07       3758.39       106.94 o                         
   4   6   3       6987.17       6402.01       129.52 o                         
   6   6   3      82342.95      85643.85       642.64 o                         
   8   6   3        738.18        741.34       113.65 o                         
  10   6   3       4082.12       3583.76       186.46 o                         
  12   6   3      34956.05      34342.50       498.45 o                         
  14   6   3        232.21        247.70       219.23 o                         
  16   6   3        806.18       1077.43       206.49 o                         
  18   6   3      12127.35      12285.29       500.90 o                         
   1   7   3       4600.65       4467.60       116.90 o                         
   3   7   3      52765.05      53866.94       435.25 o                         
   5   7   3       8335.65       7865.94       163.84 o                         
   7   7   3       2060.86       2108.09       148.12 o                         
   9   7   3      29398.73      29910.11       389.57 o                         
  11   7   3       8078.00       8123.04       327.86 o                         
  13   7   3       1475.74       1309.43       180.77 o                         
  15   7   3      11960.76      12419.45       424.86 o                         
  17   7   3       4716.21       4635.47       318.55 o                         
   0   8   3      82058.16      83621.05       781.45 o                         
   2   8   3         20.71        -62.02        62.02 o                         
   4   8   3        486.67        421.78        80.88 o                         
   6   8   3      70831.42      70706.88       742.87 o                         
   8   8   3        762.20        682.18       131.94 o                         
  10   8   3       1177.87       1183.45       160.02 o                         
  12   8   3      47662.00      44996.91       895.52 o                         
  14   8   3       1179.69       1007.37       197.42 o                         
  16   8   3       1160.86       1295.84       237.34 o                         
  18   8   3      27090.80      25551.37       875.26 o                         
   1   9   3       6352.46       6221.53       157.14 o                         
   3   9   3      34844.28      35936.48       351.36 o                         
   5   9   3       9423.95       9596.16       240.85 o                         
   7   9   3       2576.12       2578.01       188.02 o                         
   9   9   3      25880.02      26216.61       445.90 o                         
  11   9   3       9010.55       9135.98       333.65 o                         
  13   9   3        640.70        619.05       168.91 o                         
  15   9   3      15517.42      16182.09       454.96 o                         
  17   9   3       6499.46       5749.81       353.73 o                         
   0  10   3       1290.12       1893.86       202.74 o                         
   2  10   3       7946.22       8259.45       206.89 o                         
   4  10   3       9689.96       9597.35       228.37 o                         
   6  10   3        560.73        834.89       144.31 o                         
   8  10   3       4330.18       3959.31       224.90 o                         
  10  10   3       6840.45       7226.86       254.36 o                         
  12  10   3          3.60       -116.65       149.22 o                         
  14  10   3       2261.69       2058.65       224.90 o                         
  16  10   3       3166.05       2653.71       277.31 o                         
   1  11   3        589.29        621.91       118.03 o                         
   3  11   3     105904.94     102733.44       937.65 o                         
   5  11   3       1908.55       1842.60       173.30 o                         
   7  11   3        176.84        444.67       145.20 o                         
   9  11   3      66608.08      65990.10       861.26 o                         
  11  11   3       2360.51       2690.31       296.23 o                         
  13  11   3        332.26        369.50       191.25 o                         
  15  11   3      31660.99      30739.76       695.05 o                         
   0  12   3       7300.63       8701.83       387.22 o                         
   2  12   3       8331.89       8535.87       285.70 o                         
   4  12   3       1852.62       1888.33       185.17 o                         
   6  12   3       8700.74       9276.84       326.90 o                         
   8  12   3      15477.24      16290.79       421.30 o                         
  10  12   3        192.25        206.14       161.91 o                         
  12  12   3      10340.35      10804.00       360.47 o                         
  14  12   3      14836.34      16631.92       495.60 o                         
   1  13   3      11981.35      12453.24       367.39 o                         
   3  13   3      19672.60      20091.21       409.62 o                         
   5  13   3       6447.80       7006.80       319.44 o                         
   7  13   3      11971.42      12371.98       359.72 o                         
   9  13   3       9360.59      10904.16       410.11 o                         
  11  13   3       2737.57       2824.24       241.74 o                         
  13  13   3       6376.96       5979.91       342.01 o                         
  15  13   3       2423.97       2384.72       379.26 o                         
   0  14   3      54616.02      55779.84      1125.06 o                         
   2  14   3       3069.56       2885.60       243.19 o                         
   4  14   3        944.93        902.90       192.53 o                         
   6  14   3      42373.32      42300.75       841.79 o                         
   8  14   3       5468.74       5668.67       376.65 o                         
  10  14   3        462.03        440.31       174.08 o                         
  12  14   3      21911.96      21480.69       507.04 o                         
  14  14   3       4931.58       4814.44       334.01 o                         
   1  15   3       2229.37       2157.00       248.41 o                         
   3  15   3      10243.36      10407.56       450.45 o                         
   5  15   3       6022.78       6132.85       327.08 o                         
   7  15   3        398.40        472.55       216.77 o                         
   9  15   3      10649.74      10213.58       445.12 o                         
  11  15   3       8019.46       8810.08       497.77 o                         
  13  15   3         63.91       -259.64       259.64 o                         
   0  16   3      10350.37      11941.47       849.23 o                         
   2  16   3      10705.89      11842.54       595.33 o                         
   4  16   3      10151.07      10802.35       510.69 o                         
   6  16   3       8039.67       9404.24       425.87 o                         
   8  16   3       8436.91       8219.84       518.94 o                         
  10  16   3       6394.28       6405.19       338.94 o                         
  12  16   3       4098.60       3698.70       621.49 o                         
   1  17   3       3307.08       4184.07       319.44 o                         
   3  17   3       3918.12       4258.71       413.85 o                         
   5  17   3       3727.31       4005.97       341.29 o                         
   7  17   3       2415.33       2428.19       342.69 o                         
   9  17   3       2963.91       3413.05       282.40 o                         
   0  18   3      20919.45      18033.51       738.67 o                         
   2  18   3        773.53        547.70       243.42 o                         
   4  18   3        650.11        266.99       252.22 o                         
   6  18   3      18064.91      16121.25       624.13 o                         
   8  18   3        695.39        482.70       426.72 o                         
   1  19   3       7793.19       7859.00       418.77 o                         
   3  19   3        948.10        825.71       285.45 o                         
   5  19   3      11267.58      12172.46      1122.13 o                         
   0  20   3       2139.34       2040.43      1258.06 o                         
   0   0   4     295042.00     307245.75      3590.64 o                         
   2   0   4        135.18        111.38       101.59 o                         
   4   0   4        185.23        109.80        99.39 o                         
   6   0   4     222311.47     230371.45      2190.63 o                         
   8   0   4       1400.84       1431.57       184.79 o                         
  10   0   4         23.78         25.06       166.27 o                         
  12   0   4     109326.88     106659.34      1602.43 o                         
  14   0   4       1187.62       1477.98       520.09 o                         
  16   0   4        386.51        371.18       551.72 o                         
   1   1   4          0.01        -55.40        55.40 o                         
   3   1   4       2513.21       3092.27       111.64 o                         
   5   1   4       3423.10       3329.91       128.37 o                         
   7   1   4       1468.82       1579.43       102.72 o                         
   9   1   4       5725.30       6246.70       208.87 o                         
  11   1   4       7160.80       6495.93       213.06 o                         
  13   1   4       1413.07       1617.29       261.27 o                         
  15   1   4       7884.55       8398.24       539.82 o                         
  17   1   4       5484.79       4875.06       550.39 o                         
   0   2   4         39.73        326.33        89.72 o                         
   2   2   4         80.36         20.80        57.88 o                         
   4   2   4       2173.44       2012.88        99.65 o                         
   6   2   4        125.57        177.06        94.92 o                         
   8   2   4        818.36        808.67       105.30 o                         
  10   2   4       2596.86       2870.58       163.14 o                         
  12   2   4       1452.99       1462.64       164.12 o                         
  14   2   4       1400.16       1309.05       210.89 o                         
  16   2   4       1194.51       1355.93       319.84 o                         
  18   2   4       2286.25       1947.55       439.30 o                         
   1   3   4         45.83        -33.37        58.85 o                         
   3   3   4     163058.83     168387.53       984.68 o                         
   5   3   4        149.41        117.60        98.45 o                         
   7   3   4        108.45         69.76        91.13 o                         
   9   3   4     104596.53     103947.47       918.57 o                         
  11   3   4        132.06        227.11       116.05 o                         
  13   3   4        551.44        647.37       179.14 o                         
  15   3   4      51806.98      48944.72       875.84 o                         
  17   3   4          9.35       -226.60       226.60 o                         
   0   4   4      60841.00      62418.82       647.87 o                         
   2   4   4       1541.33       1633.92        92.51 o                         
   4   4   4        262.56        365.73        84.59 o                         
   6   4   4      51821.83      52036.13       527.32 o                         
   8   4   4       2826.49       2865.90       162.93 o                         
  10   4   4          5.43         46.03       117.25 o                         
  12   4   4      33790.36      33717.14       512.60 o                         
  14   4   4       2783.90       2209.55       364.19 o                         
  16   4   4        144.33        282.51       223.98 o                         
  18   4   4      18637.70      17287.86      1023.53 o                         
   1   5   4       3157.08       3119.59       121.83 o                         
   3   5   4       4462.23       5371.45       167.18 o                         
   5   5   4       4472.07       4564.05       170.86 o                         
   7   5   4       1658.57       1679.67       147.96 o                         
   9   5   4       2429.22       2898.11       171.24 o                         
  11   5   4       4057.28       3991.38       234.80 o                         
  13   5   4        874.49        529.99       179.31 o                         
  15   5   4        926.07        980.26       241.00 o                         
  17   5   4       2599.36       2115.15       302.13 o                         
   0   6   4      31973.51      32926.60       475.39 o                         
   2   6   4        167.99        101.65        72.59 o                         
   4   6   4       2224.01       2409.39       140.36 o                         
   6   6   4      30722.37      30391.99       424.27 o                         
   8   6   4        431.67        346.57       124.29 o                         
  10   6   4       3203.83       3130.14       211.95 o                         
  12   6   4      25591.14      24167.74       479.71 o                         
  14   6   4       1059.25       1062.52       252.19 o                         
  16   6   4       2265.06       2361.78       301.48 o                         
   1   7   4       1679.20       1788.76       112.78 o                         
   3   7   4     146334.14     148322.69      1150.00 o                         
   5   7   4        431.65        485.46       115.42 o                         
   7   7   4       1614.98       1524.70       153.74 o                         
   9   7   4      90659.50      89764.30       885.93 o                         
  11   7   4         55.48         56.10       176.56 o                         
  13   7   4        294.53        275.19       177.06 o                         
  15   7   4      42011.59      39919.48       735.70 o                         
  17   7   4         84.33        104.97       305.69 o                         
   0   8   4       6958.28       8502.48       323.10 o                         
   2   8   4       9656.62       9689.42       247.09 o                         
   4   8   4       2697.24       2704.97       168.95 o                         
   6   8   4       3669.67       4729.37       224.29 o                         
   8   8   4      16605.51      16849.23       378.62 o                         
  10   8   4        686.35        652.60       162.98 o                         
  12   8   4        383.80        463.57       191.16 o                         
  14   8   4      14875.19      15256.30       554.60 o                         
  16   8   4        437.02        318.30       231.02 o                         
   1   9   4       3298.65       3317.44       179.93 o                         
   3   9   4       3080.84       3412.70       186.23 o                         
   5   9   4        148.21        -77.20       121.45 o                         
   7   9   4       6191.57       6037.31       275.35 o                         
   9   9   4       5602.10       5719.31       314.63 o                         
  11   9   4        336.18        304.70       219.50 o                         
  13   9   4       4420.33       4054.47       282.39 o                         
  15   9   4       7395.93       8129.93       737.86 o                         
   0  10   4     119643.19     123384.02      1556.79 o                         
   2  10   4        649.35        621.15       134.68 o                         
   4  10   4       1455.83       1577.02       169.65 o                         
   6  10   4      94248.70      95567.78      1013.30 o                         
   8  10   4         44.43        -38.82       155.59 o                         
  10  10   4        714.96        399.72       176.54 o                         
  12  10   4      50791.59      49423.96       757.91 o                         
  14  10   4          5.75         81.53       306.57 o                         
   1  11   4       7046.30       7143.37       325.08 o                         
   3  11   4       1102.08       1302.26       174.32 o                         
   5  11   4      12998.62      13508.65       368.60 o                         
   7  11   4       2705.38       2719.91       228.56 o                         
   9  11   4       1866.66       1701.40       315.80 o                         
  11  11   4      14406.92      14711.25       653.40 o                         
  13  11   4       1122.06       1055.44       223.49 o                         
   0  12   4       4057.59       4464.82       345.11 o                         
   2  12   4       4672.91       4636.95       259.90 o                         
   4  12   4       5668.87       6355.93       323.92 o                         
   6  12   4       4165.00       4512.69       279.20 o                         
   8  12   4       2714.13       2695.75       265.47 o                         
  10  12   4       4344.85       4554.27       273.67 o                         
  12  12   4       4001.33       4305.39       305.70 o                         
  14  12   4       1490.67        379.53       913.68 o                         
   1  13   4        213.78        431.06       174.79 o                         
   3  13   4      30430.10      29254.86       532.10 o                         
   5  13   4        531.04        813.30       207.45 o                         
   7  13   4         12.70         54.23       175.06 o                         
   9  13   4      23442.36      22011.07       549.10 o                         
  11  13   4        726.05        576.92       202.83 o                         
  13  13   4         38.21       -263.61       600.92 o                         
   0  14   4      25059.20      22385.45      1599.02 o                         
   2  14   4       7070.32       7237.46       361.84 o                         
   4  14   4       6168.85       6865.24       386.61 o                         
   6  14   4      20750.14      18909.09       501.46 o                         
   8  14   4       6076.09       6510.42       381.94 o                         
  10  14   4       3651.64       3594.48       270.11 o                         
  12  14   4      12522.01      12515.95      1518.11 o                         
   1  15   4       6471.59       6429.57       372.99 o                         
   3  15   4       7414.43       7798.81       440.73 o                         
   5  15   4       9831.64      10070.01       427.39 o                         
   7  15   4       3443.87       3771.59       337.91 o                         
   9  15   4       4390.52       4386.40       469.49 o                         
   0  16   4       2441.97       2305.29       402.16 o                         
   2  16   4         22.64       -220.44       220.44 o                         
   4  16   4        319.42        385.74       247.20 o                         
   6  16   4       3008.92       2755.08       350.41 o                         
   8  16   4        739.79        320.09       349.63 o                         
   1  17   4       5164.32       5212.63       361.26 o                         
   3  17   4      31569.93      29966.00       728.87 o                         
   5  17   4       3322.37       4191.21       382.01 o                         
   0  18   4       2185.35       2206.60       695.70 o                         
   2  18   4       8587.58       8486.25       489.32 o                         
   4  18   4       4408.99       5375.93      1391.60 o                         
   1   1   5         45.39        132.54       124.65 o                         
   3   1   5      83437.01      86062.98       847.42 o                         
   5   1   5         64.24        -30.31       129.32 o                         
   7   1   5        113.42        -28.50       168.64 o                         
   9   1   5      56859.65      55641.33       793.27 o                         
  11   1   5         42.35         28.26       204.83 o                         
  13   1   5        388.68        135.77       367.66 o                         
  15   1   5      30428.08      29108.26      1210.12 o                         
   0   2   5      36000.11      36722.18       704.52 o                         
   2   2   5        466.18        413.66       135.87 o                         
   4   2   5        324.75        171.18       132.98 o                         
   6   2   5      34753.88      34798.25       538.43 o                         
   8   2   5       3103.74       3522.90       267.19 o                         
  10   2   5       1304.06       1364.99       248.01 o                         
  12   2   5      29334.94      28403.41       747.58 o                         
  14   2   5       4091.93       4587.76       547.01 o                         
  16   2   5       1215.58        -56.23       737.97 o                         
   1   3   5       1153.39       1139.19       159.82 o                         
   3   3   5      35105.51      36790.44       504.55 o                         
   5   3   5         19.89        -20.05       129.44 o                         
   7   3   5       1956.08       2208.54       217.95 o                         
   9   3   5      18793.56      19090.53       526.16 o                         
  11   3   5        201.27        559.17       272.22 o                         
  13   3   5        864.78        710.87       348.42 o                         
  15   3   5       6597.01       5180.78       741.33 o                         
   0   4   5      97151.16      98514.05      1155.78 o                         
   2   4   5       1567.69       1677.41       139.36 o                         
   4   4   5        171.14        123.83       108.22 o                         
   6   4   5      74421.30      75031.66       740.46 o                         
   8   4   5       3883.82       4153.15       271.47 o                         
  10   4   5         80.68        128.83       191.73 o                         
  12   4   5      37265.83      35800.09       721.36 o                         
  14   4   5       3590.29       3887.19       508.70 o                         
   1   5   5          0.58        -25.95       101.99 o                         
   3   5   5      23684.12      23571.83       351.99 o                         
   5   5   5       2452.00       2542.81       179.76 o                         
   7   5   5       1316.04       1578.73       169.03 o                         
   9   5   5      24898.31      23879.48       410.63 o                         
  11   5   5       5848.24       5519.98       274.88 o                         
  13   5   5       1694.04       1515.20       344.91 o                         
  15   5   5      22107.39      21537.11       827.12 o                         
   0   6   5      53649.23      58489.59       837.06 o                         
   2   6   5       2044.67       2074.30       173.13 o                         
   4   6   5       3436.27       3609.85       197.61 o                         
   6   6   5      40950.50      41130.78       556.96 o                         
   8   6   5        552.15        620.41       157.84 o                         
  10   6   5       2195.70       1635.30       184.64 o                         
  12   6   5      20170.18      19938.84       475.37 o                         
  14   6   5        200.42         95.84       193.53 o                         
   1   7   5       2477.42       2519.07       171.77 o                         
   3   7   5      25860.94      26843.57       455.37 o                         
   5   7   5       4331.98       3946.76       224.46 o                         
   7   7   5       1262.86       1305.89       178.26 o                         
   9   7   5      16153.03      16594.23       386.18 o                         
  11   7   5       4596.96       4249.51       277.44 o                         
  13   7   5        966.52        408.96       195.09 o                         
   0   8   5      44819.37      43332.65       725.53 o                         
   2   8   5          7.43         52.03       130.61 o                         
   4   8   5        261.40        174.49       132.19 o                         
   6   8   5      40207.84      39042.59       558.82 o                         
   8   8   5        391.55        705.41       178.32 o                         
  10   8   5        694.53        615.76       177.69 o                         
  12   8   5      29494.65      26002.39       637.92 o                         
  14   8   5        706.62        493.60       267.28 o                         
   1   9   5       3438.05       3814.60       218.74 o                         
   3   9   5      19675.29      20337.30       387.46 o                         
   5   9   5       5205.13       5383.88       267.03 o                         
   7   9   5       1481.45       1226.48       200.98 o                         
   9   9   5      15543.15      14889.69       391.34 o                         
  11   9   5       5428.56       4906.44       304.44 o                         
  13   9   5        405.37        127.92       230.50 o                         
   0  10   5        468.43        507.21       236.41 o                         
   2  10   5       4572.50       4725.19       255.92 o                         
   4  10   5       5467.03       5377.74       274.42 o                         
   6  10   5        202.57        214.15       173.24 o                         
   8  10   5       2731.18       2563.25       250.80 o                         
  10  10   5       4138.38       4060.60       282.13 o                         
  12  10   5          0.96       -150.27       178.31 o                         
   1  11   5        353.87        277.21       171.21 o                         
   3  11   5      58125.91      56696.78       770.28 o                         
   5  11   5       1038.80        689.62       196.73 o                         
   7  11   5        133.54         99.85       213.64 o                         
   9  11   5      39598.50      36147.66       719.32 o                         
  11  11   5       1386.71       1075.84       224.44 o                         
   0  12   5       5179.84       5360.42       415.71 o                         
   2  12   5       4743.03       4618.96       299.76 o                         
   4  12   5       1141.73       1447.55       243.15 o                         
   6  12   5       5945.15       6488.00       374.96 o                         
   8  12   5       9112.90       9174.64       400.98 o                         
  10  12   5        137.95        459.84       221.14 o                         
   1  13   5       7152.75       7154.27       350.81 o                         
   3  13   5      10597.89      11586.51       499.40 o                         
   5  13   5       4124.12       4121.58       320.15 o                         
   7  13   5       7282.39       6222.33       396.48 o                         
   9  13   5       5472.04       6288.73       595.94 o                         
   0  14   5      31739.42      31678.30       926.56 o                         
   2  14   5       1858.41       1845.26       295.13 o                         
   4  14   5        628.61        647.94       235.99 o                         
   6  14   5      25551.86      24511.98       714.91 o                         
   8  14   5       3364.41       1194.81       808.25 o                         
   1  15   5       1389.60       1319.62       265.28 o                         
   3  15   5       6834.34       6520.88       598.17 o                         
   5  15   5       3713.87       3601.27       342.39 o                         
   0  16   5       6336.26       4764.47      1075.33 o                         
   0   0   6     127073.33     130860.95      2445.05 o                         
   2   0   6         50.55         10.48       222.35 o                         
   4   0   6         46.76       -110.60       218.07 o                         
   6   0   6     102586.84     102593.06      1745.19 o                         
   8   0   6        543.82        608.65       320.61 o                         
  10   0   6          1.88        267.62       343.04 o                         
  12   0   6      58541.69      52426.02      2199.85 o                         
   1   1   6          0.07        -14.80       155.91 o                         
   3   1   6       2150.64       2869.21       230.45 o                         
   5   1   6       1398.70       1222.27       193.63 o                         
   7   1   6        631.70        906.69       234.89 o                         
   9   1   6       3655.84       4156.18       322.74 o                         
  11   1   6       3427.20       3108.67       329.26 o                         
   0   2   6         38.96        -35.06       227.85 o                         
   2   2   6         55.28        -71.49       156.25 o                         
   4   2   6        963.00        800.63       186.59 o                         
   6   2   6        230.22        156.86       179.67 o                         
   8   2   6        301.44        451.97       225.20 o                         
  10   2   6       1288.67       1582.09       286.71 o                         
  12   2   6        958.54        965.22       356.07 o                         
   1   3   6         30.61          0.21       158.78 o                         
   3   3   6      75025.36      75670.71       857.60 o                         
   5   3   6         60.41        273.20       187.52 o                         
   7   3   6         80.66       -120.22       226.37 o                         
   9   3   6      53448.15      53504.36      1022.85 o                         
  11   3   6         55.63        672.65       275.30 o                         
   0   4   6      29403.11      29959.46       731.61 o                         
   2   4   6        714.56        630.12       179.66 o                         
   4   4   6        126.78         66.11       168.64 o                         
   6   4   6      26186.24      25005.30       572.38 o                         
   8   4   6       1405.33       1401.32       283.30 o                         
  10   4   6          3.08          6.23       238.54 o                         
  12   4   6      18939.80      19914.88       807.44 o                         
   1   5   6       1539.95       1393.97       200.88 o                         
   3   5   6       1934.80       2231.21       269.27 o                         
   5   5   6       2177.14       1921.56       272.51 o                         
   7   5   6        885.13        948.40       261.01 o                         
   9   5   6       1195.41       1605.65       419.27 o                         
  11   5   6       2177.21       1785.40       448.15 o                         
   0   6   6      17416.25      17558.49       601.99 o                         
   2   6   6        107.74        383.56       180.99 o                         
   4   6   6       1092.73       1066.86       233.76 o                         
   6   6   6      16989.05      17178.24       504.97 o                         
   8   6   6        163.75        209.86       257.73 o                         
  10   6   6       1718.59       1085.64       329.33 o                         
   1   7   6        803.62        849.51       194.80 o                         
   3   7   6      69553.66      68622.97       898.70 o                         
   5   7   6        272.17       -170.79       209.23 o                         
   7   7   6        756.67        269.42       230.15 o                         
   9   7   6      47536.37      45566.59      1140.03 o                         
   0   8   6       2580.04       3341.05       348.58 o                         
   2   8   6       4796.89       4187.20       247.85 o                         
   4   8   6       1491.92       1243.66       198.18 o                         
   6   8   6       1439.70       2187.59       254.79 o                         
   8   8   6       8548.79       7521.83       434.98 o                         
  10   8   6        436.24        242.71       386.23 o                         
   1   9   6       1720.84       1669.58       215.23 o                         
   3   9   6       2285.08       2432.09       233.77 o                         
   5   9   6        125.09        135.06       178.45 o                         
   7   9   6       3257.96       3032.10       269.70 o                         
   9   9   6       3595.90       4292.85       350.36 o                         
   0  10   6      60145.86      59203.19      1085.29 o                         
   2  10   6        355.79        195.19       183.32 o                         
   4  10   6        713.91        445.57       195.52 o                         
   6  10   6      49598.88      48637.37       758.82 o                         
   8  10   6         41.90        453.58       187.86 o                         
   1  11   6       3834.93       3482.41       263.30 o                         
   3  11   6        770.54        277.81       224.73 o                         
   5  11   6       7025.75       6320.22       377.40 o                         
   7  11   6       1585.77       1752.74       695.73 o                         
   0  12   6       2414.66       2134.13       348.68 o                         
   2  12   6       2630.36       2105.58       275.35 o                         
   4  12   6       3166.79       3415.66       512.70 o                         
   1  13   6        111.65        604.06       658.23 o                         
   1   1   7         26.90        414.81       191.93 o                         
   3   1   7      37821.59      38158.97       806.20 o                         
   5   1   7         27.82        -29.10       229.02 o                         
   7   1   7         71.04       -441.44       455.19 o                         
   0   2   7      18293.49      18357.86       655.89 o                         
   2   2   7        183.24        330.77       194.96 o                         
   4   2   7        146.08        291.03       184.33 o                         
   6   2   7      17957.00      17146.54       563.95 o                         
   1   3   7        522.78        612.85       205.57 o                         
   3   3   7      14759.15      16416.65       444.48 o                         
   5   3   7         23.24        260.67       214.36 o                         
   0   4   7      42336.95      42517.55       955.31 o                         
   2   4   7        716.14        887.70       208.57 o                         
   4   4   7        112.62         -5.58       211.21 o                         
   1   5   7          0.60        114.14       185.92 o                         
   3   5   7      12917.26      14596.72       503.75 o                         
   5   5   7       1046.75        871.51       527.12 o                         
   0   6   7      23957.56      24372.96       798.79 o                         
   2   6   7       1018.47       1096.47       238.84 o                         
   4   6   7       1604.34       1258.72       600.79 o                         
   1   7   7       1249.29       1457.52       438.39 o                         
                                                                                
